# Supplementary material for: Promoter-level expression clustering identifies time development of transcriptional regulatory cascades initiated by ErbB receptors in breast cancer cells
Source: Sci Rep. 2015 Jul 16;5:11999. doi: 10.1038/srep11999 (PMC4503981; doi:10.1038/srep11999)
Supplement: Supplementary Data 1-6 [file srep11999-s2.xls]

## Sheet: SuppData1.HRG_CIDERRegNet
Supplementary Data 1
Inferred regulatory interactions for the MCF-7 HRG time-course. Each row associates a TF to a target promoter/gene. The cluster id indicates in which enriched transcriptional cluster the promoter is included. The cluster id indicates in which enriched transcriptional cluster the promoter is included. The column 'Cluster id in main text' represents the cluster ids used in the main text.
TF Name	Motif	Promoter	Enrichment P value [-1500,+500] bp	Enrichment P value [-300,+100] bp	Cluster id [-1500,+500] bp	Cluster Id [-300,+100] bp	Main Gene Name	Main Gene id (Entrez)	Full list of genes (name, Entrez id)	Cluster Id in main text
NFYB	MA0502.1	chr10:102289611..102289643,-	1.57196e-07	3.12595e-14	3127	3127	p1@NDUFB8	4714	p1@NDUFB8,4714;p1@SEC31B,25956
NFYB	MA0502.1	chr10:105212059..105212110,-	1.57196e-07	3.12595e-14	3127	3127	p2@CALHM2	51063	p2@CALHM2,51063
NFYB	MA0502.1	chr10:112631661..112631695,+	1.57196e-07	3.12595e-14	3127	3127	p1@PDCD4	27250	p1@PDCD4,27250
NFYB	MA0502.1	chr10:116064683..116064722,-	1.57196e-07	3.12595e-14	3127	3127	p4@AFAP1L2	84632	p4@AFAP1L2,84632
NFYB	MA0502.1	chr10:123734683..123734738,-	1.57196e-07	3.12595e-14	3127	3127	p1@NSMCE4A	54780	p1@NSMCE4A,54780
NFYB	MA0502.1	chr10:43892175..43892263,-	1.57196e-07	3.12595e-14	3127	3127	p4@HNRNPF	3185	p4@HNRNPF,3185
NFYB	MA0502.1	chr10:43892668..43892762,-	1.57196e-07	3.12595e-14	3127	3127	p3@HNRNPF	3185	p3@HNRNPF,3185
NFYB	MA0502.1	chr10:5488564..5488584,+	1.57196e-07	3.12595e-14	3127	3127	p1@NET1	10276	p1@NET1,10276
NFYB	MA0502.1	chr10:8093055..8093080,-	1.57196e-07	3.12595e-14	3127	3127
NFYB	MA0502.1	chr10:93392811..93392835,-	1.57196e-07	3.12595e-14	3127	3127	p1@PPP1R3C	5507	p1@PPP1R3C,5507
NFYB	MA0502.1	chr11:118781361..118781392,+	1.57196e-07	3.12595e-14	3127	3127	p1@MIR4492	100616376	p1@MIR4492,100616376
NFYB	MA0502.1	chr11:118938485..118938540,+	1.57196e-07	3.12595e-14	3127	3127	p1@VPS11	55823	p1@VPS11,55823
NFYB	MA0502.1	chr11:17099202..17099230,-	1.57196e-07	3.12595e-14	3127	3127	p1@RPS13	6207	p1@RPS13,6207
NFYB	MA0502.1	chr11:47198402..47198448,-	1.57196e-07	3.12595e-14	3127	3127	p1@ARFGAP2	84364	p1@ARFGAP2,84364
NFYB	MA0502.1	chr11:62521614..62521646,-	1.57196e-07	3.12595e-14	3127	3127	p1@ZBTB3	79842	p1@ZBTB3,79842
NFYB	MA0502.1	chr11:64684672..64684687,-	1.57196e-07	3.12595e-14	3127	3127	p1@ATG2A	23130	p1@ATG2A,23130
NFYB	MA0502.1	chr11:65190260..65190277,+	1.57196e-07	3.12595e-14	3127	3127	p1@NEAT1	283131	p1@NEAT1,283131
NFYB	MA0502.1	chr11:71752100..71752192,-	1.57196e-07	3.12595e-14	3127	3127	p1@NUMA1	4926	p1@NUMA1,4926
NFYB	MA0502.1	chr11:72463421..72463482,-	1.57196e-07	3.12595e-14	3127	3127	p2@ARAP1	116985	p2@ARAP1,116985
NFYB	MA0502.1	chr12:124873852..124873881,-	1.57196e-07	3.12595e-14	3127	3127	p3@NCOR2	9612	p3@NCOR2,9612
NFYB	MA0502.1	chr12:132379210..132379234,+	1.57196e-07	3.12595e-14	3127	3127	p2@ULK1	8408	p2@ULK1,8408
NFYB	MA0502.1	chr12:27167233..27167342,-	1.57196e-07	3.12595e-14	3127	3127	p1@TM7SF3	51768	p1@TM7SF3,51768
NFYB	MA0502.1	chr12:56321649..56321717,-	1.57196e-07	3.12595e-14	3127	3127	p1@WIBG	84305	p1@WIBG,84305
NFYB	MA0502.1	chr12:69202795..69202810,+	1.57196e-07	3.12595e-14	3127	3127	p2@MDM2	4193	p2@MDM2,4193
NFYB	MA0502.1	chr12:92539614..92539630,-	1.57196e-07	3.12595e-14	3127	3127	p1@BTG1	694	p1@BTG1,694
NFYB	MA0502.1	chr13:45010939..45011033,-	1.57196e-07	3.12595e-14	3127	3127	p1@TSC22D1	8848	p1@TSC22D1,8848
NFYB	MA0502.1	chr13:48807334..48807354,+	1.57196e-07	3.12595e-14	3127	3127	p1@ITM2B	9445	p1@ITM2B,9445
NFYB	MA0502.1	chr14:100437825..100437840,+	1.57196e-07	3.12595e-14	3127	3127	p9@EVL	51466	p9@EVL,51466
NFYB	MA0502.1	chr14:102771462..102771515,-	1.57196e-07	3.12595e-14	3127	3127	p1@MOK	5891	p1@MOK,5891
NFYB	MA0502.1	chr14:23235886..23235913,+	1.57196e-07	3.12595e-14	3127	3127	p1@OXA1L	5018	p1@OXA1L,5018
NFYB	MA0502.1	chr14:24584508..24584542,+	1.57196e-07	3.12595e-14	3127	3127	p3@DCAF11	80344	p3@DCAF11,80344
NFYB	MA0502.1	chr14:35008861..35008951,-	1.57196e-07	3.12595e-14	3127	3127	p1@EAPP	55837	p1@EAPP,55837
NFYB	MA0502.1	chr14:50234827..50234882,+	1.57196e-07	3.12595e-14	3127	3127	p1@KLHDC2	23588	p1@KLHDC2,23588
NFYB	MA0502.1	chr14:58764824..58764863,-	1.57196e-07	3.12595e-14	3127	3127	p1@C14orf37	145407	p1@C14orf37,145407;,379025
NFYB	MA0502.1	chr14:70233822..70233868,+	1.57196e-07	3.12595e-14	3127	3127	p1@SRSF5	6430	p1@SRSF5,6430
NFYB	MA0502.1	chr14:73493784..73493822,-	1.57196e-07	3.12595e-14	3127	3127	p1@ZFYVE1	53349	p1@ZFYVE1,53349
NFYB	MA0502.1	chr15:43477580..43477656,+	1.57196e-07	3.12595e-14	3127	3127	p1@CCNDBP1	23582	p1@CCNDBP1,23582
NFYB	MA0502.1	chr15:50647118..50647203,+	1.57196e-07	3.12595e-14	3127	3127
NFYB	MA0502.1	chr16:11439286..11439328,+	1.57196e-07	3.12595e-14	3127	3127	p1@RMI2	116028	p1@RMI2,116028
NFYB	MA0502.1	chr16:28936493..28936564,-	1.57196e-07	3.12595e-14	3127	3127	p1@RABEP2	79874	p1@RABEP2,79874
NFYB	MA0502.1	chr16:30107516..30107569,-	1.57196e-07	3.12595e-14	3127	3127	p1@YPEL3	83719	p1@YPEL3,83719
NFYB	MA0502.1	chr16:3074002..3074071,+	1.57196e-07	3.12595e-14	3127	3127	p1@THOC6	79228	p1@THOC6,79228
NFYB	MA0502.1	chr16:56966047..56966066,+	1.57196e-07	3.12595e-14	3127	3127	p1@HERPUD1	9709	p1@HERPUD1,9709
NFYB	MA0502.1	chr16:68271763..68271795,+	1.57196e-07	3.12595e-14	3127	3127
NFYB	MA0502.1	chr17:16284399..16284416,+	1.57196e-07	3.12595e-14	3127	3127	p1@UBB	7314	p1@UBB,7314
NFYB	MA0502.1	chr17:17726907..17726958,-	1.57196e-07	3.12595e-14	3127	3127	p2@SREBF1	6720	p2@SREBF1,6720
NFYB	MA0502.1	chr17:41323204..41323250,+	1.57196e-07	3.12595e-14	3127	3127	p1@NBR1	4077	p1@NBR1,4077
NFYB	MA0502.1	chr17:46035187..46035260,-	1.57196e-07	3.12595e-14	3127	3127	p1@PRR15L	79170	p1@PRR15L,79170
NFYB	MA0502.1	chr17:48172695..48172780,+	1.57196e-07	3.12595e-14	3127	3127	p1@PDK2	5164	p1@PDK2,5164
NFYB	MA0502.1	chr17:56595196..56595259,-	1.57196e-07	3.12595e-14	3127	3127	p1@MTMR4	9110	p1@MTMR4,9110
NFYB	MA0502.1	chr17:58677652..58677698,+	1.57196e-07	3.12595e-14	3127	3127	p2@PPM1D	8493	p2@PPM1D,8493
NFYB	MA0502.1	chr17:58755184..58755261,+	1.57196e-07	3.12595e-14	3127	3127	p1@BCAS3	54828	p1@BCAS3,54828
NFYB	MA0502.1	chr17:59940830..59940897,-	1.57196e-07	3.12595e-14	3127	3127	p1@BRIP1	83990	p1@BRIP1,83990
NFYB	MA0502.1	chr19:1269324..1269339,+	1.57196e-07	3.12595e-14	3127	3127	p1@CIRBP	1153	p1@CIRBP,1153
NFYB	MA0502.1	chr19:40324767..40324816,-	1.57196e-07	3.12595e-14	3127	3127	p1@DYRK1B	9149	p1@DYRK1B,9149
NFYB	MA0502.1	chr19:47734448..47734466,-	1.57196e-07	3.12595e-14	3127	3127	p1@BBC3	27113	p1@BBC3,27113
NFYB	MA0502.1	chr19:49140609..49140643,-	1.57196e-07	3.12595e-14	3127	3127	p1@DBP	1628	p1@DBP,1628
NFYB	MA0502.1	chr19:50145445..50145497,+	1.57196e-07	3.12595e-14	3127	3127	p1@SCAF1	58506	p1@SCAF1,58506
NFYB	MA0502.1	chr19:7660716..7660802,+	1.57196e-07	3.12595e-14	3127	3127	p1@CAMSAP3	57662	p1@CAMSAP3,57662
NFYB	MA0502.1	chr1:108231101..108231133,-	1.57196e-07	3.12595e-14	3127	3127	p2@VAV3	10451	p2@VAV3,10451
NFYB	MA0502.1	chr1:118148662..118148681,+	1.57196e-07	3.12595e-14	3127	3127	p1@FAM46C	54855	p1@FAM46C,54855
NFYB	MA0502.1	chr1:145438482..145438501,+	1.57196e-07	3.12595e-14	3127	3127	p1@TXNIP	10628	p1@TXNIP,10628
NFYB	MA0502.1	chr1:145575227..145575319,+	1.57196e-07	3.12595e-14	3127	3127	p1@PIAS3	10401	p1@PIAS3,10401
NFYB	MA0502.1	chr1:149783922..149783929,-	1.57196e-07	3.12595e-14	3127	3127	p1@HIST2H2BF	440689	p1@HIST2H2BF,440689
NFYB	MA0502.1	chr1:155100342..155100359,+	1.57196e-07	3.12595e-14	3127	3127	p1@EFNA1	1942	p1@EFNA1,1942
NFYB	MA0502.1	chr1:156698247..156698293,+	1.57196e-07	3.12595e-14	3127	3127	p1@RRNAD1	51093	p1@RRNAD1,51093
NFYB	MA0502.1	chr1:182360918..182360933,-	1.57196e-07	3.12595e-14	3127	3127	p1@GLUL	2752	p1@GLUL,2752
NFYB	MA0502.1	chr1:201979743..201979762,+	1.57196e-07	3.12595e-14	3127	3127	p1@ELF3	1999	p1@ELF3,1999
NFYB	MA0502.1	chr1:203274639..203274654,+	1.57196e-07	3.12595e-14	3127	3127	p1@BTG2	7832	p1@BTG2,7832
NFYB	MA0502.1	chr1:23885981..23886002,-	1.57196e-07	3.12595e-14	3127	3127	p1@ID3	3399	p1@ID3,3399
NFYB	MA0502.1	chr1:27998692..27998710,-	1.57196e-07	3.12595e-14	3127	3127	p1@IFI6	2537	p1@IFI6,2537
NFYB	MA0502.1	chr1:41328026..41328043,-	1.57196e-07	3.12595e-14	3127	3127	p1@CITED4	163732	p1@CITED4,163732
NFYB	MA0502.1	chr1:85666848..85666864,+	1.57196e-07	3.12595e-14	3127	3127
NFYB	MA0502.1	chr20:23618615..23618627,-	1.57196e-07	3.12595e-14	3127	3127	p3@CST3	1471	p3@CST3,1471
NFYB	MA0502.1	chr20:2821271..2821343,-	1.57196e-07	3.12595e-14	3127	3127	p1@FAM113A	64773	p1@FAM113A,64773
NFYB	MA0502.1	chr20:30327063..30327138,+	1.57196e-07	3.12595e-14	3127	3127	p1@TPX2	22974	p1@TPX2,22974
NFYB	MA0502.1	chr20:40247002..40247075,-	1.57196e-07	3.12595e-14	3127	3127	p1@CHD6	84181	p1@CHD6,84181
NFYB	MA0502.1	chr20:46415297..46415334,-	1.57196e-07	3.12595e-14	3127	3127	p4@SULF2	55959	p4@SULF2,55959
NFYB	MA0502.1	chr20:55204351..55204377,+	1.57196e-07	3.12595e-14	3127	3127	p1@TFAP2C	7022	p1@TFAP2C,7022
NFYB	MA0502.1	chr20:57466435..57466456,+	1.57196e-07	3.12595e-14	3127	3127	p2@GNAS	2778	p2@GNAS,2778
NFYB	MA0502.1	chr22:38201228..38201242,+	1.57196e-07	3.12595e-14	3127	3127	p1@H1F0	3005	p1@H1F0,3005
NFYB	MA0502.1	chr2:11679938..11679951,+	1.57196e-07	3.12595e-14	3127	3127	p1@GREB1	9687	p1@GREB1,9687
NFYB	MA0502.1	chr2:11679963..11679986,+	1.57196e-07	3.12595e-14	3127	3127	p8@GREB1	9687	p8@GREB1,9687
NFYB	MA0502.1	chr2:11679991..11680018,+	1.57196e-07	3.12595e-14	3127	3127	p27@GREB1	9687	p27@GREB1,9687
NFYB	MA0502.1	chr2:217560263..217560278,-	1.57196e-07	3.12595e-14	3127	3127	p1@IGFBP5	3488	p1@IGFBP5,3488
NFYB	MA0502.1	chr2:220042988..220043011,+	1.57196e-07	3.12595e-14	3127	3127	p1@FAM134A	79137	p1@FAM134A,79137
NFYB	MA0502.1	chr2:220144052..220144128,+	1.57196e-07	3.12595e-14	3127	3127	p1@DNAJB2	3300	p1@DNAJB2,3300
NFYB	MA0502.1	chr2:238395772..238395830,-	1.57196e-07	3.12595e-14	3127	3127
NFYB	MA0502.1	chr3:128206762..128206781,-	1.57196e-07	3.12595e-14	3127	3127	p2@GATA2	2624	p2@GATA2,2624
NFYB	MA0502.1	chr3:197282821..197282869,-	1.57196e-07	3.12595e-14	3127	3127	p1@BDH1	622	p1@BDH1,622
NFYB	MA0502.1	chr3:50192457..50192498,+	1.57196e-07	3.12595e-14	3127	3127	p2@SEMA3F	6405	p2@SEMA3F,6405
NFYB	MA0502.1	chr4:141678005..141678080,-	1.57196e-07	3.12595e-14	3127	3127
NFYB	MA0502.1	chr4:174255494..174255516,-	1.57196e-07	3.12595e-14	3127	3127	p1@HMGB2	3148	p1@HMGB2,3148
NFYB	MA0502.1	chr4:6271596..6271625,+	1.57196e-07	3.12595e-14	3127	3127	p2@WFS1	7466	p2@WFS1,7466
NFYB	MA0502.1	chr5:128430401..128430456,+	1.57196e-07	3.12595e-14	3127	3127	p1@ISOC1	51015	p1@ISOC1,51015
NFYB	MA0502.1	chr5:176738887..176738934,-	1.57196e-07	3.12595e-14	3127	3127	p1@MXD3	83463	p1@MXD3,83463
NFYB	MA0502.1	chr6:109330702..109330763,-	1.57196e-07	3.12595e-14	3127	3127	p1@SESN1	27244	p1@SESN1,27244
NFYB	MA0502.1	chr6:126070769..126070801,+	1.57196e-07	3.12595e-14	3127	3127	p1@HEY2	23493	p1@HEY2,23493
NFYB	MA0502.1	chr6:24358146..24358176,-	1.57196e-07	3.12595e-14	3127	3127	p1@DCDC2	51473	p1@DCDC2,51473
NFYB	MA0502.1	chr6:30585009..30585028,-	1.57196e-07	3.12595e-14	3127	3127	p1@PPP1R10	5514	p1@PPP1R10,5514
NFYB	MA0502.1	chr6:34524093..34524135,-	1.57196e-07	3.12595e-14	3127	3127	p1@SPDEF	25803	p1@SPDEF,25803
NFYB	MA0502.1	chr6:54711533..54711580,+	1.57196e-07	3.12595e-14	3127	3127	p1@FAM83B	222584	p1@FAM83B,222584
NFYB	MA0502.1	chr6:89790459..89790479,+	1.57196e-07	3.12595e-14	3127	3127	p1@PNRC1	10957	p1@PNRC1,10957
NFYB	MA0502.1	chr6:89790490..89790506,+	1.57196e-07	3.12595e-14	3127	3127	p2@PNRC1	10957	p2@PNRC1,10957
NFYB	MA0502.1	chr7:100026406..100026422,+	1.57196e-07	3.12595e-14	3127	3127	p1@MEPCE	56257	p1@MEPCE,56257
NFYB	MA0502.1	chr7:100291850..100291904,-	1.57196e-07	3.12595e-14	3127	3127
NFYB	MA0502.1	chr7:106809432..106809455,+	1.57196e-07	3.12595e-14	3127	3127	p1@HBP1	26959	p1@HBP1,26959
NFYB	MA0502.1	chr7:2559399..2559416,+	1.57196e-07	3.12595e-14	3127	3127	p1@LFNG	3955	p1@LFNG,3955
NFYB	MA0502.1	chr8:102504690..102504704,+	1.57196e-07	3.12595e-14	3127	3127	p3@GRHL2	79977	p3@GRHL2,79977
NFYB	MA0502.1	chr8:102504979..102505010,+	1.57196e-07	3.12595e-14	3127	3127	p2@GRHL2	79977	p2@GRHL2,79977
NFYB	MA0502.1	chr8:145027995..145028012,-	1.57196e-07	3.12595e-14	3127	3127	p9@PLEC	5339	p9@PLEC,5339
NFYB	MA0502.1	chr8:145047688..145047704,-	1.57196e-07	3.12595e-14	3127	3127	p4@PLEC	5339	p4@PLEC,5339
NFYB	MA0502.1	chr8:95961578..95961628,-	1.57196e-07	3.12595e-14	3127	3127	p1@TP53INP1	94241	p1@TP53INP1,94241
NFYB	MA0502.1	chr11:9113184..9113195,-	0.000177637	4.49924e-12	3051	3051	p5@SCUBE2	57758	p5@SCUBE2,57758
NFYB	MA0502.1	chr12:122240841..122240858,-	0.000177637	4.49924e-12	3051	3051	p1@LOC338799	338799	p1@LOC338799,338799
NFYB	MA0502.1	chr12:127650982..127650997,-	0.000177637	4.49924e-12	3051	3051
NFYB	MA0502.1	chr12:52541319..52541358,+	0.000177637	4.49924e-12	3051	3051
NFYB	MA0502.1	chr12:53625966..53626012,-	0.000177637	4.49924e-12	3051	3051	p2@RARG	5916	p2@RARG,5916
NFYB	MA0502.1	chr13:111367692..111367709,-	0.000177637	4.49924e-12	3051	3051
NFYB	MA0502.1	chr14:67091049..67091060,-	0.000177637	4.49924e-12	3051	3051
NFYB	MA0502.1	chr14:81685834..81685853,+	0.000177637	4.49924e-12	3051	3051
NFYB	MA0502.1	chr16:1832527..1832582,-	0.000177637	4.49924e-12	3051	3051	p1@SPSB3	90864	p1@SPSB3,90864
NFYB	MA0502.1	chr16:30134524..30134589,-	0.000177637	4.49924e-12	3051	3051	p1@MAPK3	5595	p1@MAPK3,5595
NFYB	MA0502.1	chr17:56709188..56709203,-	0.000177637	4.49924e-12	3051	3051
NFYB	MA0502.1	chr17:56736656..56736674,-	0.000177637	4.49924e-12	3051	3051
NFYB	MA0502.1	chr17:57696926..57696968,-	0.000177637	4.49924e-12	3051	3051
NFYB	MA0502.1	chr17:58677704..58677719,+	0.000177637	4.49924e-12	3051	3051	p3@PPM1D	8493	p3@PPM1D,8493
NFYB	MA0502.1	chr17:62971822..62971849,+	0.000177637	4.49924e-12	3051	3051
NFYB	MA0502.1	chr17:77770830..77770884,-	0.000177637	4.49924e-12	3051	3051	p1@CBX8	57332	p1@CBX8,57332
NFYB	MA0502.1	chr18:33709453..33709511,+	0.000177637	4.49924e-12	3051	3051	p2@ELP2	55250	p2@ELP2,55250
NFYB	MA0502.1	chr19:47729523..47729537,+	0.000177637	4.49924e-12	3051	3051
NFYB	MA0502.1	chr19:5904866..5904896,+	0.000177637	4.49924e-12	3051	3051	p1@VMAC	400673	p1@VMAC,400673
NFYB	MA0502.1	chr1:109642799..109642834,+	0.000177637	4.49924e-12	3051	3051	p1@SCARNA2	677766	p1@SCARNA2,677766
NFYB	MA0502.1	chr1:145382755..145382759,+	0.000177637	4.49924e-12	3051	3051
NFYB	MA0502.1	chr1:149859507..149859521,-	0.000177637	4.49924e-12	3051	3051	p1@HIST2H2AB	317772	p1@HIST2H2AB,317772
NFYB	MA0502.1	chr1:17231687..17231704,+	0.000177637	4.49924e-12	3051	3051
NFYB	MA0502.1	chr1:228353495..228353516,+	0.000177637	4.49924e-12	3051	3051	p1@IBA57	200205	p1@IBA57,200205
NFYB	MA0502.1	chr1:228645796..228645822,+	0.000177637	4.49924e-12	3051	3051	p1@HIST3H2BB	128312	p1@HIST3H2BB,128312
NFYB	MA0502.1	chr1:94147385..94147407,-	0.000177637	4.49924e-12	3051	3051	p1@BCAR3	8412	p1@BCAR3,8412
NFYB	MA0502.1	chr20:30310656..30310685,-	0.000177637	4.49924e-12	3051	3051	p1@BCL2L1	598	p1@BCL2L1,598
NFYB	MA0502.1	chr20:39317868..39317884,-	0.000177637	4.49924e-12	3051	3051	p1@MAFB	9935	p1@MAFB,9935
NFYB	MA0502.1	chr20:45986315..45986328,-	0.000177637	4.49924e-12	3051	3051
NFYB	MA0502.1	chr20:45989583..45989610,-	0.000177637	4.49924e-12	3051	3051
NFYB	MA0502.1	chr20:57466401..57466412,+	0.000177637	4.49924e-12	3051	3051	p5@GNAS	2778	p5@GNAS,2778
NFYB	MA0502.1	chr20:58515284..58515311,-	0.000177637	4.49924e-12	3051	3051	p2@PPP1R3D	5509	p2@PPP1R3D,5509
NFYB	MA0502.1	chr20:62153314..62153327,-	0.000177637	4.49924e-12	3051	3051
NFYB	MA0502.1	chr20:62258072..62258115,-	0.000177637	4.49924e-12	3051	3051
NFYB	MA0502.1	chr21:34915123..34915145,-	0.000177637	4.49924e-12	3051	3051	p2@GART	2618	p2@GART,2618
NFYB	MA0502.1	chr21:41710161..41710186,-	0.000177637	4.49924e-12	3051	3051
NFYB	MA0502.1	chr21:41711178..41711186,-	0.000177637	4.49924e-12	3051	3051
NFYB	MA0502.1	chr2:128785658..128785680,-	0.000177637	4.49924e-12	3051	3051	p2@SAP130	79595	p2@SAP130,79595
NFYB	MA0502.1	chr2:132301109..132301133,+	0.000177637	4.49924e-12	3051	3051
NFYB	MA0502.1	chr2:86333340..86333372,+	0.000177637	4.49924e-12	3051	3051	p1@PTCD3	55037	p1@PTCD3,55037
NFYB	MA0502.1	chr3:133292582..133292600,+	0.000177637	4.49924e-12	3051	3051	p5@CDV3	55573	p5@CDV3,55573
NFYB	MA0502.1	chr3:134093275..134093299,-	0.000177637	4.49924e-12	3051	3051	p1@AMOTL2	51421	p1@AMOTL2,51421
NFYB	MA0502.1	chr3:161089631..161089635,+	0.000177637	4.49924e-12	3051	3051
NFYB	MA0502.1	chr3:169482840..169482855,-	0.000177637	4.49924e-12	3051	3051	p1@TERC	7012	p1@TERC,7012
NFYB	MA0502.1	chr3:180319943..180320020,+	0.000177637	4.49924e-12	3051	3051	p1@TTC14	151613	p1@TTC14,151613
NFYB	MA0502.1	chr3:49058930..49058944,-	0.000177637	4.49924e-12	3051	3051	p2@DALRD3	55152	p2@DALRD3,55152
NFYB	MA0502.1	chr3:50192499..50192534,+	0.000177637	4.49924e-12	3051	3051	p1@SEMA3F	6405	p1@SEMA3F,6405
NFYB	MA0502.1	chr4:6675172..6675178,+	0.000177637	4.49924e-12	3051	3051
NFYB	MA0502.1	chr5:141016382..141016445,-	0.000177637	4.49924e-12	3051	3051	p1@HDAC3	8841	p1@HDAC3,8841
NFYB	MA0502.1	chr5:177540520..177540565,+	0.000177637	4.49924e-12	3051	3051	p1@N4BP3	23138	p1@N4BP3,23138
NFYB	MA0502.1	chr6:151937957..151937962,-	0.000177637	4.49924e-12	3051	3051
NFYB	MA0502.1	chr6:26020672..26020689,+	0.000177637	4.49924e-12	3051	3051	p10@HIST1H3A	8350	p10@HIST1H3A,8350;p10@HIST1H3B,8351;p10@HIST1H3C,8352;p10@HIST1H3D,8353;p10@HIST1H3E,8354;p10@HIST1H3F,8355;p10@HIST1H3G,8356;p10@HIST1H3I,8357;p10@HIST1H3J,8358;p11@HIST1H3H,8968
NFYB	MA0502.1	chr6:26027503..26027522,-	0.000177637	4.49924e-12	3051	3051	p2@HIST1H4A	121504	p2@HIST1H4A,121504;p2@HIST1H4B,554313;p2@HIST1H4D,8294;p2@HIST1H4E,8359;p2@HIST1H4F,8360;p2@HIST1H4H,8361;p2@HIST1H4I,8362;p2@HIST1H4J,8363;p2@HIST1H4K,8364;p2@HIST1H4L,8365;p2@HIST2H4A,8366;p2@HIST2H4B,8367;p2@HIST4H4,8368;p3@HIST1H4C,8370
NFYB	MA0502.1	chr6:26033837..26033852,-	0.000177637	4.49924e-12	3051	3051	p1@HIST1H2AB	3012	p1@HIST1H2AB,3012;p2@HIST1H2AE,8335
NFYB	MA0502.1	chr6:26043932..26043947,-	0.000177637	4.49924e-12	3051	3051	p1@HIST1H2BB	3018	p1@HIST1H2BB,3018
NFYB	MA0502.1	chr6:26044177..26044185,+	0.000177637	4.49924e-12	3051	3051
NFYB	MA0502.1	chr6:26104154..26104169,+	0.000177637	4.49924e-12	3051	3051	p1@HIST1H4C	8364	p1@HIST1H4C,8364
NFYB	MA0502.1	chr6:26124147..26124168,-	0.000177637	4.49924e-12	3051	3051	p1@HIST1H2BC	8339	p1@HIST1H2BC,8339;p1@HIST1H2BE,8343;p1@HIST1H2BF,8344;p1@HIST1H2BG,8346;p1@HIST1H2BI,8347
NFYB	MA0502.1	chr6:26124393..26124422,+	0.000177637	4.49924e-12	3051	3051	p1@HIST1H2AC	8334	p1@HIST1H2AC,8334
NFYB	MA0502.1	chr6:26189331..26189346,-	0.000177637	4.49924e-12	3051	3051	p3@HIST1H4A	121504	p3@HIST1H4A,121504;p3@HIST1H4B,554313;p3@HIST1H4D,8294;p3@HIST1H4E,8359;p3@HIST1H4F,8360;p3@HIST1H4H,8361;p3@HIST1H4I,8362;p3@HIST1H4J,8363;p3@HIST1H4K,8364;p3@HIST1H4L,8365;p3@HIST2H4A,8366;p3@HIST2H4B,8367;p3@HIST4H4,8368;p4@HIST1H4C,8370
NFYB	MA0502.1	chr6:26197500..26197521,-	0.000177637	4.49924e-12	3051	3051	p10@HIST1H3H	8350	p10@HIST1H3H,8350;p9@HIST1H3A,8351;p9@HIST1H3B,8352;p9@HIST1H3C,8353;p9@HIST1H3D,8354;p9@HIST1H3E,8355;p9@HIST1H3F,8356;p9@HIST1H3G,8357;p9@HIST1H3I,8358;p9@HIST1H3J,8968
NFYB	MA0502.1	chr6:26199395..26199400,-	0.000177637	4.49924e-12	3051	3051	p12@HIST1H3D	8351	p12@HIST1H3D,8351
NFYB	MA0502.1	chr6:26199709..26199720,+	0.000177637	4.49924e-12	3051	3051	p5@HIST1H2BC	8339	p5@HIST1H2BC,8339;p5@HIST1H2BF,8343;p5@HIST1H2BG,8344;p5@HIST1H2BI,8346;p6@HIST1H2BE,8347
NFYB	MA0502.1	chr6:26216881..26216895,-	0.000177637	4.49924e-12	3051	3051	p6@HIST1H2BC	8339	p6@HIST1H2BC,8339;p6@HIST1H2BF,8343;p6@HIST1H2BG,8344;p6@HIST1H2BI,8346;p7@HIST1H2BE,8347
NFYB	MA0502.1	chr6:26217140..26217155,+	0.000177637	4.49924e-12	3051	3051	p1@HIST1H2AE	3012	p1@HIST1H2AE,3012
NFYB	MA0502.1	chr6:26224420..26224477,+	0.000177637	4.49924e-12	3051	3051	p12@HIST1H3E	8353	p12@HIST1H3E,8353
NFYB	MA0502.1	chr6:26235206..26235224,-	0.000177637	4.49924e-12	3051	3051	p1@HIST1H1D	3007	p1@HIST1H1D,3007
NFYB	MA0502.1	chr6:26240613..26240628,+	0.000177637	4.49924e-12	3051	3051	p7@HIST1H4F	8361	p7@HIST1H4F,8361
NFYB	MA0502.1	chr6:27100811..27100830,+	0.000177637	4.49924e-12	3051	3051	p2@HIST1H2AG	8969	p2@HIST1H2AG,8969
NFYB	MA0502.1	chr6:27775694..27775714,-	0.000177637	4.49924e-12	3051	3051	p1@HIST1H2BL	8340	p1@HIST1H2BL,8340
NFYB	MA0502.1	chr6:27777819..27777836,+	0.000177637	4.49924e-12	3051	3051	p6@HIST1H3A	8350	p6@HIST1H3A,8350;p6@HIST1H3B,8351;p6@HIST1H3C,8352;p6@HIST1H3D,8353;p6@HIST1H3E,8354;p6@HIST1H3F,8355;p6@HIST1H3G,8356;p6@HIST1H3I,8357;p6@HIST1H3J,8358;p7@HIST1H3H,8968
NFYB	MA0502.1	chr6:27806140..27806160,-	0.000177637	4.49924e-12	3051	3051	p2@HIST1H2AK	8329	p2@HIST1H2AK,8329;p2@HIST1H2AM,8330;p3@HIST1H2AG,8332;p3@HIST1H2AH,8336;p3@HIST1H2AI,85235;p3@HIST1H2AL,8969
NFYB	MA0502.1	chr6:27806378..27806387,+	0.000177637	4.49924e-12	3051	3051	p3@HIST1H2BN	8341	p3@HIST1H2BN,8341
NFYB	MA0502.1	chr6:27835357..27835375,-	0.000177637	4.49924e-12	3051	3051	p1@HIST1H1B	3009	p1@HIST1H1B,3009
NFYB	MA0502.1	chr6:27858597..27858611,-	0.000177637	4.49924e-12	3051	3051	p5@HIST1H3A	8350	p5@HIST1H3A,8350;p5@HIST1H3B,8351;p5@HIST1H3C,8352;p5@HIST1H3D,8353;p5@HIST1H3E,8354;p5@HIST1H3F,8355;p5@HIST1H3G,8356;p5@HIST1H3I,8357;p5@HIST1H3J,8358;p6@HIST1H3H,8968
NFYB	MA0502.1	chr6:32095968..32096032,-	0.000177637	4.49924e-12	3051	3051	p1@ATF6B	1388	p1@ATF6B,1388
NFYB	MA0502.1	chr6:41040923..41040952,+	0.000177637	4.49924e-12	3051	3051	p2@NFYA	4800	p2@NFYA,4800
NFYB	MA0502.1	chr7:104654038..104654052,-	0.000177637	4.49924e-12	3051	3051	p1@LOC100216545	100216545	p1@LOC100216545,100216545
NFYB	MA0502.1	chr7:2443202..2443260,+	0.000177637	4.49924e-12	3051	3051	p1@CHST12	55501	p1@CHST12,55501
NFYB	MA0502.1	chr7:39989360..39989418,+	0.000177637	4.49924e-12	3051	3051	p2@CDK13	8621	p2@CDK13,8621
NFYB	MA0502.1	chr8:120885949..120885976,+	0.000177637	4.49924e-12	3051	3051	p1@DEPTOR	64798	p1@DEPTOR,64798
NFYB	MA0502.1	chr8:99956662..99956684,+	0.000177637	4.49924e-12	3051	3051	p1@OSR2	116039	p1@OSR2,116039
NFYB	MA0502.1	chr9:116139206..116139240,-	0.000177637	4.49924e-12	3051	3051	p2@HDHD3	81932	p2@HDHD3,81932
NFYB	MA0502.1	chr9:116139255..116139276,-	0.000177637	4.49924e-12	3051	3051	p1@HDHD3	81932	p1@HDHD3,81932
NFYB	MA0502.1	chr9:116225999..116226029,+	0.000177637	4.49924e-12	3051	3051	p4@RGS3	5998	p4@RGS3,5998
NFYB	MA0502.1	chr9:140317828..140317894,+	0.000177637	4.49924e-12	3051	3051	p1@NOXA1	10811	p1@NOXA1,10811
NFYB	MA0502.1	chr9:140500087..140500123,+	0.000177637	4.49924e-12	3051	3051	p2@ARRDC1	92714	p2@ARRDC1,92714
NFYB	MA0502.1	chr9:97767235..97767288,+	0.000177637	4.49924e-12	3051	3051	p1@C9orf3	84909	p1@C9orf3,84909
NFYB	MA0502.1	chrX:9754461..9754486,+	0.000177637	4.49924e-12	3051	3051	p1@SHROOM2	357	p1@SHROOM2,357
NFYB	MA0502.1	chr10:123873239..123873244,-	0.00411415	7.08089e-11	3082	3117
NFYB	MA0502.1	chr10:32217717..32217781,-	0.00411415	7.08089e-11	3082	3117	p1@ARHGAP12	94134	p1@ARHGAP12,94134
NFYB	MA0502.1	chr11:110167302..110167316,-	0.00411415	7.08089e-11	3082	3117	p3@RDX	5962	p3@RDX,5962
NFYB	MA0502.1	chr11:118620048..118620062,-	0.00411415	7.08089e-11	3082	3117	p2@DDX6	1656	p2@DDX6,1656
NFYB	MA0502.1	chr11:31531291..31531345,+	0.00411415	7.08089e-11	3082	3117	p1@ELP4	26610	p1@ELP4,26610
NFYB	MA0502.1	chr11:67140155..67140175,+	0.00411415	7.08089e-11	3082	3117
NFYB	MA0502.1	chr11:85195053..85195135,-	0.00411415	7.08089e-11	3082	3117
NFYB	MA0502.1	chr12:120875910..120875927,+	0.00411415	7.08089e-11	3082	3117	p1@COX6A1	1337	p1@COX6A1,1337
NFYB	MA0502.1	chr12:133402272..133402274,+	0.00411415	7.08089e-11	3082	3117
NFYB	MA0502.1	chr12:52542308..52542317,-	0.00411415	7.08089e-11	3082	3117
NFYB	MA0502.1	chr12:76478417..76478439,-	0.00411415	7.08089e-11	3082	3117	p2@NAP1L1	4673	p2@NAP1L1,4673
NFYB	MA0502.1	chr12:95867919..95867951,+	0.00411415	7.08089e-11	3082	3117	p1@METAP2	10988	p1@METAP2,10988
NFYB	MA0502.1	chr13:27745936..27745961,-	0.00411415	7.08089e-11	3082	3117	p1@USP12	219333	p1@USP12,219333
NFYB	MA0502.1	chr13:50699661..50699695,-	0.00411415	7.08089e-11	3082	3117	p1@DLEU2	8847	p1@DLEU2,8847
NFYB	MA0502.1	chr14:20811267..20811322,+	0.00411415	7.08089e-11	3082	3117	p2@PARP2	10038	p2@PARP2,10038
NFYB	MA0502.1	chr14:20811362..20811424,+	0.00411415	7.08089e-11	3082	3117	p6@PARP2	10038	p6@PARP2,10038
NFYB	MA0502.1	chr14:20811546..20811584,-	0.00411415	7.08089e-11	3082	3117	p1@RPPH1	85495	p1@RPPH1,85495
NFYB	MA0502.1	chr14:45603657..45603694,-	0.00411415	7.08089e-11	3082	3117	p1@FKBP3	2287	p1@FKBP3,2287
NFYB	MA0502.1	chr14:58607967..58607969,+	0.00411415	7.08089e-11	3082	3117
NFYB	MA0502.1	chr15:49170281..49170365,+	0.00411415	7.08089e-11	3082	3117	p1@EID1	23741	p1@EID1,23741
NFYB	MA0502.1	chr15:65134105..65134122,+	0.00411415	7.08089e-11	3082	3117	p1@PLEKHO2	80301	p1@PLEKHO2,80301
NFYB	MA0502.1	chr15:75744014..75744054,-	0.00411415	7.08089e-11	3082	3117	p1@SIN3A	25942	p1@SIN3A,25942
NFYB	MA0502.1	chr15:99395486..99395494,-	0.00411415	7.08089e-11	3082	3117
NFYB	MA0502.1	chr16:12070567..12070623,+	0.00411415	7.08089e-11	3082	3117	p1@SNX29	92017	p1@SNX29,92017
NFYB	MA0502.1	chr16:24740962..24740991,+	0.00411415	7.08089e-11	3082	3117	p2@TNRC6A	27327	p2@TNRC6A,27327
NFYB	MA0502.1	chr16:30583017..30583064,-	0.00411415	7.08089e-11	3082	3117	p1@ZNF688	146542	p1@ZNF688,146542
NFYB	MA0502.1	chr17:14608891..14608894,-	0.00411415	7.08089e-11	3082	3117
NFYB	MA0502.1	chr17:16344900..16344915,+	0.00411415	7.08089e-11	3082	3117	p2@C17orf76-AS1	125144	p2@C17orf76-AS1,125144
NFYB	MA0502.1	chr17:18908040..18908108,-	0.00411415	7.08089e-11	3082	3117	p1@FAM83G	644815	p1@FAM83G,644815
NFYB	MA0502.1	chr17:2304333..2304364,-	0.00411415	7.08089e-11	3082	3117	p1@MNT	4335	p1@MNT,4335
NFYB	MA0502.1	chr17:57915281..57915332,+	0.00411415	7.08089e-11	3082	3117
NFYB	MA0502.1	chr17:57915336..57915359,+	0.00411415	7.08089e-11	3082	3117
NFYB	MA0502.1	chr17:57923315..57923329,+	0.00411415	7.08089e-11	3082	3117
NFYB	MA0502.1	chr18:11851383..11851399,+	0.00411415	7.08089e-11	3082	3117	p3@CHMP1B	57132	p3@CHMP1B,57132
NFYB	MA0502.1	chr19:17830280..17830317,+	0.00411415	7.08089e-11	3082	3117	p1@MAP1S	55201	p1@MAP1S,55201
NFYB	MA0502.1	chr19:18390783..18390870,-	0.00411415	7.08089e-11	3082	3117
NFYB	MA0502.1	chr19:40449627..40449652,-	0.00411415	7.08089e-11	3082	3117
NFYB	MA0502.1	chr19:8579030..8579061,-	0.00411415	7.08089e-11	3082	3117	p1@ZNF414	84330	p1@ZNF414,84330
NFYB	MA0502.1	chr1:1009683..1009688,-	0.00411415	7.08089e-11	3082	3117	p1@RNF223	401934	p1@RNF223,401934
NFYB	MA0502.1	chr1:146556295..146556310,-	0.00411415	7.08089e-11	3082	3117
NFYB	MA0502.1	chr1:151965272..151965296,+	0.00411415	7.08089e-11	3082	3117
NFYB	MA0502.1	chr1:205687203..205687219,-	0.00411415	7.08089e-11	3082	3117
NFYB	MA0502.1	chr1:218458625..218458660,+	0.00411415	7.08089e-11	3082	3117	p1@RRP15	51018	p1@RRP15,51018
NFYB	MA0502.1	chr1:32860020..32860050,-	0.00411415	7.08089e-11	3082	3117	p1@BSDC1	55108	p1@BSDC1,55108
NFYB	MA0502.1	chr1:46152174..46152244,-	0.00411415	7.08089e-11	3082	3117	p1@GPBP1L1	60313	p1@GPBP1L1,60313
NFYB	MA0502.1	chr1:6673834..6673871,+	0.00411415	7.08089e-11	3082	3117	p2@PHF13	148479	p2@PHF13,148479
NFYB	MA0502.1	chr1:90978887..90978891,+	0.00411415	7.08089e-11	3082	3117
NFYB	MA0502.1	chr1:91853052..91853084,+	0.00411415	7.08089e-11	3082	3117
NFYB	MA0502.1	chr20:39657493..39657507,+	0.00411415	7.08089e-11	3082	3117	p2@TOP1	7150	p2@TOP1,7150
NFYB	MA0502.1	chr20:49347901..49347919,+	0.00411415	7.08089e-11	3082	3117	p4@PARD6B	84612	p4@PARD6B,84612
NFYB	MA0502.1	chr20:52824611..52824642,+	0.00411415	7.08089e-11	3082	3117	p1@PFDN4	5203	p1@PFDN4,5203
NFYB	MA0502.1	chr20:57466679..57466711,+	0.00411415	7.08089e-11	3082	3117	p74@GNAS	2778	p74@GNAS,2778
NFYB	MA0502.1	chr21:9827397..9827511,-	0.00411415	7.08089e-11	3082	3117
NFYB	MA0502.1	chr22:43011247..43011253,+	0.00411415	7.08089e-11	3082	3117	p1@RNU12	267010	p1@RNU12,267010
NFYB	MA0502.1	chr2:122288448..122288467,+	0.00411415	7.08089e-11	3082	3117	p1@RNU4ATAC	100151683	p1@RNU4ATAC,100151683
NFYB	MA0502.1	chr2:230045560..230045595,+	0.00411415	7.08089e-11	3082	3117
NFYB	MA0502.1	chr2:61698197..61698240,-	0.00411415	7.08089e-11	3082	3117	p1@USP34	9736	p1@USP34,9736
NFYB	MA0502.1	chr2:65454926..65454991,+	0.00411415	7.08089e-11	3082	3117	p1@ACTR2	10097	p1@ACTR2,10097
NFYB	MA0502.1	chr3:160233015..160233029,-	0.00411415	7.08089e-11	3082	3117	p1@SCARNA7	677767	p1@SCARNA7,677767
NFYB	MA0502.1	chr3:193853927..193853944,+	0.00411415	7.08089e-11	3082	3117	p1@HES1	3280	p1@HES1,3280
NFYB	MA0502.1	chr3:32544275..32544350,-	0.00411415	7.08089e-11	3082	3117	p1@CMTM6	54918	p1@CMTM6,54918
NFYB	MA0502.1	chr3:47018219..47018255,-	0.00411415	7.08089e-11	3082	3117	p1@CCDC12	151903	p1@CCDC12,151903
NFYB	MA0502.1	chr3:53195216..53195240,+	0.00411415	7.08089e-11	3082	3117	p1@PRKCD	5580	p1@PRKCD,5580
NFYB	MA0502.1	chr4:140222640..140222696,+	0.00411415	7.08089e-11	3082	3117	p1@NAA15	80155	p1@NAA15,80155
NFYB	MA0502.1	chr4:164253738..164253756,-	0.00411415	7.08089e-11	3082	3117	p1@NPY1R	4886	p1@NPY1R,4886
NFYB	MA0502.1	chr5:174541778..174541812,-	0.00411415	7.08089e-11	3082	3117
NFYB	MA0502.1	chr5:60628074..60628092,+	0.00411415	7.08089e-11	3082	3117	p1@ZSWIM6	57688	p1@ZSWIM6,57688
NFYB	MA0502.1	chr5:71146907..71146947,-	0.00411415	7.08089e-11	3082	3117
NFYB	MA0502.1	chr6:149969760..149969776,-	0.00411415	7.08089e-11	3082	3117	p4@KATNA1	11104	p4@KATNA1,11104
NFYB	MA0502.1	chr6:26157065..26157123,-	0.00411415	7.08089e-11	3082	3117
NFYB	MA0502.1	chr7:16921601..16921614,-	0.00411415	7.08089e-11	3082	3117	p1@AGR3	155465	p1@AGR3,155465
NFYB	MA0502.1	chr7:30544405..30544459,-	0.00411415	7.08089e-11	3082	3117	p1@GGCT	79017	p1@GGCT,79017
NFYB	MA0502.1	chr7:8301829..8301856,+	0.00411415	7.08089e-11	3082	3117
NFYB	MA0502.1	chr8:70602589..70602625,-	0.00411415	7.08089e-11	3082	3117
NFYB	MA0502.1	chr8:90914270..90914310,+	0.00411415	7.08089e-11	3082	3117	p4@OSGIN2	734	p4@OSGIN2,734
NFYB	MA0502.1	chr8:97247759..97247780,-	0.00411415	7.08089e-11	3082	3117	p1@UQCRB	7381	p1@UQCRB,7381
NFYB	MA0502.1	chr8:99129384..99129407,-	0.00411415	7.08089e-11	3082	3117	p1@HRSP12	10247	p1@HRSP12,10247
NFYB	MA0502.1	chr9:111775772..111775831,-	0.00411415	7.08089e-11	3082	3117	p1@CTNNAL1	8727	p1@CTNNAL1,8727
NFYB	MA0502.1	chrM:11250..11434,-	0.00411415	7.08089e-11	3082	3117
NFYB	MA0502.1	chrM:1261..1272,+	0.00411415	7.08089e-11	3082	3117
NFYB	MA0502.1	chrM:14741..14767,+	0.00411415	7.08089e-11	3082	3117
NFYB	MA0502.1	chrM:1668..1680,+	0.00411415	7.08089e-11	3082	3117
NFYB	MA0502.1	chrM:1746..1757,+	0.00411415	7.08089e-11	3082	3117
NFYB	MA0502.1	chrM:2028..2040,+	0.00411415	7.08089e-11	3082	3117
NFYB	MA0502.1	chrM:2072..2094,-	0.00411415	7.08089e-11	3082	3117
NFYB	MA0502.1	chrM:2145..2159,+	0.00411415	7.08089e-11	3082	3117
NFYB	MA0502.1	chrM:2216..2231,+	0.00411415	7.08089e-11	3082	3117
NFYB	MA0502.1	chrM:262..309,-	0.00411415	7.08089e-11	3082	3117
NFYB	MA0502.1	chrM:2759..2817,-	0.00411415	7.08089e-11	3082	3117
NFYB	MA0502.1	chrM:3200..3222,-	0.00411415	7.08089e-11	3082	3117
NFYB	MA0502.1	chrM:783..794,+	0.00411415	7.08089e-11	3082	3117
NFYB	MA0502.1	chrM:8145..8212,-	0.00411415	7.08089e-11	3082	3117
NFYB	MA0502.1	chrM:8423..8463,+	0.00411415	7.08089e-11	3082	3117
NFYB	MA0502.1	chrM:931..961,+	0.00411415	7.08089e-11	3082	3117
NFYB	MA0502.1	chrM:952..998,-	0.00411415	7.08089e-11	3082	3117
NFYB	MA0502.1	chrM:988..1012,+	0.00411415	7.08089e-11	3082	3117
NFYB	MA0502.1	chrX:102883887..102883909,+	0.00411415	7.08089e-11	3082	3117	p1@TCEAL1	9338	p1@TCEAL1,9338
NFYB	MA0502.1	chrX:48555110..48555164,+	0.00411415	7.08089e-11	3082	3117	p1@SUV39H1	6839	p1@SUV39H1,6839
FOXC1	MA0032.1	chr11:3069748..3069751,-	0.00100491	1.79038e-10	2968	2968
FOXC1	MA0032.1	chr12:19877370..19877371,+	0.00100491	1.79038e-10	2968	2968
FOXC1	MA0032.1	chr16:52643357..52643359,+	0.00100491	1.79038e-10	2968	2968
FOXC1	MA0032.1	chr16:65818007..65818011,+	0.00100491	1.79038e-10	2968	2968
FOXC1	MA0032.1	chr1:148241457..148241473,+	0.00100491	1.79038e-10	2968	2968
FOXC1	MA0032.1	chr1:224363656..224363657,-	0.00100491	1.79038e-10	2968	2968
FOXC1	MA0032.1	chr1:232967929..232967931,-	0.00100491	1.79038e-10	2968	2968
FOXC1	MA0032.1	chr20:62540306..62540310,+	0.00100491	1.79038e-10	2968	2968
FOXC1	MA0032.1	chr21:36532069..36532071,+	0.00100491	1.79038e-10	2968	2968
FOXC1	MA0032.1	chr2:85955456..85955460,-	0.00100491	1.79038e-10	2968	2968
FOXC1	MA0032.1	chr3:87414879..87414887,-	0.00100491	1.79038e-10	2968	2968
FOXC1	MA0032.1	chr5:170937921..170937930,-	0.00100491	1.79038e-10	2968	2968
FOXC1	MA0032.1	chr5:178311712..178311719,+	0.00100491	1.79038e-10	2968	2968
FOXC1	MA0032.1	chr6:131049770..131049773,-	0.00100491	1.79038e-10	2968	2968
FOXC1	MA0032.1	chr6:27285355..27285356,+	0.00100491	1.79038e-10	2968	2968
FOXC1	MA0032.1	chr6:36607442..36607450,-	0.00100491	1.79038e-10	2968	2968
FOXC1	MA0032.1	chr6:53084061..53084062,+	0.00100491	1.79038e-10	2968	2968
FOXC1	MA0032.1	chr7:141427781..141427790,+	0.00100491	1.79038e-10	2968	2968
FOXC1	MA0032.1	chr8:23934667..23934672,-	0.00100491	1.79038e-10	2968	2968
FOXC1	MA0032.1	chr9:89645193..89645207,+	0.00100491	1.79038e-10	2968	2968
FOXC1	MA0032.1	chrM:1714..1748,-	0.00100491	1.79038e-10	2968	2968
FOXC1	MA0032.1	chrM:2343..2365,-	0.00100491	1.79038e-10	2968	2968
FOXC1	MA0032.1	chrM:753..802,-	0.00100491	1.79038e-10	2968	2968
FOXC1	MA0032.1	chrX:41580123..41580127,-	0.00100491	1.79038e-10	2968	2968
FOXC1	MA0032.1	chrX:70240283..70240284,-	0.00100491	1.79038e-10	2968	2968
FOXC1	MA0032.1	chrX:71960688..71960693,-	0.00100491	1.79038e-10	2968	2968
SRF	MA0083.2	chr10:64576582..64576618,+	0.00447206	1.90253e-10	2943	3088				3
SRF	MA0083.2	chr12:52430722..52430738,-	0.00447206	1.90253e-10	2943	3088				3
SRF	MA0083.2	chr12:52444929..52444945,-	0.00447206	1.90253e-10	2943	3088				3
SRF	MA0083.2	chr14:65819974..65819984,-	0.00447206	1.90253e-10	2943	3088				3
SRF	MA0083.2	chr14:75726044..75726086,+	0.00447206	1.90253e-10	2943	3088				3
SRF	MA0083.2	chr14:75745075..75745103,-	0.00447206	1.90253e-10	2943	3088				3
SRF	MA0083.2	chr14:75746722..75746777,+	0.00447206	1.90253e-10	2943	3088	p2@FOS	2353	p2@FOS,2353	3
SRF	MA0083.2	chr14:75747296..75747329,+	0.00447206	1.90253e-10	2943	3088	p4@FOS	2353	p4@FOS,2353	3
SRF	MA0083.2	chr14:75747656..75747717,+	0.00447206	1.90253e-10	2943	3088				3
SRF	MA0083.2	chr14:75748263..75748319,+	0.00447206	1.90253e-10	2943	3088				3
SRF	MA0083.2	chr14:75748371..75748442,+	0.00447206	1.90253e-10	2943	3088				3
SRF	MA0083.2	chr14:75761130..75761157,+	0.00447206	1.90253e-10	2943	3088				3
SRF	MA0083.2	chr19:13262836..13262849,+	0.00447206	1.90253e-10	2943	3088	p4@IER2	9592	p4@IER2,9592	3
SRF	MA0083.2	chr19:16186984..16187005,-	0.00447206	1.90253e-10	2943	3088				3
SRF	MA0083.2	chr1:40505539..40505569,-	0.00447206	1.90253e-10	2943	3088				3
SRF	MA0083.2	chr20:52740595..52740622,+	0.00447206	1.90253e-10	2943	3088				3
SRF	MA0083.2	chr20:52740628..52740643,+	0.00447206	1.90253e-10	2943	3088				3
SRF	MA0083.2	chr20:52740694..52740705,+	0.00447206	1.90253e-10	2943	3088				3
SRF	MA0083.2	chr20:52749212..52749226,-	0.00447206	1.90253e-10	2943	3088				3
SRF	MA0083.2	chr20:52812214..52812228,+	0.00447206	1.90253e-10	2943	3088				3
SRF	MA0083.2	chr20:52813781..52813792,-	0.00447206	1.90253e-10	2943	3088				3
SRF	MA0083.2	chr22:40895401..40895417,+	0.00447206	1.90253e-10	2943	3088				3
SRF	MA0083.2	chr2:169067958..169067963,+	0.00447206	1.90253e-10	2943	3088				3
SRF	MA0083.2	chr5:137800314..137800357,-	0.00447206	1.90253e-10	2943	3088				3
SRF	MA0083.2	chr5:137800360..137800379,-	0.00447206	1.90253e-10	2943	3088				3
SRF	MA0083.2	chr5:137800580..137800598,+	0.00447206	1.90253e-10	2943	3088				3
SRF	MA0083.2	chr5:137802228..137802243,+	0.00447206	1.90253e-10	2943	3088				3
SRF	MA0083.2	chr5:137827728..137827749,-	0.00447206	1.90253e-10	2943	3088				3
SRF	MA0083.2	chr6:12332214..12332242,-	0.00447206	1.90253e-10	2943	3088				3
SRF	MA0083.2	chr6:28303520..28303535,+	0.00447206	1.90253e-10	2943	3088				3
SRF	MA0083.2	chr6:43138790..43138796,-	0.00447206	1.90253e-10	2943	3088				3
SRF	MA0083.2	chr7:139875465..139875479,+	0.00447206	1.90253e-10	2943	3088				3
SRF	MA0083.2	chr8:103819749..103819764,-	0.00447206	1.90253e-10	2943	3088				3
SRF	MA0083.2	chr8:128878181..128878189,-	0.00447206	1.90253e-10	2943	3088				3
SRF	MA0083.2	chr8:128878260..128878287,+	0.00447206	1.90253e-10	2943	3088				3
SRF	MA0083.2	chr8:22551137..22551162,+	0.00447206	1.90253e-10	2943	3088				3
NFYA	MA0060.2	chr12:122240841..122240858,-	5.35455e-05	2.29175e-10	3087	2867	p1@LOC338799	338799	p1@LOC338799,338799
NFYA	MA0060.2	chr12:53625966..53626012,-	5.35455e-05	2.29175e-10	3087	2867	p2@RARG	5916	p2@RARG,5916
NFYA	MA0060.2	chr14:81685834..81685853,+	5.35455e-05	2.29175e-10	3087	2867
NFYA	MA0060.2	chr16:30134524..30134589,-	5.35455e-05	2.29175e-10	3087	2867	p1@MAPK3	5595	p1@MAPK3,5595
NFYA	MA0060.2	chr17:56736656..56736674,-	5.35455e-05	2.29175e-10	3087	2867
NFYA	MA0060.2	chr17:57696926..57696968,-	5.35455e-05	2.29175e-10	3087	2867
NFYA	MA0060.2	chr17:77770830..77770884,-	5.35455e-05	2.29175e-10	3087	2867	p1@CBX8	57332	p1@CBX8,57332
NFYA	MA0060.2	chr18:33709453..33709511,+	5.35455e-05	2.29175e-10	3087	2867	p2@ELP2	55250	p2@ELP2,55250
NFYA	MA0060.2	chr1:109642799..109642834,+	5.35455e-05	2.29175e-10	3087	2867	p1@SCARNA2	677766	p1@SCARNA2,677766
NFYA	MA0060.2	chr1:145382755..145382759,+	5.35455e-05	2.29175e-10	3087	2867
NFYA	MA0060.2	chr1:149859507..149859521,-	5.35455e-05	2.29175e-10	3087	2867	p1@HIST2H2AB	317772	p1@HIST2H2AB,317772
NFYA	MA0060.2	chr1:17231687..17231704,+	5.35455e-05	2.29175e-10	3087	2867
NFYA	MA0060.2	chr1:228645796..228645822,+	5.35455e-05	2.29175e-10	3087	2867	p1@HIST3H2BB	128312	p1@HIST3H2BB,128312
NFYA	MA0060.2	chr20:39317868..39317884,-	5.35455e-05	2.29175e-10	3087	2867	p1@MAFB	9935	p1@MAFB,9935
NFYA	MA0060.2	chr20:58515284..58515311,-	5.35455e-05	2.29175e-10	3087	2867	p2@PPP1R3D	5509	p2@PPP1R3D,5509
NFYA	MA0060.2	chr20:62258072..62258115,-	5.35455e-05	2.29175e-10	3087	2867
NFYA	MA0060.2	chr2:86333340..86333372,+	5.35455e-05	2.29175e-10	3087	2867	p1@PTCD3	55037	p1@PTCD3,55037
NFYA	MA0060.2	chr3:134093275..134093299,-	5.35455e-05	2.29175e-10	3087	2867	p1@AMOTL2	51421	p1@AMOTL2,51421
NFYA	MA0060.2	chr3:161089631..161089635,+	5.35455e-05	2.29175e-10	3087	2867
NFYA	MA0060.2	chr3:169482840..169482855,-	5.35455e-05	2.29175e-10	3087	2867	p1@TERC	7012	p1@TERC,7012
NFYA	MA0060.2	chr3:180319943..180320020,+	5.35455e-05	2.29175e-10	3087	2867	p1@TTC14	151613	p1@TTC14,151613
NFYA	MA0060.2	chr3:49058930..49058944,-	5.35455e-05	2.29175e-10	3087	2867	p2@DALRD3	55152	p2@DALRD3,55152
NFYA	MA0060.2	chr4:6675172..6675178,+	5.35455e-05	2.29175e-10	3087	2867
NFYA	MA0060.2	chr6:26020672..26020689,+	5.35455e-05	2.29175e-10	3087	2867	p10@HIST1H3A	8350	p10@HIST1H3A,8350;p10@HIST1H3B,8351;p10@HIST1H3C,8352;p10@HIST1H3D,8353;p10@HIST1H3E,8354;p10@HIST1H3F,8355;p10@HIST1H3G,8356;p10@HIST1H3I,8357;p10@HIST1H3J,8358;p11@HIST1H3H,8968
NFYA	MA0060.2	chr6:26027503..26027522,-	5.35455e-05	2.29175e-10	3087	2867	p2@HIST1H4A	121504	p2@HIST1H4A,121504;p2@HIST1H4B,554313;p2@HIST1H4D,8294;p2@HIST1H4E,8359;p2@HIST1H4F,8360;p2@HIST1H4H,8361;p2@HIST1H4I,8362;p2@HIST1H4J,8363;p2@HIST1H4K,8364;p2@HIST1H4L,8365;p2@HIST2H4A,8366;p2@HIST2H4B,8367;p2@HIST4H4,8368;p3@HIST1H4C,8370
NFYA	MA0060.2	chr6:26033837..26033852,-	5.35455e-05	2.29175e-10	3087	2867	p1@HIST1H2AB	3012	p1@HIST1H2AB,3012;p2@HIST1H2AE,8335
NFYA	MA0060.2	chr6:26043932..26043947,-	5.35455e-05	2.29175e-10	3087	2867	p1@HIST1H2BB	3018	p1@HIST1H2BB,3018
NFYA	MA0060.2	chr6:26044177..26044185,+	5.35455e-05	2.29175e-10	3087	2867
NFYA	MA0060.2	chr6:26104154..26104169,+	5.35455e-05	2.29175e-10	3087	2867	p1@HIST1H4C	8364	p1@HIST1H4C,8364
NFYA	MA0060.2	chr6:26124147..26124168,-	5.35455e-05	2.29175e-10	3087	2867	p1@HIST1H2BC	8339	p1@HIST1H2BC,8339;p1@HIST1H2BE,8343;p1@HIST1H2BF,8344;p1@HIST1H2BG,8346;p1@HIST1H2BI,8347
NFYA	MA0060.2	chr6:26124393..26124422,+	5.35455e-05	2.29175e-10	3087	2867	p1@HIST1H2AC	8334	p1@HIST1H2AC,8334
NFYA	MA0060.2	chr6:26189331..26189346,-	5.35455e-05	2.29175e-10	3087	2867	p3@HIST1H4A	121504	p3@HIST1H4A,121504;p3@HIST1H4B,554313;p3@HIST1H4D,8294;p3@HIST1H4E,8359;p3@HIST1H4F,8360;p3@HIST1H4H,8361;p3@HIST1H4I,8362;p3@HIST1H4J,8363;p3@HIST1H4K,8364;p3@HIST1H4L,8365;p3@HIST2H4A,8366;p3@HIST2H4B,8367;p3@HIST4H4,8368;p4@HIST1H4C,8370
NFYA	MA0060.2	chr6:26197500..26197521,-	5.35455e-05	2.29175e-10	3087	2867	p10@HIST1H3H	8350	p10@HIST1H3H,8350;p9@HIST1H3A,8351;p9@HIST1H3B,8352;p9@HIST1H3C,8353;p9@HIST1H3D,8354;p9@HIST1H3E,8355;p9@HIST1H3F,8356;p9@HIST1H3G,8357;p9@HIST1H3I,8358;p9@HIST1H3J,8968
NFYA	MA0060.2	chr6:26199709..26199720,+	5.35455e-05	2.29175e-10	3087	2867	p5@HIST1H2BC	8339	p5@HIST1H2BC,8339;p5@HIST1H2BF,8343;p5@HIST1H2BG,8344;p5@HIST1H2BI,8346;p6@HIST1H2BE,8347
NFYA	MA0060.2	chr6:26216881..26216895,-	5.35455e-05	2.29175e-10	3087	2867	p6@HIST1H2BC	8339	p6@HIST1H2BC,8339;p6@HIST1H2BF,8343;p6@HIST1H2BG,8344;p6@HIST1H2BI,8346;p7@HIST1H2BE,8347
NFYA	MA0060.2	chr6:26217140..26217155,+	5.35455e-05	2.29175e-10	3087	2867	p1@HIST1H2AE	3012	p1@HIST1H2AE,3012
NFYA	MA0060.2	chr6:26235206..26235224,-	5.35455e-05	2.29175e-10	3087	2867	p1@HIST1H1D	3007	p1@HIST1H1D,3007
NFYA	MA0060.2	chr6:26240613..26240628,+	5.35455e-05	2.29175e-10	3087	2867	p7@HIST1H4F	8361	p7@HIST1H4F,8361
NFYA	MA0060.2	chr6:27100811..27100830,+	5.35455e-05	2.29175e-10	3087	2867	p2@HIST1H2AG	8969	p2@HIST1H2AG,8969
NFYA	MA0060.2	chr6:27775694..27775714,-	5.35455e-05	2.29175e-10	3087	2867	p1@HIST1H2BL	8340	p1@HIST1H2BL,8340
NFYA	MA0060.2	chr6:27777819..27777836,+	5.35455e-05	2.29175e-10	3087	2867	p6@HIST1H3A	8350	p6@HIST1H3A,8350;p6@HIST1H3B,8351;p6@HIST1H3C,8352;p6@HIST1H3D,8353;p6@HIST1H3E,8354;p6@HIST1H3F,8355;p6@HIST1H3G,8356;p6@HIST1H3I,8357;p6@HIST1H3J,8358;p7@HIST1H3H,8968
NFYA	MA0060.2	chr6:27806140..27806160,-	5.35455e-05	2.29175e-10	3087	2867	p2@HIST1H2AK	8329	p2@HIST1H2AK,8329;p2@HIST1H2AM,8330;p3@HIST1H2AG,8332;p3@HIST1H2AH,8336;p3@HIST1H2AI,85235;p3@HIST1H2AL,8969
NFYA	MA0060.2	chr6:27806378..27806387,+	5.35455e-05	2.29175e-10	3087	2867	p3@HIST1H2BN	8341	p3@HIST1H2BN,8341
NFYA	MA0060.2	chr6:27835357..27835375,-	5.35455e-05	2.29175e-10	3087	2867	p1@HIST1H1B	3009	p1@HIST1H1B,3009
NFYA	MA0060.2	chr6:27858597..27858611,-	5.35455e-05	2.29175e-10	3087	2867	p5@HIST1H3A	8350	p5@HIST1H3A,8350;p5@HIST1H3B,8351;p5@HIST1H3C,8352;p5@HIST1H3D,8353;p5@HIST1H3E,8354;p5@HIST1H3F,8355;p5@HIST1H3G,8356;p5@HIST1H3I,8357;p5@HIST1H3J,8358;p6@HIST1H3H,8968
NFYA	MA0060.2	chr8:99956662..99956684,+	5.35455e-05	2.29175e-10	3087	2867	p1@OSR2	116039	p1@OSR2,116039
NFYA	MA0060.2	chr9:116139255..116139276,-	5.35455e-05	2.29175e-10	3087	2867	p1@HDHD3	81932	p1@HDHD3,81932
NFYA	MA0060.2	chr10:1102303..1102379,+	5.35455e-05	3.36702e-10	3087	3087	p1@WDR37	22884	p1@WDR37,22884
NFYA	MA0060.2	chr10:22825620..22825656,-	5.35455e-05	3.36702e-10	3087	3087	p2@PIP4K2A	5305	p2@PIP4K2A,5305
NFYA	MA0060.2	chr11:9113184..9113195,-	5.35455e-05	3.36702e-10	3087	3087	p5@SCUBE2	57758	p5@SCUBE2,57758
NFYA	MA0060.2	chr11:9595180..9595267,+	5.35455e-05	3.36702e-10	3087	3087	p1@WEE1	7465	p1@WEE1,7465
NFYA	MA0060.2	chr12:127650982..127650997,-	5.35455e-05	3.36702e-10	3087	3087
NFYA	MA0060.2	chr12:52541065..52541093,-	5.35455e-05	3.36702e-10	3087	3087
NFYA	MA0060.2	chr12:52541319..52541358,+	5.35455e-05	3.36702e-10	3087	3087
NFYA	MA0060.2	chr12:52542353..52542367,-	5.35455e-05	3.36702e-10	3087	3087
NFYA	MA0060.2	chr12:54121215..54121254,-	5.35455e-05	3.36702e-10	3087	3087	p1@CALCOCO1	57658	p1@CALCOCO1,57658
NFYA	MA0060.2	chr13:110438914..110438937,-	5.35455e-05	3.36702e-10	3087	3087	p1@IRS2	8660	p1@IRS2,8660
NFYA	MA0060.2	chr13:111367692..111367709,-	5.35455e-05	3.36702e-10	3087	3087
NFYA	MA0060.2	chr13:91999932..91999950,+	5.35455e-05	3.36702e-10	3087	3087	p1@MIR17HG	407975	p1@MIR17HG,407975
NFYA	MA0060.2	chr14:100485771..100485833,+	5.35455e-05	3.36702e-10	3087	3087	p4@EVL	51466	p4@EVL,51466
NFYA	MA0060.2	chr14:59655369..59655458,+	5.35455e-05	3.36702e-10	3087	3087	p1@DAAM1	23002	p1@DAAM1,23002
NFYA	MA0060.2	chr14:67091049..67091060,-	5.35455e-05	3.36702e-10	3087	3087
NFYA	MA0060.2	chr14:74226747..74226779,-	5.35455e-05	3.36702e-10	3087	3087	p3@C14orf43	91748	p3@C14orf43,91748
NFYA	MA0060.2	chr14:74226783..74226819,-	5.35455e-05	3.36702e-10	3087	3087	p4@C14orf43	91748	p4@C14orf43,91748
NFYA	MA0060.2	chr15:50647049..50647094,-	5.35455e-05	3.36702e-10	3087	3087	p1@FLJ10038	55056	p1@FLJ10038,55056
NFYA	MA0060.2	chr16:1832527..1832582,-	5.35455e-05	3.36702e-10	3087	3087	p1@SPSB3	90864	p1@SPSB3,90864
NFYA	MA0060.2	chr16:30645863..30645885,+	5.35455e-05	3.36702e-10	3087	3087
NFYA	MA0060.2	chr16:57318566..57318595,-	5.35455e-05	3.36702e-10	3087	3087	p1@PLLP	51090	p1@PLLP,51090
NFYA	MA0060.2	chr16:84209626..84209700,+	5.35455e-05	3.36702e-10	3087	3087
NFYA	MA0060.2	chr17:15165854..15165888,-	5.35455e-05	3.36702e-10	3087	3087	p1@PMP22	5376	p1@PMP22,5376
NFYA	MA0060.2	chr17:1627974..1628063,+	5.35455e-05	3.36702e-10	3087	3087	p1@WDR81	124997	p1@WDR81,124997
NFYA	MA0060.2	chr17:38474327..38474349,-	5.35455e-05	3.36702e-10	3087	3087
NFYA	MA0060.2	chr17:38574125..38574168,-	5.35455e-05	3.36702e-10	3087	3087	p1@TOP2A	7153	p1@TOP2A,7153
NFYA	MA0060.2	chr17:43100968..43100972,-	5.35455e-05	3.36702e-10	3087	3087
NFYA	MA0060.2	chr17:45973586..45973618,+	5.35455e-05	3.36702e-10	3087	3087	p1@SP2	6668	p1@SP2,6668
NFYA	MA0060.2	chr17:56709188..56709203,-	5.35455e-05	3.36702e-10	3087	3087
NFYA	MA0060.2	chr17:57915209..57915225,+	5.35455e-05	3.36702e-10	3087	3087
NFYA	MA0060.2	chr17:57915234..57915261,+	5.35455e-05	3.36702e-10	3087	3087
NFYA	MA0060.2	chr17:57915475..57915493,+	5.35455e-05	3.36702e-10	3087	3087
NFYA	MA0060.2	chr17:58677704..58677719,+	5.35455e-05	3.36702e-10	3087	3087	p3@PPM1D	8493	p3@PPM1D,8493
NFYA	MA0060.2	chr17:62971822..62971849,+	5.35455e-05	3.36702e-10	3087	3087
NFYA	MA0060.2	chr17:8059638..8059683,-	5.35455e-05	3.36702e-10	3087	3087	p1@PER1	5187	p1@PER1,5187
NFYA	MA0060.2	chr18:11851403..11851428,+	5.35455e-05	3.36702e-10	3087	3087	p1@CHMP1B	57132	p1@CHMP1B,57132
NFYA	MA0060.2	chr18:61034772..61034800,-	5.35455e-05	3.36702e-10	3087	3087	p2@KDSR	2531	p2@KDSR,2531
NFYA	MA0060.2	chr19:13953708..13953767,-	5.35455e-05	3.36702e-10	3087	3087
NFYA	MA0060.2	chr19:18390896..18390921,-	5.35455e-05	3.36702e-10	3087	3087
NFYA	MA0060.2	chr19:41256764..41256825,+	5.35455e-05	3.36702e-10	3087	3087	p3@SNRPA	6626	p3@SNRPA,6626
NFYA	MA0060.2	chr19:47729523..47729537,+	5.35455e-05	3.36702e-10	3087	3087
NFYA	MA0060.2	chr19:49375669..49375684,+	5.35455e-05	3.36702e-10	3087	3087	p1@PPP1R15A	23645	p1@PPP1R15A,23645
NFYA	MA0060.2	chr19:50380951..50380976,+	5.35455e-05	3.36702e-10	3087	3087	p2@TBC1D17	79735	p2@TBC1D17,79735
NFYA	MA0060.2	chr19:571741..571779,-	5.35455e-05	3.36702e-10	3087	3087
NFYA	MA0060.2	chr19:58838596..58838621,-	5.35455e-05	3.36702e-10	3087	3087
NFYA	MA0060.2	chr19:5904866..5904896,+	5.35455e-05	3.36702e-10	3087	3087	p1@VMAC	400673	p1@VMAC,400673
NFYA	MA0060.2	chr1:10093188..10093291,+	5.35455e-05	3.36702e-10	3087	3087	p2@UBE4B	10277	p2@UBE4B,10277
NFYA	MA0060.2	chr1:150979271..150979329,-	5.35455e-05	3.36702e-10	3087	3087	p1@FAM63A	55793	p1@FAM63A,55793
NFYA	MA0060.2	chr1:151965225..151965269,+	5.35455e-05	3.36702e-10	3087	3087
NFYA	MA0060.2	chr1:152020505..152020534,-	5.35455e-05	3.36702e-10	3087	3087	p5@S100A11	6282	p5@S100A11,6282
NFYA	MA0060.2	chr1:153606825..153606868,-	5.35455e-05	3.36702e-10	3087	3087	p3@S100A13	6284	p3@S100A13,6284
NFYA	MA0060.2	chr1:153940354..153940395,+	5.35455e-05	3.36702e-10	3087	3087	p1@CREB3L4	148327	p1@CREB3L4,148327
NFYA	MA0060.2	chr1:156542328..156542364,-	5.35455e-05	3.36702e-10	3087	3087	p1@IQGAP3	128239	p1@IQGAP3,128239
NFYA	MA0060.2	chr1:179851410..179851439,+	5.35455e-05	3.36702e-10	3087	3087	p2@TOR1AIP1	26092	p2@TOR1AIP1,26092
NFYA	MA0060.2	chr1:200638964..200639102,-	5.35455e-05	3.36702e-10	3087	3087	p1@DDX59	83479	p1@DDX59,83479
NFYA	MA0060.2	chr1:204257478..204257509,-	5.35455e-05	3.36702e-10	3087	3087
NFYA	MA0060.2	chr1:212782094..212782109,+	5.35455e-05	3.36702e-10	3087	3087	p1@ATF3	467	p1@ATF3,467
NFYA	MA0060.2	chr1:223853388..223853408,-	5.35455e-05	3.36702e-10	3087	3087
NFYA	MA0060.2	chr1:228353495..228353516,+	5.35455e-05	3.36702e-10	3087	3087	p1@IBA57	200205	p1@IBA57,200205
NFYA	MA0060.2	chr1:33722080..33722172,+	5.35455e-05	3.36702e-10	3087	3087	p1@ZNF362	149076	p1@ZNF362,149076
NFYA	MA0060.2	chr1:51795832..51795878,-	5.35455e-05	3.36702e-10	3087	3087	p28@TTC39A	22996	p28@TTC39A,22996
NFYA	MA0060.2	chr1:59249732..59249749,-	5.35455e-05	3.36702e-10	3087	3087	p2@JUN	3725	p2@JUN,3725
NFYA	MA0060.2	chr1:91852972..91852984,-	5.35455e-05	3.36702e-10	3087	3087
NFYA	MA0060.2	chr1:9352942..9352964,+	5.35455e-05	3.36702e-10	3087	3087	p1@SPSB1	80176	p1@SPSB1,80176
NFYA	MA0060.2	chr1:94147385..94147407,-	5.35455e-05	3.36702e-10	3087	3087	p1@BCAR3	8412	p1@BCAR3,8412
NFYA	MA0060.2	chr20:19193331..19193419,+	5.35455e-05	3.36702e-10	3087	3087	p1@SLC24A3	57419	p1@SLC24A3,57419
NFYA	MA0060.2	chr20:30310656..30310685,-	5.35455e-05	3.36702e-10	3087	3087	p1@BCL2L1	598	p1@BCL2L1,598
NFYA	MA0060.2	chr20:45986315..45986328,-	5.35455e-05	3.36702e-10	3087	3087
NFYA	MA0060.2	chr20:45989583..45989610,-	5.35455e-05	3.36702e-10	3087	3087
NFYA	MA0060.2	chr20:56285209..56285252,+	5.35455e-05	3.36702e-10	3087	3087
NFYA	MA0060.2	chr20:57466401..57466412,+	5.35455e-05	3.36702e-10	3087	3087	p5@GNAS	2778	p5@GNAS,2778
NFYA	MA0060.2	chr20:62153314..62153327,-	5.35455e-05	3.36702e-10	3087	3087
NFYA	MA0060.2	chr20:62887081..62887137,+	5.35455e-05	3.36702e-10	3087	3087	p1@PCMTD2	55251	p1@PCMTD2,55251
NFYA	MA0060.2	chr21:16437293..16437340,-	5.35455e-05	3.36702e-10	3087	3087	p1@NRIP1	8204	p1@NRIP1,8204
NFYA	MA0060.2	chr21:34915123..34915145,-	5.35455e-05	3.36702e-10	3087	3087	p2@GART	2618	p2@GART,2618
NFYA	MA0060.2	chr21:37692481..37692558,+	5.35455e-05	3.36702e-10	3087	3087	p1@MORC3	23515	p1@MORC3,23515
NFYA	MA0060.2	chr21:41710161..41710186,-	5.35455e-05	3.36702e-10	3087	3087
NFYA	MA0060.2	chr21:41711178..41711186,-	5.35455e-05	3.36702e-10	3087	3087
NFYA	MA0060.2	chr22:29137782..29137837,-	5.35455e-05	3.36702e-10	3087	3087	p1@CHEK2	11200	p1@CHEK2,11200
NFYA	MA0060.2	chr2:100938666..100938682,-	5.35455e-05	3.36702e-10	3087	3087
NFYA	MA0060.2	chr2:128785658..128785680,-	5.35455e-05	3.36702e-10	3087	3087	p2@SAP130	79595	p2@SAP130,79595
NFYA	MA0060.2	chr2:132301109..132301133,+	5.35455e-05	3.36702e-10	3087	3087
NFYA	MA0060.2	chr2:172967621..172967637,-	5.35455e-05	3.36702e-10	3087	3087	p1@DLX2	1746	p1@DLX2,1746
NFYA	MA0060.2	chr2:242641282..242641317,-	5.35455e-05	3.36702e-10	3087	3087
NFYA	MA0060.2	chr2:27579995..27580065,+	5.35455e-05	3.36702e-10	3087	3087
NFYA	MA0060.2	chr2:30369859..30369880,+	5.35455e-05	3.36702e-10	3087	3087	p1@YPEL5	51646	p1@YPEL5,51646
NFYA	MA0060.2	chr2:85835821..85835825,-	5.35455e-05	3.36702e-10	3087	3087	p2@C2orf68	388969	p2@C2orf68,388969
NFYA	MA0060.2	chr2:97481974..97482015,+	5.35455e-05	3.36702e-10	3087	3087	p1@CNNM3	26505	p1@CNNM3,26505
NFYA	MA0060.2	chr3:133292582..133292600,+	5.35455e-05	3.36702e-10	3087	3087	p5@CDV3	55573	p5@CDV3,55573
NFYA	MA0060.2	chr3:156877896..156877946,-	5.35455e-05	3.36702e-10	3087	3087	p1@CCNL1	57018	p1@CCNL1,57018
NFYA	MA0060.2	chr3:170075436..170075520,+	5.35455e-05	3.36702e-10	3087	3087	p1@SKIL	6498	p1@SKIL,6498
NFYA	MA0060.2	chr3:39425119..39425146,+	5.35455e-05	3.36702e-10	3087	3087	p2@SLC25A38	54977	p2@SLC25A38,54977
NFYA	MA0060.2	chr3:48507621..48507689,+	5.35455e-05	3.36702e-10	3087	3087	p1@TREX1	11277	p1@TREX1,11277
NFYA	MA0060.2	chr3:50192499..50192534,+	5.35455e-05	3.36702e-10	3087	3087	p1@SEMA3F	6405	p1@SEMA3F,6405
NFYA	MA0060.2	chr3:8543500..8543518,+	5.35455e-05	3.36702e-10	3087	3087	p1@LMCD1	29995	p1@LMCD1,29995
NFYA	MA0060.2	chr5:137667459..137667524,-	5.35455e-05	3.36702e-10	3087	3087	p1@CDC25C	995	p1@CDC25C,995
NFYA	MA0060.2	chr5:141016382..141016445,-	5.35455e-05	3.36702e-10	3087	3087	p1@HDAC3	8841	p1@HDAC3,8841
NFYA	MA0060.2	chr5:175964279..175964361,-	5.35455e-05	3.36702e-10	3087	3087	p3@RNF44	22838	p3@RNF44,22838
NFYA	MA0060.2	chr5:177540520..177540565,+	5.35455e-05	3.36702e-10	3087	3087	p1@N4BP3	23138	p1@N4BP3,23138
NFYA	MA0060.2	chr6:134495992..134496010,-	5.35455e-05	3.36702e-10	3087	3087	p1@SGK1	6446	p1@SGK1,6446
NFYA	MA0060.2	chr6:151937957..151937962,-	5.35455e-05	3.36702e-10	3087	3087
NFYA	MA0060.2	chr6:20212635..20212726,-	5.35455e-05	3.36702e-10	3087	3087	p1@MBOAT1	154141	p1@MBOAT1,154141
NFYA	MA0060.2	chr6:26199395..26199400,-	5.35455e-05	3.36702e-10	3087	3087	p12@HIST1H3D	8351	p12@HIST1H3D,8351
NFYA	MA0060.2	chr6:26224420..26224477,+	5.35455e-05	3.36702e-10	3087	3087	p12@HIST1H3E	8353	p12@HIST1H3E,8353
NFYA	MA0060.2	chr6:32095968..32096032,-	5.35455e-05	3.36702e-10	3087	3087	p1@ATF6B	1388	p1@ATF6B,1388
NFYA	MA0060.2	chr6:41040923..41040952,+	5.35455e-05	3.36702e-10	3087	3087	p2@NFYA	4800	p2@NFYA,4800
NFYA	MA0060.2	chr7:104654038..104654052,-	5.35455e-05	3.36702e-10	3087	3087	p1@LOC100216545	100216545	p1@LOC100216545,100216545
NFYA	MA0060.2	chr7:104909435..104909535,-	5.35455e-05	3.36702e-10	3087	3087	p2@SRPK2	6733	p2@SRPK2,6733
NFYA	MA0060.2	chr7:1127742..1127762,+	5.35455e-05	3.36702e-10	3087	3087	p1@GPER	2852	p1@GPER,2852
NFYA	MA0060.2	chr7:127032741..127032777,-	5.35455e-05	3.36702e-10	3087	3087	p1@ZNF800	168850	p1@ZNF800,168850
NFYA	MA0060.2	chr7:156518511..156518549,-	5.35455e-05	3.36702e-10	3087	3087	p5@LMBR1	64327	p5@LMBR1,64327
NFYA	MA0060.2	chr7:2443202..2443260,+	5.35455e-05	3.36702e-10	3087	3087	p1@CHST12	55501	p1@CHST12,55501
NFYA	MA0060.2	chr7:32931356..32931379,-	5.35455e-05	3.36702e-10	3087	3087	p1@KBTBD2	25948	p1@KBTBD2,25948
NFYA	MA0060.2	chr7:39989360..39989418,+	5.35455e-05	3.36702e-10	3087	3087	p2@CDK13	8621	p2@CDK13,8621
NFYA	MA0060.2	chr7:73183842..73183858,-	5.35455e-05	3.36702e-10	3087	3087
NFYA	MA0060.2	chr8:101322154..101322207,-	5.35455e-05	3.36702e-10	3087	3087	p1@RNF19A	25897	p1@RNF19A,25897
NFYA	MA0060.2	chr8:120885949..120885976,+	5.35455e-05	3.36702e-10	3087	3087	p1@DEPTOR	64798	p1@DEPTOR,64798
NFYA	MA0060.2	chr8:12990782..12990807,-	5.35455e-05	3.36702e-10	3087	3087	p1@DLC1	10395	p1@DLC1,10395
NFYA	MA0060.2	chr8:145027973..145027992,-	5.35455e-05	3.36702e-10	3087	3087	p11@PLEC	5339	p11@PLEC,5339
NFYA	MA0060.2	chr8:37756996..37757022,-	5.35455e-05	3.36702e-10	3087	3087	p1@RAB11FIP1	80223	p1@RAB11FIP1,80223
NFYA	MA0060.2	chr8:71316021..71316068,-	5.35455e-05	3.36702e-10	3087	3087	p1@NCOA2	10499	p1@NCOA2,10499
NFYA	MA0060.2	chr9:116139206..116139240,-	5.35455e-05	3.36702e-10	3087	3087	p2@HDHD3	81932	p2@HDHD3,81932
NFYA	MA0060.2	chr9:116225999..116226029,+	5.35455e-05	3.36702e-10	3087	3087	p4@RGS3	5998	p4@RGS3,5998
NFYA	MA0060.2	chr9:140317828..140317894,+	5.35455e-05	3.36702e-10	3087	3087	p1@NOXA1	10811	p1@NOXA1,10811
NFYA	MA0060.2	chr9:140500087..140500123,+	5.35455e-05	3.36702e-10	3087	3087	p2@ARRDC1	92714	p2@ARRDC1,92714
NFYA	MA0060.2	chr9:97767235..97767288,+	5.35455e-05	3.36702e-10	3087	3087	p1@C9orf3	84909	p1@C9orf3,84909
NFYA	MA0060.2	chrM:10053..10073,+	5.35455e-05	3.36702e-10	3087	3087
NFYA	MA0060.2	chrM:10173..10184,+	5.35455e-05	3.36702e-10	3087	3087
NFYA	MA0060.2	chrM:15517..15545,+	5.35455e-05	3.36702e-10	3087	3087
NFYA	MA0060.2	chrX:9754461..9754486,+	5.35455e-05	3.36702e-10	3087	3087	p1@SHROOM2	357	p1@SHROOM2,357
NFYB	MA0502.1	chr12:98811813..98811817,-	4.87818e-05	2.41463e-08	2585	2585
NFYB	MA0502.1	chr14:104033742..104033743,+	4.87818e-05	2.41463e-08	2585	2585
NFYB	MA0502.1	chr16:19509930..19509934,+	4.87818e-05	2.41463e-08	2585	2585
NFYB	MA0502.1	chr1:48913605..48913611,+	4.87818e-05	2.41463e-08	2585	2585
NFYB	MA0502.1	chr20:34475579..34475584,+	4.87818e-05	2.41463e-08	2585	2585
NFYB	MA0502.1	chr2:128229807..128229811,+	4.87818e-05	2.41463e-08	2585	2585
NFYB	MA0502.1	chr2:232576231..232576237,+	4.87818e-05	2.41463e-08	2585	2585
NFYB	MA0502.1	chr2:48567962..48567967,-	4.87818e-05	2.41463e-08	2585	2585
NFYB	MA0502.1	chr6:131964103..131964108,-	4.87818e-05	2.41463e-08	2585	2585
NFYB	MA0502.1	chr6:148207840..148207848,+	4.87818e-05	2.41463e-08	2585	2585
NFYB	MA0502.1	chr6:150647895..150647900,-	4.87818e-05	2.41463e-08	2585	2585
NFYB	MA0502.1	chr6:86461298..86461301,+	4.87818e-05	2.41463e-08	2585	2585
NFYB	MA0502.1	chr7:156664772..156664773,+	4.87818e-05	2.41463e-08	2585	2585
NFYB	MA0502.1	chr8:129022857..129022859,-	4.87818e-05	2.41463e-08	2585	2585
NFYB	MA0502.1	chr8:23457648..23457650,-	4.87818e-05	2.41463e-08	2585	2585
NFYB	MA0502.1	chr8:59727111..59727114,-	4.87818e-05	2.41463e-08	2585	2585
NFYB	MA0502.1	chr12:113828163..113828232,+	0.000183541	4.17547e-08	3086	2937
NFYB	MA0502.1	chr16:3132164..3132174,+	0.000183541	4.17547e-08	3086	2937
NFYB	MA0502.1	chr16:68569416..68569420,+	0.000183541	4.17547e-08	3086	2937
NFYB	MA0502.1	chr17:47026878..47026882,-	0.000183541	4.17547e-08	3086	2937
NFYB	MA0502.1	chr17:70222842..70222846,-	0.000183541	4.17547e-08	3086	2937
NFYB	MA0502.1	chr3:69415646..69415651,-	0.000183541	4.17547e-08	3086	2937
NFYB	MA0502.1	chr4:190630861..190630869,-	0.000183541	4.17547e-08	3086	2937
NFYB	MA0502.1	chr4:88921388..88921392,+	0.000183541	4.17547e-08	3086	2937
NFYB	MA0502.1	chr5:90566542..90566546,+	0.000183541	4.17547e-08	3086	2937
NFYB	MA0502.1	chr7:53433749..53433755,+	0.000183541	4.17547e-08	3086	2937
TBP	MA0108.2	chr12:122240841..122240858,-	4.25309e-06	1.00459e-07	3117	2867	p1@LOC338799	338799	p1@LOC338799,338799
TBP	MA0108.2	chr12:53625966..53626012,-	4.25309e-06	1.00459e-07	3117	2867	p2@RARG	5916	p2@RARG,5916
TBP	MA0108.2	chr14:81685834..81685853,+	4.25309e-06	1.00459e-07	3117	2867
TBP	MA0108.2	chr16:30134524..30134589,-	4.25309e-06	1.00459e-07	3117	2867	p1@MAPK3	5595	p1@MAPK3,5595
TBP	MA0108.2	chr17:56736656..56736674,-	4.25309e-06	1.00459e-07	3117	2867
TBP	MA0108.2	chr17:57696926..57696968,-	4.25309e-06	1.00459e-07	3117	2867
TBP	MA0108.2	chr17:77770830..77770884,-	4.25309e-06	1.00459e-07	3117	2867	p1@CBX8	57332	p1@CBX8,57332
TBP	MA0108.2	chr18:33709453..33709511,+	4.25309e-06	1.00459e-07	3117	2867	p2@ELP2	55250	p2@ELP2,55250
TBP	MA0108.2	chr1:109642799..109642834,+	4.25309e-06	1.00459e-07	3117	2867	p1@SCARNA2	677766	p1@SCARNA2,677766
TBP	MA0108.2	chr1:145382755..145382759,+	4.25309e-06	1.00459e-07	3117	2867
TBP	MA0108.2	chr1:149859507..149859521,-	4.25309e-06	1.00459e-07	3117	2867	p1@HIST2H2AB	317772	p1@HIST2H2AB,317772
TBP	MA0108.2	chr1:17231687..17231704,+	4.25309e-06	1.00459e-07	3117	2867
TBP	MA0108.2	chr1:228645796..228645822,+	4.25309e-06	1.00459e-07	3117	2867	p1@HIST3H2BB	128312	p1@HIST3H2BB,128312
TBP	MA0108.2	chr20:39317868..39317884,-	4.25309e-06	1.00459e-07	3117	2867	p1@MAFB	9935	p1@MAFB,9935
TBP	MA0108.2	chr20:58515284..58515311,-	4.25309e-06	1.00459e-07	3117	2867	p2@PPP1R3D	5509	p2@PPP1R3D,5509
TBP	MA0108.2	chr20:62258072..62258115,-	4.25309e-06	1.00459e-07	3117	2867
TBP	MA0108.2	chr2:86333340..86333372,+	4.25309e-06	1.00459e-07	3117	2867	p1@PTCD3	55037	p1@PTCD3,55037
TBP	MA0108.2	chr3:134093275..134093299,-	4.25309e-06	1.00459e-07	3117	2867	p1@AMOTL2	51421	p1@AMOTL2,51421
TBP	MA0108.2	chr3:161089631..161089635,+	4.25309e-06	1.00459e-07	3117	2867
TBP	MA0108.2	chr3:169482840..169482855,-	4.25309e-06	1.00459e-07	3117	2867	p1@TERC	7012	p1@TERC,7012
TBP	MA0108.2	chr3:180319943..180320020,+	4.25309e-06	1.00459e-07	3117	2867	p1@TTC14	151613	p1@TTC14,151613
TBP	MA0108.2	chr3:49058930..49058944,-	4.25309e-06	1.00459e-07	3117	2867	p2@DALRD3	55152	p2@DALRD3,55152
TBP	MA0108.2	chr4:6675172..6675178,+	4.25309e-06	1.00459e-07	3117	2867
TBP	MA0108.2	chr6:26020672..26020689,+	4.25309e-06	1.00459e-07	3117	2867	p10@HIST1H3A	8350	p10@HIST1H3A,8350;p10@HIST1H3B,8351;p10@HIST1H3C,8352;p10@HIST1H3D,8353;p10@HIST1H3E,8354;p10@HIST1H3F,8355;p10@HIST1H3G,8356;p10@HIST1H3I,8357;p10@HIST1H3J,8358;p11@HIST1H3H,8968
TBP	MA0108.2	chr6:26027503..26027522,-	4.25309e-06	1.00459e-07	3117	2867	p2@HIST1H4A	121504	p2@HIST1H4A,121504;p2@HIST1H4B,554313;p2@HIST1H4D,8294;p2@HIST1H4E,8359;p2@HIST1H4F,8360;p2@HIST1H4H,8361;p2@HIST1H4I,8362;p2@HIST1H4J,8363;p2@HIST1H4K,8364;p2@HIST1H4L,8365;p2@HIST2H4A,8366;p2@HIST2H4B,8367;p2@HIST4H4,8368;p3@HIST1H4C,8370
TBP	MA0108.2	chr6:26033837..26033852,-	4.25309e-06	1.00459e-07	3117	2867	p1@HIST1H2AB	3012	p1@HIST1H2AB,3012;p2@HIST1H2AE,8335
TBP	MA0108.2	chr6:26043932..26043947,-	4.25309e-06	1.00459e-07	3117	2867	p1@HIST1H2BB	3018	p1@HIST1H2BB,3018
TBP	MA0108.2	chr6:26044177..26044185,+	4.25309e-06	1.00459e-07	3117	2867
TBP	MA0108.2	chr6:26104154..26104169,+	4.25309e-06	1.00459e-07	3117	2867	p1@HIST1H4C	8364	p1@HIST1H4C,8364
TBP	MA0108.2	chr6:26124147..26124168,-	4.25309e-06	1.00459e-07	3117	2867	p1@HIST1H2BC	8339	p1@HIST1H2BC,8339;p1@HIST1H2BE,8343;p1@HIST1H2BF,8344;p1@HIST1H2BG,8346;p1@HIST1H2BI,8347
TBP	MA0108.2	chr6:26124393..26124422,+	4.25309e-06	1.00459e-07	3117	2867	p1@HIST1H2AC	8334	p1@HIST1H2AC,8334
TBP	MA0108.2	chr6:26189331..26189346,-	4.25309e-06	1.00459e-07	3117	2867	p3@HIST1H4A	121504	p3@HIST1H4A,121504;p3@HIST1H4B,554313;p3@HIST1H4D,8294;p3@HIST1H4E,8359;p3@HIST1H4F,8360;p3@HIST1H4H,8361;p3@HIST1H4I,8362;p3@HIST1H4J,8363;p3@HIST1H4K,8364;p3@HIST1H4L,8365;p3@HIST2H4A,8366;p3@HIST2H4B,8367;p3@HIST4H4,8368;p4@HIST1H4C,8370
TBP	MA0108.2	chr6:26197500..26197521,-	4.25309e-06	1.00459e-07	3117	2867	p10@HIST1H3H	8350	p10@HIST1H3H,8350;p9@HIST1H3A,8351;p9@HIST1H3B,8352;p9@HIST1H3C,8353;p9@HIST1H3D,8354;p9@HIST1H3E,8355;p9@HIST1H3F,8356;p9@HIST1H3G,8357;p9@HIST1H3I,8358;p9@HIST1H3J,8968
TBP	MA0108.2	chr6:26199709..26199720,+	4.25309e-06	1.00459e-07	3117	2867	p5@HIST1H2BC	8339	p5@HIST1H2BC,8339;p5@HIST1H2BF,8343;p5@HIST1H2BG,8344;p5@HIST1H2BI,8346;p6@HIST1H2BE,8347
TBP	MA0108.2	chr6:26216881..26216895,-	4.25309e-06	1.00459e-07	3117	2867	p6@HIST1H2BC	8339	p6@HIST1H2BC,8339;p6@HIST1H2BF,8343;p6@HIST1H2BG,8344;p6@HIST1H2BI,8346;p7@HIST1H2BE,8347
TBP	MA0108.2	chr6:26217140..26217155,+	4.25309e-06	1.00459e-07	3117	2867	p1@HIST1H2AE	3012	p1@HIST1H2AE,3012
TBP	MA0108.2	chr6:26235206..26235224,-	4.25309e-06	1.00459e-07	3117	2867	p1@HIST1H1D	3007	p1@HIST1H1D,3007
TBP	MA0108.2	chr6:26240613..26240628,+	4.25309e-06	1.00459e-07	3117	2867	p7@HIST1H4F	8361	p7@HIST1H4F,8361
TBP	MA0108.2	chr6:27100811..27100830,+	4.25309e-06	1.00459e-07	3117	2867	p2@HIST1H2AG	8969	p2@HIST1H2AG,8969
TBP	MA0108.2	chr6:27775694..27775714,-	4.25309e-06	1.00459e-07	3117	2867	p1@HIST1H2BL	8340	p1@HIST1H2BL,8340
TBP	MA0108.2	chr6:27777819..27777836,+	4.25309e-06	1.00459e-07	3117	2867	p6@HIST1H3A	8350	p6@HIST1H3A,8350;p6@HIST1H3B,8351;p6@HIST1H3C,8352;p6@HIST1H3D,8353;p6@HIST1H3E,8354;p6@HIST1H3F,8355;p6@HIST1H3G,8356;p6@HIST1H3I,8357;p6@HIST1H3J,8358;p7@HIST1H3H,8968
TBP	MA0108.2	chr6:27806140..27806160,-	4.25309e-06	1.00459e-07	3117	2867	p2@HIST1H2AK	8329	p2@HIST1H2AK,8329;p2@HIST1H2AM,8330;p3@HIST1H2AG,8332;p3@HIST1H2AH,8336;p3@HIST1H2AI,85235;p3@HIST1H2AL,8969
TBP	MA0108.2	chr6:27806378..27806387,+	4.25309e-06	1.00459e-07	3117	2867	p3@HIST1H2BN	8341	p3@HIST1H2BN,8341
TBP	MA0108.2	chr6:27835357..27835375,-	4.25309e-06	1.00459e-07	3117	2867	p1@HIST1H1B	3009	p1@HIST1H1B,3009
TBP	MA0108.2	chr6:27858597..27858611,-	4.25309e-06	1.00459e-07	3117	2867	p5@HIST1H3A	8350	p5@HIST1H3A,8350;p5@HIST1H3B,8351;p5@HIST1H3C,8352;p5@HIST1H3D,8353;p5@HIST1H3E,8354;p5@HIST1H3F,8355;p5@HIST1H3G,8356;p5@HIST1H3I,8357;p5@HIST1H3J,8358;p6@HIST1H3H,8968
TBP	MA0108.2	chr8:99956662..99956684,+	4.25309e-06	1.00459e-07	3117	2867	p1@OSR2	116039	p1@OSR2,116039
TBP	MA0108.2	chr9:116139255..116139276,-	4.25309e-06	1.00459e-07	3117	2867	p1@HDHD3	81932	p1@HDHD3,81932
NFYB	MA0502.1	chr16:89627659..89627682,+	0.000183541	2.96534e-07	3086	2990	p1@SNORD68	606500	p1@SNORD68,606500
NFYB	MA0502.1	chr17:36762125..36762212,-	0.000183541	2.96534e-07	3086	2990	p1@SRCIN1	80725	p1@SRCIN1,80725
NFYB	MA0502.1	chr17:57834052..57834077,+	0.000183541	2.96534e-07	3086	2990
NFYB	MA0502.1	chr1:149897674..149897706,-	0.000183541	2.96534e-07	3086	2990
NFYB	MA0502.1	chr1:30383858..30383859,-	0.000183541	2.96534e-07	3086	2990
NFYB	MA0502.1	chr2:133012724..133012755,+	0.000183541	2.96534e-07	3086	2990
NFYB	MA0502.1	chr2:1746416..1746466,+	0.000183541	2.96534e-07	3086	2990
NFYB	MA0502.1	chr7:44270183..44270185,+	0.000183541	2.96534e-07	3086	2990
NFYB	MA0502.1	chr7:6064295..6064314,-	0.000183541	2.96534e-07	3086	2990	p3@AIMP2	7965	p3@AIMP2,7965
NFYB	MA0502.1	chr8:56755183..56755206,+	0.000183541	2.96534e-07	3086	2990
NFYA	MA0060.2	chr12:98811813..98811817,-	0.00247929	6.91044e-07	2585	2585
NFYA	MA0060.2	chr14:104033742..104033743,+	0.00247929	6.91044e-07	2585	2585
NFYA	MA0060.2	chr16:19509930..19509934,+	0.00247929	6.91044e-07	2585	2585
NFYA	MA0060.2	chr1:48913605..48913611,+	0.00247929	6.91044e-07	2585	2585
NFYA	MA0060.2	chr20:34475579..34475584,+	0.00247929	6.91044e-07	2585	2585
NFYA	MA0060.2	chr2:128229807..128229811,+	0.00247929	6.91044e-07	2585	2585
NFYA	MA0060.2	chr2:232576231..232576237,+	0.00247929	6.91044e-07	2585	2585
NFYA	MA0060.2	chr2:48567962..48567967,-	0.00247929	6.91044e-07	2585	2585
NFYA	MA0060.2	chr6:131964103..131964108,-	0.00247929	6.91044e-07	2585	2585
NFYA	MA0060.2	chr6:148207840..148207848,+	0.00247929	6.91044e-07	2585	2585
NFYA	MA0060.2	chr6:150647895..150647900,-	0.00247929	6.91044e-07	2585	2585
NFYA	MA0060.2	chr6:86461298..86461301,+	0.00247929	6.91044e-07	2585	2585
NFYA	MA0060.2	chr7:156664772..156664773,+	0.00247929	6.91044e-07	2585	2585
NFYA	MA0060.2	chr8:129022857..129022859,-	0.00247929	6.91044e-07	2585	2585
NFYA	MA0060.2	chr8:23457648..23457650,-	0.00247929	6.91044e-07	2585	2585
NFYA	MA0060.2	chr8:59727111..59727114,-	0.00247929	6.91044e-07	2585	2585
TBP	MA0108.2	chr11:9113184..9113195,-	4.25309e-06	1.09366e-06	3117	3051	p5@SCUBE2	57758	p5@SCUBE2,57758
TBP	MA0108.2	chr12:127650982..127650997,-	4.25309e-06	1.09366e-06	3117	3051
TBP	MA0108.2	chr12:52541319..52541358,+	4.25309e-06	1.09366e-06	3117	3051
TBP	MA0108.2	chr13:111367692..111367709,-	4.25309e-06	1.09366e-06	3117	3051
TBP	MA0108.2	chr14:67091049..67091060,-	4.25309e-06	1.09366e-06	3117	3051
TBP	MA0108.2	chr16:1832527..1832582,-	4.25309e-06	1.09366e-06	3117	3051	p1@SPSB3	90864	p1@SPSB3,90864
TBP	MA0108.2	chr17:56709188..56709203,-	4.25309e-06	1.09366e-06	3117	3051
TBP	MA0108.2	chr17:58677704..58677719,+	4.25309e-06	1.09366e-06	3117	3051	p3@PPM1D	8493	p3@PPM1D,8493
TBP	MA0108.2	chr17:62971822..62971849,+	4.25309e-06	1.09366e-06	3117	3051
TBP	MA0108.2	chr19:47729523..47729537,+	4.25309e-06	1.09366e-06	3117	3051
TBP	MA0108.2	chr19:5904866..5904896,+	4.25309e-06	1.09366e-06	3117	3051	p1@VMAC	400673	p1@VMAC,400673
TBP	MA0108.2	chr1:228353495..228353516,+	4.25309e-06	1.09366e-06	3117	3051	p1@IBA57	200205	p1@IBA57,200205
TBP	MA0108.2	chr1:94147385..94147407,-	4.25309e-06	1.09366e-06	3117	3051	p1@BCAR3	8412	p1@BCAR3,8412
TBP	MA0108.2	chr20:30310656..30310685,-	4.25309e-06	1.09366e-06	3117	3051	p1@BCL2L1	598	p1@BCL2L1,598
TBP	MA0108.2	chr20:45986315..45986328,-	4.25309e-06	1.09366e-06	3117	3051
TBP	MA0108.2	chr20:45989583..45989610,-	4.25309e-06	1.09366e-06	3117	3051
TBP	MA0108.2	chr20:57466401..57466412,+	4.25309e-06	1.09366e-06	3117	3051	p5@GNAS	2778	p5@GNAS,2778
TBP	MA0108.2	chr20:62153314..62153327,-	4.25309e-06	1.09366e-06	3117	3051
TBP	MA0108.2	chr21:34915123..34915145,-	4.25309e-06	1.09366e-06	3117	3051	p2@GART	2618	p2@GART,2618
TBP	MA0108.2	chr21:41710161..41710186,-	4.25309e-06	1.09366e-06	3117	3051
TBP	MA0108.2	chr21:41711178..41711186,-	4.25309e-06	1.09366e-06	3117	3051
TBP	MA0108.2	chr2:128785658..128785680,-	4.25309e-06	1.09366e-06	3117	3051	p2@SAP130	79595	p2@SAP130,79595
TBP	MA0108.2	chr2:132301109..132301133,+	4.25309e-06	1.09366e-06	3117	3051
TBP	MA0108.2	chr3:133292582..133292600,+	4.25309e-06	1.09366e-06	3117	3051	p5@CDV3	55573	p5@CDV3,55573
TBP	MA0108.2	chr3:50192499..50192534,+	4.25309e-06	1.09366e-06	3117	3051	p1@SEMA3F	6405	p1@SEMA3F,6405
TBP	MA0108.2	chr5:141016382..141016445,-	4.25309e-06	1.09366e-06	3117	3051	p1@HDAC3	8841	p1@HDAC3,8841
TBP	MA0108.2	chr5:177540520..177540565,+	4.25309e-06	1.09366e-06	3117	3051	p1@N4BP3	23138	p1@N4BP3,23138
TBP	MA0108.2	chr6:151937957..151937962,-	4.25309e-06	1.09366e-06	3117	3051
TBP	MA0108.2	chr6:26199395..26199400,-	4.25309e-06	1.09366e-06	3117	3051	p12@HIST1H3D	8351	p12@HIST1H3D,8351
TBP	MA0108.2	chr6:26224420..26224477,+	4.25309e-06	1.09366e-06	3117	3051	p12@HIST1H3E	8353	p12@HIST1H3E,8353
TBP	MA0108.2	chr6:32095968..32096032,-	4.25309e-06	1.09366e-06	3117	3051	p1@ATF6B	1388	p1@ATF6B,1388
TBP	MA0108.2	chr6:41040923..41040952,+	4.25309e-06	1.09366e-06	3117	3051	p2@NFYA	4800	p2@NFYA,4800
TBP	MA0108.2	chr7:104654038..104654052,-	4.25309e-06	1.09366e-06	3117	3051	p1@LOC100216545	100216545	p1@LOC100216545,100216545
TBP	MA0108.2	chr7:2443202..2443260,+	4.25309e-06	1.09366e-06	3117	3051	p1@CHST12	55501	p1@CHST12,55501
TBP	MA0108.2	chr7:39989360..39989418,+	4.25309e-06	1.09366e-06	3117	3051	p2@CDK13	8621	p2@CDK13,8621
TBP	MA0108.2	chr8:120885949..120885976,+	4.25309e-06	1.09366e-06	3117	3051	p1@DEPTOR	64798	p1@DEPTOR,64798
TBP	MA0108.2	chr9:116139206..116139240,-	4.25309e-06	1.09366e-06	3117	3051	p2@HDHD3	81932	p2@HDHD3,81932
TBP	MA0108.2	chr9:116225999..116226029,+	4.25309e-06	1.09366e-06	3117	3051	p4@RGS3	5998	p4@RGS3,5998
TBP	MA0108.2	chr9:140317828..140317894,+	4.25309e-06	1.09366e-06	3117	3051	p1@NOXA1	10811	p1@NOXA1,10811
TBP	MA0108.2	chr9:140500087..140500123,+	4.25309e-06	1.09366e-06	3117	3051	p2@ARRDC1	92714	p2@ARRDC1,92714
TBP	MA0108.2	chr9:97767235..97767288,+	4.25309e-06	1.09366e-06	3117	3051	p1@C9orf3	84909	p1@C9orf3,84909
TBP	MA0108.2	chrX:9754461..9754486,+	4.25309e-06	1.09366e-06	3117	3051	p1@SHROOM2	357	p1@SHROOM2,357
NKX3-1	MA0124.1	chr11:3069748..3069751,-	3.91023e-05	1.4497e-06	2968	2968
NKX3-1	MA0124.1	chr12:19877370..19877371,+	3.91023e-05	1.4497e-06	2968	2968
NKX3-1	MA0124.1	chr16:52643357..52643359,+	3.91023e-05	1.4497e-06	2968	2968
NKX3-1	MA0124.1	chr16:65818007..65818011,+	3.91023e-05	1.4497e-06	2968	2968
NKX3-1	MA0124.1	chr1:148241457..148241473,+	3.91023e-05	1.4497e-06	2968	2968
NKX3-1	MA0124.1	chr1:224363656..224363657,-	3.91023e-05	1.4497e-06	2968	2968
NKX3-1	MA0124.1	chr1:232967929..232967931,-	3.91023e-05	1.4497e-06	2968	2968
NKX3-1	MA0124.1	chr20:62540306..62540310,+	3.91023e-05	1.4497e-06	2968	2968
NKX3-1	MA0124.1	chr21:36532069..36532071,+	3.91023e-05	1.4497e-06	2968	2968
NKX3-1	MA0124.1	chr2:85955456..85955460,-	3.91023e-05	1.4497e-06	2968	2968
NKX3-1	MA0124.1	chr3:87414879..87414887,-	3.91023e-05	1.4497e-06	2968	2968
NKX3-1	MA0124.1	chr5:170937921..170937930,-	3.91023e-05	1.4497e-06	2968	2968
NKX3-1	MA0124.1	chr5:178311712..178311719,+	3.91023e-05	1.4497e-06	2968	2968
NKX3-1	MA0124.1	chr6:131049770..131049773,-	3.91023e-05	1.4497e-06	2968	2968
NKX3-1	MA0124.1	chr6:27285355..27285356,+	3.91023e-05	1.4497e-06	2968	2968
NKX3-1	MA0124.1	chr6:36607442..36607450,-	3.91023e-05	1.4497e-06	2968	2968
NKX3-1	MA0124.1	chr6:53084061..53084062,+	3.91023e-05	1.4497e-06	2968	2968
NKX3-1	MA0124.1	chr7:141427781..141427790,+	3.91023e-05	1.4497e-06	2968	2968
NKX3-1	MA0124.1	chr8:23934667..23934672,-	3.91023e-05	1.4497e-06	2968	2968
NKX3-1	MA0124.1	chr9:89645193..89645207,+	3.91023e-05	1.4497e-06	2968	2968
NKX3-1	MA0124.1	chrM:1714..1748,-	3.91023e-05	1.4497e-06	2968	2968
NKX3-1	MA0124.1	chrM:2343..2365,-	3.91023e-05	1.4497e-06	2968	2968
NKX3-1	MA0124.1	chrM:753..802,-	3.91023e-05	1.4497e-06	2968	2968
NKX3-1	MA0124.1	chrX:41580123..41580127,-	3.91023e-05	1.4497e-06	2968	2968
NKX3-1	MA0124.1	chrX:70240283..70240284,-	3.91023e-05	1.4497e-06	2968	2968
NKX3-1	MA0124.1	chrX:71960688..71960693,-	3.91023e-05	1.4497e-06	2968	2968
E2F4	MA0470.1	chr10:1102303..1102379,+	5.61851e-17	7.43667e-06	3103	3103	p1@WDR37	22884	p1@WDR37,22884
E2F4	MA0470.1	chr10:123873239..123873244,-	5.61851e-17	7.43667e-06	3103	3103
E2F4	MA0470.1	chr10:22825620..22825656,-	5.61851e-17	7.43667e-06	3103	3103	p2@PIP4K2A	5305	p2@PIP4K2A,5305
E2F4	MA0470.1	chr10:32217717..32217781,-	5.61851e-17	7.43667e-06	3103	3103	p1@ARHGAP12	94134	p1@ARHGAP12,94134
E2F4	MA0470.1	chr11:110167302..110167316,-	5.61851e-17	7.43667e-06	3103	3103	p3@RDX	5962	p3@RDX,5962
E2F4	MA0470.1	chr11:118620048..118620062,-	5.61851e-17	7.43667e-06	3103	3103	p2@DDX6	1656	p2@DDX6,1656
E2F4	MA0470.1	chr11:31531291..31531345,+	5.61851e-17	7.43667e-06	3103	3103	p1@ELP4	26610	p1@ELP4,26610
E2F4	MA0470.1	chr11:67140155..67140175,+	5.61851e-17	7.43667e-06	3103	3103
E2F4	MA0470.1	chr11:85195053..85195135,-	5.61851e-17	7.43667e-06	3103	3103
E2F4	MA0470.1	chr11:9113184..9113195,-	5.61851e-17	7.43667e-06	3103	3103	p5@SCUBE2	57758	p5@SCUBE2,57758
E2F4	MA0470.1	chr11:9595180..9595267,+	5.61851e-17	7.43667e-06	3103	3103	p1@WEE1	7465	p1@WEE1,7465
E2F4	MA0470.1	chr12:120875910..120875927,+	5.61851e-17	7.43667e-06	3103	3103	p1@COX6A1	1337	p1@COX6A1,1337
E2F4	MA0470.1	chr12:122240841..122240858,-	5.61851e-17	7.43667e-06	3103	3103	p1@LOC338799	338799	p1@LOC338799,338799
E2F4	MA0470.1	chr12:127650982..127650997,-	5.61851e-17	7.43667e-06	3103	3103
E2F4	MA0470.1	chr12:133402272..133402274,+	5.61851e-17	7.43667e-06	3103	3103
E2F4	MA0470.1	chr12:52541065..52541093,-	5.61851e-17	7.43667e-06	3103	3103
E2F4	MA0470.1	chr12:52541319..52541358,+	5.61851e-17	7.43667e-06	3103	3103
E2F4	MA0470.1	chr12:52542308..52542317,-	5.61851e-17	7.43667e-06	3103	3103
E2F4	MA0470.1	chr12:52542353..52542367,-	5.61851e-17	7.43667e-06	3103	3103
E2F4	MA0470.1	chr12:53625966..53626012,-	5.61851e-17	7.43667e-06	3103	3103	p2@RARG	5916	p2@RARG,5916
E2F4	MA0470.1	chr12:54121215..54121254,-	5.61851e-17	7.43667e-06	3103	3103	p1@CALCOCO1	57658	p1@CALCOCO1,57658
E2F4	MA0470.1	chr12:76478417..76478439,-	5.61851e-17	7.43667e-06	3103	3103	p2@NAP1L1	4673	p2@NAP1L1,4673
E2F4	MA0470.1	chr12:95867919..95867951,+	5.61851e-17	7.43667e-06	3103	3103	p1@METAP2	10988	p1@METAP2,10988
E2F4	MA0470.1	chr13:110438914..110438937,-	5.61851e-17	7.43667e-06	3103	3103	p1@IRS2	8660	p1@IRS2,8660
E2F4	MA0470.1	chr13:111367692..111367709,-	5.61851e-17	7.43667e-06	3103	3103
E2F4	MA0470.1	chr13:27745936..27745961,-	5.61851e-17	7.43667e-06	3103	3103	p1@USP12	219333	p1@USP12,219333
E2F4	MA0470.1	chr13:50699661..50699695,-	5.61851e-17	7.43667e-06	3103	3103	p1@DLEU2	8847	p1@DLEU2,8847
E2F4	MA0470.1	chr13:91999932..91999950,+	5.61851e-17	7.43667e-06	3103	3103	p1@MIR17HG	407975	p1@MIR17HG,407975
E2F4	MA0470.1	chr14:100485771..100485833,+	5.61851e-17	7.43667e-06	3103	3103	p4@EVL	51466	p4@EVL,51466
E2F4	MA0470.1	chr14:20811267..20811322,+	5.61851e-17	7.43667e-06	3103	3103	p2@PARP2	10038	p2@PARP2,10038
E2F4	MA0470.1	chr14:20811362..20811424,+	5.61851e-17	7.43667e-06	3103	3103	p6@PARP2	10038	p6@PARP2,10038
E2F4	MA0470.1	chr14:20811546..20811584,-	5.61851e-17	7.43667e-06	3103	3103	p1@RPPH1	85495	p1@RPPH1,85495
E2F4	MA0470.1	chr14:45603657..45603694,-	5.61851e-17	7.43667e-06	3103	3103	p1@FKBP3	2287	p1@FKBP3,2287
E2F4	MA0470.1	chr14:58607967..58607969,+	5.61851e-17	7.43667e-06	3103	3103
E2F4	MA0470.1	chr14:59655369..59655458,+	5.61851e-17	7.43667e-06	3103	3103	p1@DAAM1	23002	p1@DAAM1,23002
E2F4	MA0470.1	chr14:67091049..67091060,-	5.61851e-17	7.43667e-06	3103	3103
E2F4	MA0470.1	chr14:74226747..74226779,-	5.61851e-17	7.43667e-06	3103	3103	p3@C14orf43	91748	p3@C14orf43,91748
E2F4	MA0470.1	chr14:74226783..74226819,-	5.61851e-17	7.43667e-06	3103	3103	p4@C14orf43	91748	p4@C14orf43,91748
E2F4	MA0470.1	chr14:81685834..81685853,+	5.61851e-17	7.43667e-06	3103	3103
E2F4	MA0470.1	chr15:49170281..49170365,+	5.61851e-17	7.43667e-06	3103	3103	p1@EID1	23741	p1@EID1,23741
E2F4	MA0470.1	chr15:50647049..50647094,-	5.61851e-17	7.43667e-06	3103	3103	p1@FLJ10038	55056	p1@FLJ10038,55056
E2F4	MA0470.1	chr15:65134105..65134122,+	5.61851e-17	7.43667e-06	3103	3103	p1@PLEKHO2	80301	p1@PLEKHO2,80301
E2F4	MA0470.1	chr15:75744014..75744054,-	5.61851e-17	7.43667e-06	3103	3103	p1@SIN3A	25942	p1@SIN3A,25942
E2F4	MA0470.1	chr15:99395486..99395494,-	5.61851e-17	7.43667e-06	3103	3103
E2F4	MA0470.1	chr16:12070567..12070623,+	5.61851e-17	7.43667e-06	3103	3103	p1@SNX29	92017	p1@SNX29,92017
E2F4	MA0470.1	chr16:1832527..1832582,-	5.61851e-17	7.43667e-06	3103	3103	p1@SPSB3	90864	p1@SPSB3,90864
E2F4	MA0470.1	chr16:24740962..24740991,+	5.61851e-17	7.43667e-06	3103	3103	p2@TNRC6A	27327	p2@TNRC6A,27327
E2F4	MA0470.1	chr16:30134524..30134589,-	5.61851e-17	7.43667e-06	3103	3103	p1@MAPK3	5595	p1@MAPK3,5595
E2F4	MA0470.1	chr16:30583017..30583064,-	5.61851e-17	7.43667e-06	3103	3103	p1@ZNF688	146542	p1@ZNF688,146542
E2F4	MA0470.1	chr16:30645863..30645885,+	5.61851e-17	7.43667e-06	3103	3103
E2F4	MA0470.1	chr16:57318566..57318595,-	5.61851e-17	7.43667e-06	3103	3103	p1@PLLP	51090	p1@PLLP,51090
E2F4	MA0470.1	chr16:84209626..84209700,+	5.61851e-17	7.43667e-06	3103	3103
E2F4	MA0470.1	chr17:14608891..14608894,-	5.61851e-17	7.43667e-06	3103	3103
E2F4	MA0470.1	chr17:15165854..15165888,-	5.61851e-17	7.43667e-06	3103	3103	p1@PMP22	5376	p1@PMP22,5376
E2F4	MA0470.1	chr17:1627974..1628063,+	5.61851e-17	7.43667e-06	3103	3103	p1@WDR81	124997	p1@WDR81,124997
E2F4	MA0470.1	chr17:16344900..16344915,+	5.61851e-17	7.43667e-06	3103	3103	p2@C17orf76-AS1	125144	p2@C17orf76-AS1,125144
E2F4	MA0470.1	chr17:18908040..18908108,-	5.61851e-17	7.43667e-06	3103	3103	p1@FAM83G	644815	p1@FAM83G,644815
E2F4	MA0470.1	chr17:2304333..2304364,-	5.61851e-17	7.43667e-06	3103	3103	p1@MNT	4335	p1@MNT,4335
E2F4	MA0470.1	chr17:38474327..38474349,-	5.61851e-17	7.43667e-06	3103	3103
E2F4	MA0470.1	chr17:38574125..38574168,-	5.61851e-17	7.43667e-06	3103	3103	p1@TOP2A	7153	p1@TOP2A,7153
E2F4	MA0470.1	chr17:43100968..43100972,-	5.61851e-17	7.43667e-06	3103	3103
E2F4	MA0470.1	chr17:45973586..45973618,+	5.61851e-17	7.43667e-06	3103	3103	p1@SP2	6668	p1@SP2,6668
E2F4	MA0470.1	chr17:56709188..56709203,-	5.61851e-17	7.43667e-06	3103	3103
E2F4	MA0470.1	chr17:56736656..56736674,-	5.61851e-17	7.43667e-06	3103	3103
E2F4	MA0470.1	chr17:57696926..57696968,-	5.61851e-17	7.43667e-06	3103	3103
E2F4	MA0470.1	chr17:57915209..57915225,+	5.61851e-17	7.43667e-06	3103	3103
E2F4	MA0470.1	chr17:57915234..57915261,+	5.61851e-17	7.43667e-06	3103	3103
E2F4	MA0470.1	chr17:57915281..57915332,+	5.61851e-17	7.43667e-06	3103	3103
E2F4	MA0470.1	chr17:57915336..57915359,+	5.61851e-17	7.43667e-06	3103	3103
E2F4	MA0470.1	chr17:57915475..57915493,+	5.61851e-17	7.43667e-06	3103	3103
E2F4	MA0470.1	chr17:57923315..57923329,+	5.61851e-17	7.43667e-06	3103	3103
E2F4	MA0470.1	chr17:58677704..58677719,+	5.61851e-17	7.43667e-06	3103	3103	p3@PPM1D	8493	p3@PPM1D,8493
E2F4	MA0470.1	chr17:62971822..62971849,+	5.61851e-17	7.43667e-06	3103	3103
E2F4	MA0470.1	chr17:77770830..77770884,-	5.61851e-17	7.43667e-06	3103	3103	p1@CBX8	57332	p1@CBX8,57332
E2F4	MA0470.1	chr17:8059638..8059683,-	5.61851e-17	7.43667e-06	3103	3103	p1@PER1	5187	p1@PER1,5187
E2F4	MA0470.1	chr18:11851383..11851399,+	5.61851e-17	7.43667e-06	3103	3103	p3@CHMP1B	57132	p3@CHMP1B,57132
E2F4	MA0470.1	chr18:11851403..11851428,+	5.61851e-17	7.43667e-06	3103	3103	p1@CHMP1B	57132	p1@CHMP1B,57132
E2F4	MA0470.1	chr18:33709453..33709511,+	5.61851e-17	7.43667e-06	3103	3103	p2@ELP2	55250	p2@ELP2,55250
E2F4	MA0470.1	chr18:61034772..61034800,-	5.61851e-17	7.43667e-06	3103	3103	p2@KDSR	2531	p2@KDSR,2531
E2F4	MA0470.1	chr19:13953708..13953767,-	5.61851e-17	7.43667e-06	3103	3103
E2F4	MA0470.1	chr19:17830280..17830317,+	5.61851e-17	7.43667e-06	3103	3103	p1@MAP1S	55201	p1@MAP1S,55201
E2F4	MA0470.1	chr19:18390783..18390870,-	5.61851e-17	7.43667e-06	3103	3103
E2F4	MA0470.1	chr19:18390896..18390921,-	5.61851e-17	7.43667e-06	3103	3103
E2F4	MA0470.1	chr19:40449627..40449652,-	5.61851e-17	7.43667e-06	3103	3103
E2F4	MA0470.1	chr19:41256764..41256825,+	5.61851e-17	7.43667e-06	3103	3103	p3@SNRPA	6626	p3@SNRPA,6626
E2F4	MA0470.1	chr19:47729523..47729537,+	5.61851e-17	7.43667e-06	3103	3103
E2F4	MA0470.1	chr19:49375669..49375684,+	5.61851e-17	7.43667e-06	3103	3103	p1@PPP1R15A	23645	p1@PPP1R15A,23645
E2F4	MA0470.1	chr19:50380951..50380976,+	5.61851e-17	7.43667e-06	3103	3103	p2@TBC1D17	79735	p2@TBC1D17,79735
E2F4	MA0470.1	chr19:571741..571779,-	5.61851e-17	7.43667e-06	3103	3103
E2F4	MA0470.1	chr19:58838596..58838621,-	5.61851e-17	7.43667e-06	3103	3103
E2F4	MA0470.1	chr19:5904866..5904896,+	5.61851e-17	7.43667e-06	3103	3103	p1@VMAC	400673	p1@VMAC,400673
E2F4	MA0470.1	chr19:8579030..8579061,-	5.61851e-17	7.43667e-06	3103	3103	p1@ZNF414	84330	p1@ZNF414,84330
E2F4	MA0470.1	chr1:10093188..10093291,+	5.61851e-17	7.43667e-06	3103	3103	p2@UBE4B	10277	p2@UBE4B,10277
E2F4	MA0470.1	chr1:1009683..1009688,-	5.61851e-17	7.43667e-06	3103	3103	p1@RNF223	401934	p1@RNF223,401934
E2F4	MA0470.1	chr1:109642799..109642834,+	5.61851e-17	7.43667e-06	3103	3103	p1@SCARNA2	677766	p1@SCARNA2,677766
E2F4	MA0470.1	chr1:145382755..145382759,+	5.61851e-17	7.43667e-06	3103	3103
E2F4	MA0470.1	chr1:146556295..146556310,-	5.61851e-17	7.43667e-06	3103	3103
E2F4	MA0470.1	chr1:149859507..149859521,-	5.61851e-17	7.43667e-06	3103	3103	p1@HIST2H2AB	317772	p1@HIST2H2AB,317772
E2F4	MA0470.1	chr1:150979271..150979329,-	5.61851e-17	7.43667e-06	3103	3103	p1@FAM63A	55793	p1@FAM63A,55793
E2F4	MA0470.1	chr1:151965225..151965269,+	5.61851e-17	7.43667e-06	3103	3103
E2F4	MA0470.1	chr1:151965272..151965296,+	5.61851e-17	7.43667e-06	3103	3103
E2F4	MA0470.1	chr1:152020505..152020534,-	5.61851e-17	7.43667e-06	3103	3103	p5@S100A11	6282	p5@S100A11,6282
E2F4	MA0470.1	chr1:153606825..153606868,-	5.61851e-17	7.43667e-06	3103	3103	p3@S100A13	6284	p3@S100A13,6284
E2F4	MA0470.1	chr1:153940354..153940395,+	5.61851e-17	7.43667e-06	3103	3103	p1@CREB3L4	148327	p1@CREB3L4,148327
E2F4	MA0470.1	chr1:156542328..156542364,-	5.61851e-17	7.43667e-06	3103	3103	p1@IQGAP3	128239	p1@IQGAP3,128239
E2F4	MA0470.1	chr1:17231687..17231704,+	5.61851e-17	7.43667e-06	3103	3103
E2F4	MA0470.1	chr1:179851410..179851439,+	5.61851e-17	7.43667e-06	3103	3103	p2@TOR1AIP1	26092	p2@TOR1AIP1,26092
E2F4	MA0470.1	chr1:200638964..200639102,-	5.61851e-17	7.43667e-06	3103	3103	p1@DDX59	83479	p1@DDX59,83479
E2F4	MA0470.1	chr1:204257478..204257509,-	5.61851e-17	7.43667e-06	3103	3103
E2F4	MA0470.1	chr1:205687203..205687219,-	5.61851e-17	7.43667e-06	3103	3103
E2F4	MA0470.1	chr1:212782094..212782109,+	5.61851e-17	7.43667e-06	3103	3103	p1@ATF3	467	p1@ATF3,467
E2F4	MA0470.1	chr1:218458625..218458660,+	5.61851e-17	7.43667e-06	3103	3103	p1@RRP15	51018	p1@RRP15,51018
E2F4	MA0470.1	chr1:223853388..223853408,-	5.61851e-17	7.43667e-06	3103	3103
E2F4	MA0470.1	chr1:228353495..228353516,+	5.61851e-17	7.43667e-06	3103	3103	p1@IBA57	200205	p1@IBA57,200205
E2F4	MA0470.1	chr1:228645796..228645822,+	5.61851e-17	7.43667e-06	3103	3103	p1@HIST3H2BB	128312	p1@HIST3H2BB,128312
E2F4	MA0470.1	chr1:32860020..32860050,-	5.61851e-17	7.43667e-06	3103	3103	p1@BSDC1	55108	p1@BSDC1,55108
E2F4	MA0470.1	chr1:33722080..33722172,+	5.61851e-17	7.43667e-06	3103	3103	p1@ZNF362	149076	p1@ZNF362,149076
E2F4	MA0470.1	chr1:46152174..46152244,-	5.61851e-17	7.43667e-06	3103	3103	p1@GPBP1L1	60313	p1@GPBP1L1,60313
E2F4	MA0470.1	chr1:51795832..51795878,-	5.61851e-17	7.43667e-06	3103	3103	p28@TTC39A	22996	p28@TTC39A,22996
E2F4	MA0470.1	chr1:59249732..59249749,-	5.61851e-17	7.43667e-06	3103	3103	p2@JUN	3725	p2@JUN,3725
E2F4	MA0470.1	chr1:6673834..6673871,+	5.61851e-17	7.43667e-06	3103	3103	p2@PHF13	148479	p2@PHF13,148479
E2F4	MA0470.1	chr1:90978887..90978891,+	5.61851e-17	7.43667e-06	3103	3103
E2F4	MA0470.1	chr1:91852972..91852984,-	5.61851e-17	7.43667e-06	3103	3103
E2F4	MA0470.1	chr1:91853052..91853084,+	5.61851e-17	7.43667e-06	3103	3103
E2F4	MA0470.1	chr1:9352942..9352964,+	5.61851e-17	7.43667e-06	3103	3103	p1@SPSB1	80176	p1@SPSB1,80176
E2F4	MA0470.1	chr1:94147385..94147407,-	5.61851e-17	7.43667e-06	3103	3103	p1@BCAR3	8412	p1@BCAR3,8412
E2F4	MA0470.1	chr20:19193331..19193419,+	5.61851e-17	7.43667e-06	3103	3103	p1@SLC24A3	57419	p1@SLC24A3,57419
E2F4	MA0470.1	chr20:30310656..30310685,-	5.61851e-17	7.43667e-06	3103	3103	p1@BCL2L1	598	p1@BCL2L1,598
E2F4	MA0470.1	chr20:39317868..39317884,-	5.61851e-17	7.43667e-06	3103	3103	p1@MAFB	9935	p1@MAFB,9935
E2F4	MA0470.1	chr20:39657493..39657507,+	5.61851e-17	7.43667e-06	3103	3103	p2@TOP1	7150	p2@TOP1,7150
E2F4	MA0470.1	chr20:45986315..45986328,-	5.61851e-17	7.43667e-06	3103	3103
E2F4	MA0470.1	chr20:45989583..45989610,-	5.61851e-17	7.43667e-06	3103	3103
E2F4	MA0470.1	chr20:49347901..49347919,+	5.61851e-17	7.43667e-06	3103	3103	p4@PARD6B	84612	p4@PARD6B,84612
E2F4	MA0470.1	chr20:52824611..52824642,+	5.61851e-17	7.43667e-06	3103	3103	p1@PFDN4	5203	p1@PFDN4,5203
E2F4	MA0470.1	chr20:56285209..56285252,+	5.61851e-17	7.43667e-06	3103	3103
E2F4	MA0470.1	chr20:57466401..57466412,+	5.61851e-17	7.43667e-06	3103	3103	p5@GNAS	2778	p5@GNAS,2778
E2F4	MA0470.1	chr20:57466679..57466711,+	5.61851e-17	7.43667e-06	3103	3103	p74@GNAS	2778	p74@GNAS,2778
E2F4	MA0470.1	chr20:58515284..58515311,-	5.61851e-17	7.43667e-06	3103	3103	p2@PPP1R3D	5509	p2@PPP1R3D,5509
E2F4	MA0470.1	chr20:62153314..62153327,-	5.61851e-17	7.43667e-06	3103	3103
E2F4	MA0470.1	chr20:62258072..62258115,-	5.61851e-17	7.43667e-06	3103	3103
E2F4	MA0470.1	chr20:62887081..62887137,+	5.61851e-17	7.43667e-06	3103	3103	p1@PCMTD2	55251	p1@PCMTD2,55251
E2F4	MA0470.1	chr21:16437293..16437340,-	5.61851e-17	7.43667e-06	3103	3103	p1@NRIP1	8204	p1@NRIP1,8204
E2F4	MA0470.1	chr21:34915123..34915145,-	5.61851e-17	7.43667e-06	3103	3103	p2@GART	2618	p2@GART,2618
E2F4	MA0470.1	chr21:37692481..37692558,+	5.61851e-17	7.43667e-06	3103	3103	p1@MORC3	23515	p1@MORC3,23515
E2F4	MA0470.1	chr21:41710161..41710186,-	5.61851e-17	7.43667e-06	3103	3103
E2F4	MA0470.1	chr21:41711178..41711186,-	5.61851e-17	7.43667e-06	3103	3103
E2F4	MA0470.1	chr21:9827397..9827511,-	5.61851e-17	7.43667e-06	3103	3103
E2F4	MA0470.1	chr22:29137782..29137837,-	5.61851e-17	7.43667e-06	3103	3103	p1@CHEK2	11200	p1@CHEK2,11200
E2F4	MA0470.1	chr22:43011247..43011253,+	5.61851e-17	7.43667e-06	3103	3103	p1@RNU12	267010	p1@RNU12,267010
E2F4	MA0470.1	chr2:100938666..100938682,-	5.61851e-17	7.43667e-06	3103	3103
E2F4	MA0470.1	chr2:122288448..122288467,+	5.61851e-17	7.43667e-06	3103	3103	p1@RNU4ATAC	100151683	p1@RNU4ATAC,100151683
E2F4	MA0470.1	chr2:128785658..128785680,-	5.61851e-17	7.43667e-06	3103	3103	p2@SAP130	79595	p2@SAP130,79595
E2F4	MA0470.1	chr2:132301109..132301133,+	5.61851e-17	7.43667e-06	3103	3103
E2F4	MA0470.1	chr2:172967621..172967637,-	5.61851e-17	7.43667e-06	3103	3103	p1@DLX2	1746	p1@DLX2,1746
E2F4	MA0470.1	chr2:230045560..230045595,+	5.61851e-17	7.43667e-06	3103	3103
E2F4	MA0470.1	chr2:242641282..242641317,-	5.61851e-17	7.43667e-06	3103	3103
E2F4	MA0470.1	chr2:27579995..27580065,+	5.61851e-17	7.43667e-06	3103	3103
E2F4	MA0470.1	chr2:30369859..30369880,+	5.61851e-17	7.43667e-06	3103	3103	p1@YPEL5	51646	p1@YPEL5,51646
E2F4	MA0470.1	chr2:61698197..61698240,-	5.61851e-17	7.43667e-06	3103	3103	p1@USP34	9736	p1@USP34,9736
E2F4	MA0470.1	chr2:65454926..65454991,+	5.61851e-17	7.43667e-06	3103	3103	p1@ACTR2	10097	p1@ACTR2,10097
E2F4	MA0470.1	chr2:85835821..85835825,-	5.61851e-17	7.43667e-06	3103	3103	p2@C2orf68	388969	p2@C2orf68,388969
E2F4	MA0470.1	chr2:86333340..86333372,+	5.61851e-17	7.43667e-06	3103	3103	p1@PTCD3	55037	p1@PTCD3,55037
E2F4	MA0470.1	chr2:97481974..97482015,+	5.61851e-17	7.43667e-06	3103	3103	p1@CNNM3	26505	p1@CNNM3,26505
E2F4	MA0470.1	chr3:133292582..133292600,+	5.61851e-17	7.43667e-06	3103	3103	p5@CDV3	55573	p5@CDV3,55573
E2F4	MA0470.1	chr3:134093275..134093299,-	5.61851e-17	7.43667e-06	3103	3103	p1@AMOTL2	51421	p1@AMOTL2,51421
E2F4	MA0470.1	chr3:156877896..156877946,-	5.61851e-17	7.43667e-06	3103	3103	p1@CCNL1	57018	p1@CCNL1,57018
E2F4	MA0470.1	chr3:160233015..160233029,-	5.61851e-17	7.43667e-06	3103	3103	p1@SCARNA7	677767	p1@SCARNA7,677767
E2F4	MA0470.1	chr3:161089631..161089635,+	5.61851e-17	7.43667e-06	3103	3103
E2F4	MA0470.1	chr3:169482840..169482855,-	5.61851e-17	7.43667e-06	3103	3103	p1@TERC	7012	p1@TERC,7012
E2F4	MA0470.1	chr3:170075436..170075520,+	5.61851e-17	7.43667e-06	3103	3103	p1@SKIL	6498	p1@SKIL,6498
E2F4	MA0470.1	chr3:180319943..180320020,+	5.61851e-17	7.43667e-06	3103	3103	p1@TTC14	151613	p1@TTC14,151613
E2F4	MA0470.1	chr3:193853927..193853944,+	5.61851e-17	7.43667e-06	3103	3103	p1@HES1	3280	p1@HES1,3280
E2F4	MA0470.1	chr3:32544275..32544350,-	5.61851e-17	7.43667e-06	3103	3103	p1@CMTM6	54918	p1@CMTM6,54918
E2F4	MA0470.1	chr3:39425119..39425146,+	5.61851e-17	7.43667e-06	3103	3103	p2@SLC25A38	54977	p2@SLC25A38,54977
E2F4	MA0470.1	chr3:47018219..47018255,-	5.61851e-17	7.43667e-06	3103	3103	p1@CCDC12	151903	p1@CCDC12,151903
E2F4	MA0470.1	chr3:48507621..48507689,+	5.61851e-17	7.43667e-06	3103	3103	p1@TREX1	11277	p1@TREX1,11277
E2F4	MA0470.1	chr3:49058930..49058944,-	5.61851e-17	7.43667e-06	3103	3103	p2@DALRD3	55152	p2@DALRD3,55152
E2F4	MA0470.1	chr3:50192499..50192534,+	5.61851e-17	7.43667e-06	3103	3103	p1@SEMA3F	6405	p1@SEMA3F,6405
E2F4	MA0470.1	chr3:53195216..53195240,+	5.61851e-17	7.43667e-06	3103	3103	p1@PRKCD	5580	p1@PRKCD,5580
E2F4	MA0470.1	chr3:8543500..8543518,+	5.61851e-17	7.43667e-06	3103	3103	p1@LMCD1	29995	p1@LMCD1,29995
E2F4	MA0470.1	chr4:140222640..140222696,+	5.61851e-17	7.43667e-06	3103	3103	p1@NAA15	80155	p1@NAA15,80155
E2F4	MA0470.1	chr4:164253738..164253756,-	5.61851e-17	7.43667e-06	3103	3103	p1@NPY1R	4886	p1@NPY1R,4886
E2F4	MA0470.1	chr4:6675172..6675178,+	5.61851e-17	7.43667e-06	3103	3103
E2F4	MA0470.1	chr5:137667459..137667524,-	5.61851e-17	7.43667e-06	3103	3103	p1@CDC25C	995	p1@CDC25C,995
E2F4	MA0470.1	chr5:141016382..141016445,-	5.61851e-17	7.43667e-06	3103	3103	p1@HDAC3	8841	p1@HDAC3,8841
E2F4	MA0470.1	chr5:174541778..174541812,-	5.61851e-17	7.43667e-06	3103	3103
E2F4	MA0470.1	chr5:175964279..175964361,-	5.61851e-17	7.43667e-06	3103	3103	p3@RNF44	22838	p3@RNF44,22838
E2F4	MA0470.1	chr5:177540520..177540565,+	5.61851e-17	7.43667e-06	3103	3103	p1@N4BP3	23138	p1@N4BP3,23138
E2F4	MA0470.1	chr5:60628074..60628092,+	5.61851e-17	7.43667e-06	3103	3103	p1@ZSWIM6	57688	p1@ZSWIM6,57688
E2F4	MA0470.1	chr5:71146907..71146947,-	5.61851e-17	7.43667e-06	3103	3103
E2F4	MA0470.1	chr6:134495992..134496010,-	5.61851e-17	7.43667e-06	3103	3103	p1@SGK1	6446	p1@SGK1,6446
E2F4	MA0470.1	chr6:149969760..149969776,-	5.61851e-17	7.43667e-06	3103	3103	p4@KATNA1	11104	p4@KATNA1,11104
E2F4	MA0470.1	chr6:151937957..151937962,-	5.61851e-17	7.43667e-06	3103	3103
E2F4	MA0470.1	chr6:20212635..20212726,-	5.61851e-17	7.43667e-06	3103	3103	p1@MBOAT1	154141	p1@MBOAT1,154141
E2F4	MA0470.1	chr6:26020672..26020689,+	5.61851e-17	7.43667e-06	3103	3103	p10@HIST1H3A	8350	p10@HIST1H3A,8350;p10@HIST1H3B,8351;p10@HIST1H3C,8352;p10@HIST1H3D,8353;p10@HIST1H3E,8354;p10@HIST1H3F,8355;p10@HIST1H3G,8356;p10@HIST1H3I,8357;p10@HIST1H3J,8358;p11@HIST1H3H,8968
E2F4	MA0470.1	chr6:26027503..26027522,-	5.61851e-17	7.43667e-06	3103	3103	p2@HIST1H4A	121504	p2@HIST1H4A,121504;p2@HIST1H4B,554313;p2@HIST1H4D,8294;p2@HIST1H4E,8359;p2@HIST1H4F,8360;p2@HIST1H4H,8361;p2@HIST1H4I,8362;p2@HIST1H4J,8363;p2@HIST1H4K,8364;p2@HIST1H4L,8365;p2@HIST2H4A,8366;p2@HIST2H4B,8367;p2@HIST4H4,8368;p3@HIST1H4C,8370
E2F4	MA0470.1	chr6:26033837..26033852,-	5.61851e-17	7.43667e-06	3103	3103	p1@HIST1H2AB	3012	p1@HIST1H2AB,3012;p2@HIST1H2AE,8335
E2F4	MA0470.1	chr6:26043932..26043947,-	5.61851e-17	7.43667e-06	3103	3103	p1@HIST1H2BB	3018	p1@HIST1H2BB,3018
E2F4	MA0470.1	chr6:26044177..26044185,+	5.61851e-17	7.43667e-06	3103	3103
E2F4	MA0470.1	chr6:26104154..26104169,+	5.61851e-17	7.43667e-06	3103	3103	p1@HIST1H4C	8364	p1@HIST1H4C,8364
E2F4	MA0470.1	chr6:26124147..26124168,-	5.61851e-17	7.43667e-06	3103	3103	p1@HIST1H2BC	8339	p1@HIST1H2BC,8339;p1@HIST1H2BE,8343;p1@HIST1H2BF,8344;p1@HIST1H2BG,8346;p1@HIST1H2BI,8347
E2F4	MA0470.1	chr6:26124393..26124422,+	5.61851e-17	7.43667e-06	3103	3103	p1@HIST1H2AC	8334	p1@HIST1H2AC,8334
E2F4	MA0470.1	chr6:26157065..26157123,-	5.61851e-17	7.43667e-06	3103	3103
E2F4	MA0470.1	chr6:26189331..26189346,-	5.61851e-17	7.43667e-06	3103	3103	p3@HIST1H4A	121504	p3@HIST1H4A,121504;p3@HIST1H4B,554313;p3@HIST1H4D,8294;p3@HIST1H4E,8359;p3@HIST1H4F,8360;p3@HIST1H4H,8361;p3@HIST1H4I,8362;p3@HIST1H4J,8363;p3@HIST1H4K,8364;p3@HIST1H4L,8365;p3@HIST2H4A,8366;p3@HIST2H4B,8367;p3@HIST4H4,8368;p4@HIST1H4C,8370
E2F4	MA0470.1	chr6:26197500..26197521,-	5.61851e-17	7.43667e-06	3103	3103	p10@HIST1H3H	8350	p10@HIST1H3H,8350;p9@HIST1H3A,8351;p9@HIST1H3B,8352;p9@HIST1H3C,8353;p9@HIST1H3D,8354;p9@HIST1H3E,8355;p9@HIST1H3F,8356;p9@HIST1H3G,8357;p9@HIST1H3I,8358;p9@HIST1H3J,8968
E2F4	MA0470.1	chr6:26199395..26199400,-	5.61851e-17	7.43667e-06	3103	3103	p12@HIST1H3D	8351	p12@HIST1H3D,8351
E2F4	MA0470.1	chr6:26199709..26199720,+	5.61851e-17	7.43667e-06	3103	3103	p5@HIST1H2BC	8339	p5@HIST1H2BC,8339;p5@HIST1H2BF,8343;p5@HIST1H2BG,8344;p5@HIST1H2BI,8346;p6@HIST1H2BE,8347
E2F4	MA0470.1	chr6:26216881..26216895,-	5.61851e-17	7.43667e-06	3103	3103	p6@HIST1H2BC	8339	p6@HIST1H2BC,8339;p6@HIST1H2BF,8343;p6@HIST1H2BG,8344;p6@HIST1H2BI,8346;p7@HIST1H2BE,8347
E2F4	MA0470.1	chr6:26217140..26217155,+	5.61851e-17	7.43667e-06	3103	3103	p1@HIST1H2AE	3012	p1@HIST1H2AE,3012
E2F4	MA0470.1	chr6:26224420..26224477,+	5.61851e-17	7.43667e-06	3103	3103	p12@HIST1H3E	8353	p12@HIST1H3E,8353
E2F4	MA0470.1	chr6:26235206..26235224,-	5.61851e-17	7.43667e-06	3103	3103	p1@HIST1H1D	3007	p1@HIST1H1D,3007
E2F4	MA0470.1	chr6:26240613..26240628,+	5.61851e-17	7.43667e-06	3103	3103	p7@HIST1H4F	8361	p7@HIST1H4F,8361
E2F4	MA0470.1	chr6:27100811..27100830,+	5.61851e-17	7.43667e-06	3103	3103	p2@HIST1H2AG	8969	p2@HIST1H2AG,8969
E2F4	MA0470.1	chr6:27775694..27775714,-	5.61851e-17	7.43667e-06	3103	3103	p1@HIST1H2BL	8340	p1@HIST1H2BL,8340
E2F4	MA0470.1	chr6:27777819..27777836,+	5.61851e-17	7.43667e-06	3103	3103	p6@HIST1H3A	8350	p6@HIST1H3A,8350;p6@HIST1H3B,8351;p6@HIST1H3C,8352;p6@HIST1H3D,8353;p6@HIST1H3E,8354;p6@HIST1H3F,8355;p6@HIST1H3G,8356;p6@HIST1H3I,8357;p6@HIST1H3J,8358;p7@HIST1H3H,8968
E2F4	MA0470.1	chr6:27806140..27806160,-	5.61851e-17	7.43667e-06	3103	3103	p2@HIST1H2AK	8329	p2@HIST1H2AK,8329;p2@HIST1H2AM,8330;p3@HIST1H2AG,8332;p3@HIST1H2AH,8336;p3@HIST1H2AI,85235;p3@HIST1H2AL,8969
E2F4	MA0470.1	chr6:27806378..27806387,+	5.61851e-17	7.43667e-06	3103	3103	p3@HIST1H2BN	8341	p3@HIST1H2BN,8341
E2F4	MA0470.1	chr6:27835357..27835375,-	5.61851e-17	7.43667e-06	3103	3103	p1@HIST1H1B	3009	p1@HIST1H1B,3009
E2F4	MA0470.1	chr6:27858597..27858611,-	5.61851e-17	7.43667e-06	3103	3103	p5@HIST1H3A	8350	p5@HIST1H3A,8350;p5@HIST1H3B,8351;p5@HIST1H3C,8352;p5@HIST1H3D,8353;p5@HIST1H3E,8354;p5@HIST1H3F,8355;p5@HIST1H3G,8356;p5@HIST1H3I,8357;p5@HIST1H3J,8358;p6@HIST1H3H,8968
E2F4	MA0470.1	chr6:32095968..32096032,-	5.61851e-17	7.43667e-06	3103	3103	p1@ATF6B	1388	p1@ATF6B,1388
E2F4	MA0470.1	chr6:41040923..41040952,+	5.61851e-17	7.43667e-06	3103	3103	p2@NFYA	4800	p2@NFYA,4800
E2F4	MA0470.1	chr7:104654038..104654052,-	5.61851e-17	7.43667e-06	3103	3103	p1@LOC100216545	100216545	p1@LOC100216545,100216545
E2F4	MA0470.1	chr7:104909435..104909535,-	5.61851e-17	7.43667e-06	3103	3103	p2@SRPK2	6733	p2@SRPK2,6733
E2F4	MA0470.1	chr7:1127742..1127762,+	5.61851e-17	7.43667e-06	3103	3103	p1@GPER	2852	p1@GPER,2852
E2F4	MA0470.1	chr7:127032741..127032777,-	5.61851e-17	7.43667e-06	3103	3103	p1@ZNF800	168850	p1@ZNF800,168850
E2F4	MA0470.1	chr7:156518511..156518549,-	5.61851e-17	7.43667e-06	3103	3103	p5@LMBR1	64327	p5@LMBR1,64327
E2F4	MA0470.1	chr7:16921601..16921614,-	5.61851e-17	7.43667e-06	3103	3103	p1@AGR3	155465	p1@AGR3,155465
E2F4	MA0470.1	chr7:2443202..2443260,+	5.61851e-17	7.43667e-06	3103	3103	p1@CHST12	55501	p1@CHST12,55501
E2F4	MA0470.1	chr7:30544405..30544459,-	5.61851e-17	7.43667e-06	3103	3103	p1@GGCT	79017	p1@GGCT,79017
E2F4	MA0470.1	chr7:32931356..32931379,-	5.61851e-17	7.43667e-06	3103	3103	p1@KBTBD2	25948	p1@KBTBD2,25948
E2F4	MA0470.1	chr7:39989360..39989418,+	5.61851e-17	7.43667e-06	3103	3103	p2@CDK13	8621	p2@CDK13,8621
E2F4	MA0470.1	chr7:73183842..73183858,-	5.61851e-17	7.43667e-06	3103	3103
E2F4	MA0470.1	chr7:8301829..8301856,+	5.61851e-17	7.43667e-06	3103	3103
E2F4	MA0470.1	chr8:101322154..101322207,-	5.61851e-17	7.43667e-06	3103	3103	p1@RNF19A	25897	p1@RNF19A,25897
E2F4	MA0470.1	chr8:120885949..120885976,+	5.61851e-17	7.43667e-06	3103	3103	p1@DEPTOR	64798	p1@DEPTOR,64798
E2F4	MA0470.1	chr8:12990782..12990807,-	5.61851e-17	7.43667e-06	3103	3103	p1@DLC1	10395	p1@DLC1,10395
E2F4	MA0470.1	chr8:145027973..145027992,-	5.61851e-17	7.43667e-06	3103	3103	p11@PLEC	5339	p11@PLEC,5339
E2F4	MA0470.1	chr8:37756996..37757022,-	5.61851e-17	7.43667e-06	3103	3103	p1@RAB11FIP1	80223	p1@RAB11FIP1,80223
E2F4	MA0470.1	chr8:70602589..70602625,-	5.61851e-17	7.43667e-06	3103	3103
E2F4	MA0470.1	chr8:71316021..71316068,-	5.61851e-17	7.43667e-06	3103	3103	p1@NCOA2	10499	p1@NCOA2,10499
E2F4	MA0470.1	chr8:90914270..90914310,+	5.61851e-17	7.43667e-06	3103	3103	p4@OSGIN2	734	p4@OSGIN2,734
E2F4	MA0470.1	chr8:97247759..97247780,-	5.61851e-17	7.43667e-06	3103	3103	p1@UQCRB	7381	p1@UQCRB,7381
E2F4	MA0470.1	chr8:99129384..99129407,-	5.61851e-17	7.43667e-06	3103	3103	p1@HRSP12	10247	p1@HRSP12,10247
E2F4	MA0470.1	chr8:99956662..99956684,+	5.61851e-17	7.43667e-06	3103	3103	p1@OSR2	116039	p1@OSR2,116039
E2F4	MA0470.1	chr9:111775772..111775831,-	5.61851e-17	7.43667e-06	3103	3103	p1@CTNNAL1	8727	p1@CTNNAL1,8727
E2F4	MA0470.1	chr9:116139206..116139240,-	5.61851e-17	7.43667e-06	3103	3103	p2@HDHD3	81932	p2@HDHD3,81932
E2F4	MA0470.1	chr9:116139255..116139276,-	5.61851e-17	7.43667e-06	3103	3103	p1@HDHD3	81932	p1@HDHD3,81932
E2F4	MA0470.1	chr9:116225999..116226029,+	5.61851e-17	7.43667e-06	3103	3103	p4@RGS3	5998	p4@RGS3,5998
E2F4	MA0470.1	chr9:140317828..140317894,+	5.61851e-17	7.43667e-06	3103	3103	p1@NOXA1	10811	p1@NOXA1,10811
E2F4	MA0470.1	chr9:140500087..140500123,+	5.61851e-17	7.43667e-06	3103	3103	p2@ARRDC1	92714	p2@ARRDC1,92714
E2F4	MA0470.1	chr9:97767235..97767288,+	5.61851e-17	7.43667e-06	3103	3103	p1@C9orf3	84909	p1@C9orf3,84909
E2F4	MA0470.1	chrM:10053..10073,+	5.61851e-17	7.43667e-06	3103	3103
E2F4	MA0470.1	chrM:10173..10184,+	5.61851e-17	7.43667e-06	3103	3103
E2F4	MA0470.1	chrM:11250..11434,-	5.61851e-17	7.43667e-06	3103	3103
E2F4	MA0470.1	chrM:1261..1272,+	5.61851e-17	7.43667e-06	3103	3103
E2F4	MA0470.1	chrM:14741..14767,+	5.61851e-17	7.43667e-06	3103	3103
E2F4	MA0470.1	chrM:15517..15545,+	5.61851e-17	7.43667e-06	3103	3103
E2F4	MA0470.1	chrM:1668..1680,+	5.61851e-17	7.43667e-06	3103	3103
E2F4	MA0470.1	chrM:1746..1757,+	5.61851e-17	7.43667e-06	3103	3103
E2F4	MA0470.1	chrM:2028..2040,+	5.61851e-17	7.43667e-06	3103	3103
E2F4	MA0470.1	chrM:2072..2094,-	5.61851e-17	7.43667e-06	3103	3103
E2F4	MA0470.1	chrM:2145..2159,+	5.61851e-17	7.43667e-06	3103	3103
E2F4	MA0470.1	chrM:2216..2231,+	5.61851e-17	7.43667e-06	3103	3103
E2F4	MA0470.1	chrM:262..309,-	5.61851e-17	7.43667e-06	3103	3103
E2F4	MA0470.1	chrM:2759..2817,-	5.61851e-17	7.43667e-06	3103	3103
E2F4	MA0470.1	chrM:3200..3222,-	5.61851e-17	7.43667e-06	3103	3103
E2F4	MA0470.1	chrM:783..794,+	5.61851e-17	7.43667e-06	3103	3103
E2F4	MA0470.1	chrM:8145..8212,-	5.61851e-17	7.43667e-06	3103	3103
E2F4	MA0470.1	chrM:8423..8463,+	5.61851e-17	7.43667e-06	3103	3103
E2F4	MA0470.1	chrM:931..961,+	5.61851e-17	7.43667e-06	3103	3103
E2F4	MA0470.1	chrM:952..998,-	5.61851e-17	7.43667e-06	3103	3103
E2F4	MA0470.1	chrM:988..1012,+	5.61851e-17	7.43667e-06	3103	3103
E2F4	MA0470.1	chrX:102883887..102883909,+	5.61851e-17	7.43667e-06	3103	3103	p1@TCEAL1	9338	p1@TCEAL1,9338
E2F4	MA0470.1	chrX:48555110..48555164,+	5.61851e-17	7.43667e-06	3103	3103	p1@SUV39H1	6839	p1@SUV39H1,6839
E2F4	MA0470.1	chrX:9754461..9754486,+	5.61851e-17	7.43667e-06	3103	3103	p1@SHROOM2	357	p1@SHROOM2,357
NRF1	MA0506.1	chr10:101769617..101769716,-	1.20171e-10	1.41328e-05	3107	3107	p1@DNMBP	23268	p1@DNMBP,23268
NRF1	MA0506.1	chr10:105156364..105156448,+	1.20171e-10	1.41328e-05	3107	3107	p1@PDCD11	22984	p1@PDCD11,22984
NRF1	MA0506.1	chr10:1401802..1401807,+	1.20171e-10	1.41328e-05	3107	3107
NRF1	MA0506.1	chr10:54074962..54075047,+	1.20171e-10	1.41328e-05	3107	3107	p3@DKK1	22943	p3@DKK1,22943
NRF1	MA0506.1	chr10:6186847..6186921,+	1.20171e-10	1.41328e-05	3107	3107	p2@PFKFB3	5209	p2@PFKFB3,5209
NRF1	MA0506.1	chr10:70715914..70715943,+	1.20171e-10	1.41328e-05	3107	3107	p1@DDX21	9188	p1@DDX21,9188
NRF1	MA0506.1	chr10:75757863..75757897,+	1.20171e-10	1.41328e-05	3107	3107	p1@VCL	7414	p1@VCL,7414
NRF1	MA0506.1	chr10:99161033..99161108,-	1.20171e-10	1.41328e-05	3107	3107	p1@RRP12	23223	p1@RRP12,23223
NRF1	MA0506.1	chr10:99258637..99258751,+	1.20171e-10	1.41328e-05	3107	3107	p1@UBTD1	80019	p1@UBTD1,80019
NRF1	MA0506.1	chr11:118134997..118135052,-	1.20171e-10	1.41328e-05	3107	3107	p1@MPZL2	10205	p1@MPZL2,10205
NRF1	MA0506.1	chr11:118868830..118868904,+	1.20171e-10	1.41328e-05	3107	3107	p1@CCDC84	338657	p1@CCDC84,338657
NRF1	MA0506.1	chr11:12132117..12132160,+	1.20171e-10	1.41328e-05	3107	3107	p1@MICAL2	9645	p1@MICAL2,9645
NRF1	MA0506.1	chr11:65082349..65082378,+	1.20171e-10	1.41328e-05	3107	3107	p1@CDC42EP2	10435	p1@CDC42EP2,10435
NRF1	MA0506.1	chr11:65554528..65554546,+	1.20171e-10	1.41328e-05	3107	3107	p1@OVOL1	5017	p1@OVOL1,5017
NRF1	MA0506.1	chr11:66103867..66103923,-	1.20171e-10	1.41328e-05	3107	3107	p1@RIN1	9610	p1@RIN1,9610
NRF1	MA0506.1	chr11:67450549..67450556,-	1.20171e-10	1.41328e-05	3107	3107
NRF1	MA0506.1	chr11:70963538..70963630,-	1.20171e-10	1.41328e-05	3107	3107	p1@SHANK2	22941	p1@SHANK2,22941
NRF1	MA0506.1	chr12:120638905..120638915,-	1.20171e-10	1.41328e-05	3107	3107	p1@RPLP0	6175	p1@RPLP0,6175
NRF1	MA0506.1	chr12:122231552..122231573,-	1.20171e-10	1.41328e-05	3107	3107	p1@RHOF	54509	p1@RHOF,54509
NRF1	MA0506.1	chr12:123380610..123380692,-	1.20171e-10	1.41328e-05	3107	3107	p1@VPS37B	79720	p1@VPS37B,79720
NRF1	MA0506.1	chr12:32259696..32259794,+	1.20171e-10	1.41328e-05	3107	3107	p1@BICD1	636	p1@BICD1,636
NRF1	MA0506.1	chr12:51663959..51664001,-	1.20171e-10	1.41328e-05	3107	3107	p3@SMAGP	57228	p3@SMAGP,57228
NRF1	MA0506.1	chr12:65218382..65218457,+	1.20171e-10	1.41328e-05	3107	3107	p1@TBC1D30	23329	p1@TBC1D30,23329
NRF1	MA0506.1	chr12:6677422..6677495,-	1.20171e-10	1.41328e-05	3107	3107	p1@NOP2	4839	p1@NOP2,4839
NRF1	MA0506.1	chr12:76425368..76425384,-	1.20171e-10	1.41328e-05	3107	3107	p1@PHLDA1	22822	p1@PHLDA1,22822
NRF1	MA0506.1	chr13:30169766..30169799,-	1.20171e-10	1.41328e-05	3107	3107	p1@SLC7A1	6541	p1@SLC7A1,6541
NRF1	MA0506.1	chr13:30169807..30169839,-	1.20171e-10	1.41328e-05	3107	3107	p2@SLC7A1	6541	p2@SLC7A1,6541
NRF1	MA0506.1	chr13:41240737..41240787,-	1.20171e-10	1.41328e-05	3107	3107	p1@FOXO1	2308	p1@FOXO1,2308
NRF1	MA0506.1	chr14:103995546..103995575,+	1.20171e-10	1.41328e-05	3107	3107	p2@TRMT61A	115708	p2@TRMT61A,115708
NRF1	MA0506.1	chr14:104583456..104583460,+	1.20171e-10	1.41328e-05	3107	3107	p1@MIR203	406986	p1@MIR203,406986
NRF1	MA0506.1	chr14:24682652..24682705,-	1.20171e-10	1.41328e-05	3107	3107	p1@CHMP4A	29082	p1@CHMP4A,29082;p1@TM9SF1,10548
NRF1	MA0506.1	chr14:37131058..37131139,+	1.20171e-10	1.41328e-05	3107	3107	p1@PAX9	5083	p1@PAX9,5083
NRF1	MA0506.1	chr14:38061906..38061927,-	1.20171e-10	1.41328e-05	3107	3107
NRF1	MA0506.1	chr14:38064495..38064506,-	1.20171e-10	1.41328e-05	3107	3107	p4@FOXA1	3169	p4@FOXA1,3169
NRF1	MA0506.1	chr14:38064536..38064550,-	1.20171e-10	1.41328e-05	3107	3107	p7@FOXA1	3169	p7@FOXA1,3169
NRF1	MA0506.1	chr14:69445991..69446029,-	1.20171e-10	1.41328e-05	3107	3107	p1@ACTN1	87	p1@ACTN1,87
NRF1	MA0506.1	chr14:74960030..74960050,-	1.20171e-10	1.41328e-05	3107	3107	p2@NPC2	10577	p2@NPC2,10577
NRF1	MA0506.1	chr15:34517194..34517246,+	1.20171e-10	1.41328e-05	3107	3107	p1@TMEM85	51234	p1@TMEM85,51234
NRF1	MA0506.1	chr15:41136263..41136291,+	1.20171e-10	1.41328e-05	3107	3107	p4@SPINT1	6692	p4@SPINT1,6692
NRF1	MA0506.1	chr15:44829334..44829384,+	1.20171e-10	1.41328e-05	3107	3107	p1@EIF3J	8669	p1@EIF3J,8669
NRF1	MA0506.1	chr15:60690178..60690192,-	1.20171e-10	1.41328e-05	3107	3107	p1@ANXA2	302	p1@ANXA2,302
NRF1	MA0506.1	chr15:67358163..67358192,+	1.20171e-10	1.41328e-05	3107	3107	p1@SMAD3	4088	p1@SMAD3,4088
NRF1	MA0506.1	chr15:67418047..67418093,+	1.20171e-10	1.41328e-05	3107	3107	p4@SMAD3	4088	p4@SMAD3,4088
NRF1	MA0506.1	chr15:67418177..67418204,+	1.20171e-10	1.41328e-05	3107	3107	p9@SMAD3	4088	p9@SMAD3,4088
NRF1	MA0506.1	chr15:75494214..75494229,+	1.20171e-10	1.41328e-05	3107	3107	p1@C15orf39	56905	p1@C15orf39,56905
NRF1	MA0506.1	chr15:89164520..89164559,+	1.20171e-10	1.41328e-05	3107	3107	p2@AEN	64782	p2@AEN,64782
NRF1	MA0506.1	chr15:89164560..89164599,+	1.20171e-10	1.41328e-05	3107	3107	p1@AEN	64782	p1@AEN,64782
NRF1	MA0506.1	chr16:11945370..11945418,-	1.20171e-10	1.41328e-05	3107	3107	p1@RSL1D1	26156	p1@RSL1D1,26156
NRF1	MA0506.1	chr16:2908163..2908178,-	1.20171e-10	1.41328e-05	3107	3107	p1@PRSS22	64063	p1@PRSS22,64063
NRF1	MA0506.1	chr16:30406721..30406820,+	1.20171e-10	1.41328e-05	3107	3107	p1@ZNF48	197407	p1@ZNF48,197407
NRF1	MA0506.1	chr16:3070356..3070383,+	1.20171e-10	1.41328e-05	3107	3107	p1@TNFRSF12A	51330	p1@TNFRSF12A,51330
NRF1	MA0506.1	chr16:3071571..3071641,+	1.20171e-10	1.41328e-05	3107	3107
NRF1	MA0506.1	chr16:4366053..4366076,+	1.20171e-10	1.41328e-05	3107	3107	p26@GLIS2	84662	p26@GLIS2,84662
NRF1	MA0506.1	chr16:4664790..4664800,-	1.20171e-10	1.41328e-05	3107	3107	p3@FAM100A	124402	p3@FAM100A,124402
NRF1	MA0506.1	chr16:67281363..67281410,-	1.20171e-10	1.41328e-05	3107	3107	p1@FHOD1	29109	p1@FHOD1,29109
NRF1	MA0506.1	chr16:69373661..69373711,+	1.20171e-10	1.41328e-05	3107	3107	p1@NIP7	51388	p1@NIP7,51388
NRF1	MA0506.1	chr16:75285508..75285580,-	1.20171e-10	1.41328e-05	3107	3107	p1@BCAR1	9564	p1@BCAR1,9564
NRF1	MA0506.1	chr16:84150410..84150456,-	1.20171e-10	1.41328e-05	3107	3107	p1@MBTPS1	8720	p1@MBTPS1,8720
NRF1	MA0506.1	chr17:21188012..21188031,+	1.20171e-10	1.41328e-05	3107	3107	p1@MAP2K3	5606	p1@MAP2K3,5606
NRF1	MA0506.1	chr17:35849988..35850006,+	1.20171e-10	1.41328e-05	3107	3107	p1@DUSP14	11072	p1@DUSP14,11072
NRF1	MA0506.1	chr17:37009968..37009998,-	1.20171e-10	1.41328e-05	3107	3107	p1@RPL23	9349	p1@RPL23,9349
NRF1	MA0506.1	chr17:38474489..38474548,+	1.20171e-10	1.41328e-05	3107	3107	p1@RARA	5914	p1@RARA,5914
NRF1	MA0506.1	chr17:48712206..48712285,+	1.20171e-10	1.41328e-05	3107	3107	p1@ABCC3	8714	p1@ABCC3,8714
NRF1	MA0506.1	chr17:59477403..59477414,+	1.20171e-10	1.41328e-05	3107	3107	p4@TBX2	6909	p4@TBX2,6909
NRF1	MA0506.1	chr17:62502399..62502411,-	1.20171e-10	1.41328e-05	3107	3107	p1@DDX5	1655	p1@DDX5,1655
NRF1	MA0506.1	chr17:79479105..79479174,-	1.20171e-10	1.41328e-05	3107	3107	p3@ACTG1	71	p3@ACTG1,71
NRF1	MA0506.1	chr17:79479285..79479321,-	1.20171e-10	1.41328e-05	3107	3107	p2@ACTG1	71	p2@ACTG1,71
NRF1	MA0506.1	chr17:79826305..79826324,-	1.20171e-10	1.41328e-05	3107	3107	p2@ARHGDIA	396	p2@ARHGDIA,396
NRF1	MA0506.1	chr17:80797886..80797906,-	1.20171e-10	1.41328e-05	3107	3107	p1@ZNF750	79755	p1@ZNF750,79755
NRF1	MA0506.1	chr18:12657988..12658128,-	1.20171e-10	1.41328e-05	3107	3107	p1@SPIRE1	56907	p1@SPIRE1,56907
NRF1	MA0506.1	chr18:57567220..57567235,+	1.20171e-10	1.41328e-05	3107	3107	p1@PMAIP1	5366	p1@PMAIP1,5366
NRF1	MA0506.1	chr19:11200122..11200155,+	1.20171e-10	1.41328e-05	3107	3107	p1@LDLR	3949	p1@LDLR,3949
NRF1	MA0506.1	chr19:1248568..1248608,+	1.20171e-10	1.41328e-05	3107	3107	p2@MIDN	90007	p2@MIDN,90007
NRF1	MA0506.1	chr19:12902289..12902307,+	1.20171e-10	1.41328e-05	3107	3107	p1@JUNB	3726	p1@JUNB,3726
NRF1	MA0506.1	chr19:16187296..16187344,+	1.20171e-10	1.41328e-05	3107	3107	p1@TPM4	7171	p1@TPM4,7171
NRF1	MA0506.1	chr19:1863568..1863586,-	1.20171e-10	1.41328e-05	3107	3107	p1@KLF16	83855	p1@KLF16,83855
NRF1	MA0506.1	chr19:39897478..39897493,+	1.20171e-10	1.41328e-05	3107	3107	p1@ZFP36	7538	p1@ZFP36,7538
NRF1	MA0506.1	chr19:41196534..41196568,-	1.20171e-10	1.41328e-05	3107	3107	p1@NUMBL	9253	p1@NUMBL,9253
NRF1	MA0506.1	chr19:45147143..45147223,+	1.20171e-10	1.41328e-05	3107	3107	p1@PVR	5817	p1@PVR,5817
NRF1	MA0506.1	chr19:54960358..54960424,+	1.20171e-10	1.41328e-05	3107	3107	p1@LENG8	114823	p1@LENG8,114823
NRF1	MA0506.1	chr19:9695169..9695188,-	1.20171e-10	1.41328e-05	3107	3107	p1@ZNF121	7675	p1@ZNF121,7675
NRF1	MA0506.1	chr1:115300579..115300590,-	1.20171e-10	1.41328e-05	3107	3107	p2@CSDE1	7812	p2@CSDE1,7812
NRF1	MA0506.1	chr1:147142557..147142620,-	1.20171e-10	1.41328e-05	3107	3107	p2@ACP6	51205	p2@ACP6,51205
NRF1	MA0506.1	chr1:150552066..150552093,-	1.20171e-10	1.41328e-05	3107	3107	p1@MCL1	4170	p1@MCL1,4170
NRF1	MA0506.1	chr1:151512775..151512792,+	1.20171e-10	1.41328e-05	3107	3107	p1@TUFT1	7286	p1@TUFT1,7286
NRF1	MA0506.1	chr1:16482554..16482576,-	1.20171e-10	1.41328e-05	3107	3107	p1@EPHA2	1969	p1@EPHA2,1969
NRF1	MA0506.1	chr1:204380932..204380953,-	1.20171e-10	1.41328e-05	3107	3107	p1@PPP1R15B	84919	p1@PPP1R15B,84919
NRF1	MA0506.1	chr1:206858668..206858751,+	1.20171e-10	1.41328e-05	3107	3107	p3@MAPKAPK2	9261	p3@MAPKAPK2,9261
NRF1	MA0506.1	chr1:220219775..220219859,-	1.20171e-10	1.41328e-05	3107	3107	p1@EPRS	2058	p1@EPRS,2058
NRF1	MA0506.1	chr1:224370900..224370951,+	1.20171e-10	1.41328e-05	3107	3107	p1@DEGS1	8560	p1@DEGS1,8560
NRF1	MA0506.1	chr1:224517832..224517896,-	1.20171e-10	1.41328e-05	3107	3107	p1@NVL	4931	p1@NVL,4931
NRF1	MA0506.1	chr1:228871206..228871286,+	1.20171e-10	1.41328e-05	3107	3107	p1@RHOU	58480	p1@RHOU,58480
NRF1	MA0506.1	chr1:229761935..229762006,+	1.20171e-10	1.41328e-05	3107	3107	p1@URB2	9816	p1@URB2,9816
NRF1	MA0506.1	chr1:24018278..24018303,+	1.20171e-10	1.41328e-05	3107	3107	p1@RPL11	6135	p1@RPL11,6135
NRF1	MA0506.1	chr1:26185844..26185954,-	1.20171e-10	1.41328e-05	3107	3107	p1@C1orf135	79000	p1@C1orf135,79000
NRF1	MA0506.1	chr1:36851490..36851533,-	1.20171e-10	1.41328e-05	3107	3107	p1@STK40	83931	p1@STK40,83931
NRF1	MA0506.1	chr1:37940170..37940190,+	1.20171e-10	1.41328e-05	3107	3107	p1@ZC3H12A	80149	p1@ZC3H12A,80149
NRF1	MA0506.1	chr1:38471156..38471194,-	1.20171e-10	1.41328e-05	3107	3107	p1@FHL3	2275	p1@FHL3,2275
NRF1	MA0506.1	chr1:41445413..41445435,+	1.20171e-10	1.41328e-05	3107	3107	p2@CTPS	1503	p2@CTPS,1503
NRF1	MA0506.1	chr1:45266040..45266056,+	1.20171e-10	1.41328e-05	3107	3107	p1@PLK3	1263	p1@PLK3,1263
NRF1	MA0506.1	chr1:6259641..6259690,-	1.20171e-10	1.41328e-05	3107	3107	p1@RPL22	6146	p1@RPL22,6146
NRF1	MA0506.1	chr1:68150874..68150890,+	1.20171e-10	1.41328e-05	3107	3107	p1@GADD45A	1647	p1@GADD45A,1647
NRF1	MA0506.1	chr20:10654639..10654656,-	1.20171e-10	1.41328e-05	3107	3107	p1@JAG1	182	p1@JAG1,182
NRF1	MA0506.1	chr20:23030296..23030315,-	1.20171e-10	1.41328e-05	3107	3107	p1@THBD	7056	p1@THBD,7056
NRF1	MA0506.1	chr20:25228561..25228610,-	1.20171e-10	1.41328e-05	3107	3107
NRF1	MA0506.1	chr20:2633269..2633287,+	1.20171e-10	1.41328e-05	3107	3107	p1@NOP56	10528	p1@NOP56,10528
NRF1	MA0506.1	chr20:30193083..30193098,+	1.20171e-10	1.41328e-05	3107	3107	p1@ID1	3397	p1@ID1,3397
NRF1	MA0506.1	chr20:361623..361731,+	1.20171e-10	1.41328e-05	3107	3107	p1@TRIB3	57761	p1@TRIB3,57761
NRF1	MA0506.1	chr20:37063946..37064029,-	1.20171e-10	1.41328e-05	3107	3107	p1@LOC388796	388796	p1@LOC388796,388796
NRF1	MA0506.1	chr20:39657454..39657470,+	1.20171e-10	1.41328e-05	3107	3107	p1@TOP1	7150	p1@TOP1,7150
NRF1	MA0506.1	chr20:46130451..46130518,-	1.20171e-10	1.41328e-05	3107	3107
NRF1	MA0506.1	chr20:49348020..49348069,+	1.20171e-10	1.41328e-05	3107	3107	p2@PARD6B	84612	p2@PARD6B,84612
NRF1	MA0506.1	chr20:49348083..49348096,+	1.20171e-10	1.41328e-05	3107	3107	p3@PARD6B	84612	p3@PARD6B,84612
NRF1	MA0506.1	chr20:49348109..49348123,+	1.20171e-10	1.41328e-05	3107	3107	p1@PARD6B	84612	p1@PARD6B,84612
NRF1	MA0506.1	chr20:50159198..50159299,-	1.20171e-10	1.41328e-05	3107	3107	p1@NFATC2	4773	p1@NFATC2,4773
NRF1	MA0506.1	chr20:57466461..57466482,+	1.20171e-10	1.41328e-05	3107	3107	p1@GNAS	2778	p1@GNAS,2778
NRF1	MA0506.1	chr20:62497216..62497254,-	1.20171e-10	1.41328e-05	3107	3107
NRF1	MA0506.1	chr21:37528608..37528625,-	1.20171e-10	1.41328e-05	3107	3107	p1@LOC100506428	100506428	p1@LOC100506428,100506428
NRF1	MA0506.1	chr21:45527259..45527285,+	1.20171e-10	1.41328e-05	3107	3107	p2@PWP2	5822	p2@PWP2,5822
NRF1	MA0506.1	chr22:39640974..39640994,-	1.20171e-10	1.41328e-05	3107	3107	p1@PDGFB	5155	p1@PDGFB,5155
NRF1	MA0506.1	chr22:39715622..39715634,-	1.20171e-10	1.41328e-05	3107	3107	p1@RPL3	6122	p1@RPL3,6122
NRF1	MA0506.1	chr22:50354412..50354431,+	1.20171e-10	1.41328e-05	3107	3107	p1@PIM3	415116	p1@PIM3,415116
NRF1	MA0506.1	chr2:106810742..106810775,-	1.20171e-10	1.41328e-05	3107	3107	p1@UXS1	80146	p1@UXS1,80146
NRF1	MA0506.1	chr2:113299990..113300077,+	1.20171e-10	1.41328e-05	3107	3107	p1@POLR1B	84172	p1@POLR1B,84172
NRF1	MA0506.1	chr2:114647617..114647739,+	1.20171e-10	1.41328e-05	3107	3107	p1@ACTR3	10096	p1@ACTR3,10096
NRF1	MA0506.1	chr2:122494439..122494459,-	1.20171e-10	1.41328e-05	3107	3107	p1@MKI67IP	84365	p1@MKI67IP,84365
NRF1	MA0506.1	chr2:136875712..136875725,-	1.20171e-10	1.41328e-05	3107	3107	p1@CXCR4	7852	p1@CXCR4,7852
NRF1	MA0506.1	chr2:173940557..173940625,+	1.20171e-10	1.41328e-05	3107	3107	p1@ZAK	51776	p1@ZAK,51776
NRF1	MA0506.1	chr2:187454749..187454808,+	1.20171e-10	1.41328e-05	3107	3107	p1@ITGAV	3685	p1@ITGAV,3685
NRF1	MA0506.1	chr2:191745535..191745555,+	1.20171e-10	1.41328e-05	3107	3107	p1@GLS	2744	p1@GLS,2744
NRF1	MA0506.1	chr2:192110176..192110195,+	1.20171e-10	1.41328e-05	3107	3107	p2@MYO1B	4430	p2@MYO1B,4430
NRF1	MA0506.1	chr2:192543153..192543170,+	1.20171e-10	1.41328e-05	3107	3107	p2@OBFC2A	64859	p2@OBFC2A,64859
NRF1	MA0506.1	chr2:198570081..198570142,+	1.20171e-10	1.41328e-05	3107	3107	p1@MARS2	92935	p1@MARS2,92935
NRF1	MA0506.1	chr2:201171372..201171469,+	1.20171e-10	1.41328e-05	3107	3107	p1@SPATS2L	26010	p1@SPATS2L,26010
NRF1	MA0506.1	chr2:227659733..227659758,-	1.20171e-10	1.41328e-05	3107	3107	p3@IRS1	3667	p3@IRS1,3667
NRF1	MA0506.1	chr2:25016207..25016236,-	1.20171e-10	1.41328e-05	3107	3107	p1@PTRHD1	391356	p1@PTRHD1,391356
NRF1	MA0506.1	chr2:28616337..28616355,+	1.20171e-10	1.41328e-05	3107	3107	p2@FOSL2	2355	p2@FOSL2,2355
NRF1	MA0506.1	chr2:677369..677443,-	1.20171e-10	1.41328e-05	3107	3107	p1@TMEM18	129787	p1@TMEM18,129787
NRF1	MA0506.1	chr2:68385009..68385068,+	1.20171e-10	1.41328e-05	3107	3107	p1@PNO1	56902	p1@PNO1,56902
NRF1	MA0506.1	chr2:70142232..70142251,+	1.20171e-10	1.41328e-05	3107	3107	p1@MXD1	4084	p1@MXD1,4084
NRF1	MA0506.1	chr2:75136085..75136090,+	1.20171e-10	1.41328e-05	3107	3107
NRF1	MA0506.1	chr3:101280677..101280754,+	1.20171e-10	1.41328e-05	3107	3107	p1@RG9MTD1	54931	p1@RG9MTD1,54931
NRF1	MA0506.1	chr3:105085734..105085760,+	1.20171e-10	1.41328e-05	3107	3107	p1@ALCAM	214	p1@ALCAM,214
NRF1	MA0506.1	chr3:111805212..111805258,+	1.20171e-10	1.41328e-05	3107	3107	p1@C3orf52	79669	p1@C3orf52,79669
NRF1	MA0506.1	chr3:113465032..113465051,-	1.20171e-10	1.41328e-05	3107	3107	p2@NAA50	80218	p2@NAA50,80218
NRF1	MA0506.1	chr3:150126759..150126784,+	1.20171e-10	1.41328e-05	3107	3107	p2@TSC22D2	9819	p2@TSC22D2,9819
NRF1	MA0506.1	chr3:151034583..151034678,-	1.20171e-10	1.41328e-05	3107	3107	p1@GPR87	53836	p1@GPR87,53836
NRF1	MA0506.1	chr3:152881467..152881482,+	1.20171e-10	1.41328e-05	3107	3107
NRF1	MA0506.1	chr3:156392391..156392409,+	1.20171e-10	1.41328e-05	3107	3107	p1@TIPARP	25976	p1@TIPARP,25976
NRF1	MA0506.1	chr3:171757346..171757419,+	1.20171e-10	1.41328e-05	3107	3107	p1@FNDC3B	64778	p1@FNDC3B,64778
NRF1	MA0506.1	chr3:27525865..27525882,-	1.20171e-10	1.41328e-05	3107	3107	p1@SLC4A7	9497	p1@SLC4A7,9497
NRF1	MA0506.1	chr3:30648066..30648167,+	1.20171e-10	1.41328e-05	3107	3107	p1@TGFBR2	7048	p1@TGFBR2,7048
NRF1	MA0506.1	chr3:5021113..5021180,+	1.20171e-10	1.41328e-05	3107	3107	p1@BHLHE40	8553	p1@BHLHE40,8553
NRF1	MA0506.1	chr3:50306572..50306675,+	1.20171e-10	1.41328e-05	3107	3107	p1@SEMA3B	7869	p1@SEMA3B,7869
NRF1	MA0506.1	chr3:50358886..50358915,-	1.20171e-10	1.41328e-05	3107	3107	p1@HYAL2	8692	p1@HYAL2,8692
NRF1	MA0506.1	chr3:9932317..9932344,+	1.20171e-10	1.41328e-05	3107	3107	p2@JAGN1	84522	p2@JAGN1,84522
NRF1	MA0506.1	chr4:139936905..139936944,+	1.20171e-10	1.41328e-05	3107	3107	p1@CCRN4L	25819	p1@CCRN4L,25819
NRF1	MA0506.1	chr4:148653221..148653295,+	1.20171e-10	1.41328e-05	3107	3107	p1@ARHGAP10	79658	p1@ARHGAP10,79658
NRF1	MA0506.1	chr4:15004780..15004804,+	1.20171e-10	1.41328e-05	3107	3107
NRF1	MA0506.1	chr4:169753237..169753255,+	1.20171e-10	1.41328e-05	3107	3107	p1@PALLD	23022	p1@PALLD,23022
NRF1	MA0506.1	chr5:33441053..33441109,+	1.20171e-10	1.41328e-05	3107	3107	p1@TARS	6897	p1@TARS,6897
NRF1	MA0506.1	chr5:72861560..72861605,+	1.20171e-10	1.41328e-05	3107	3107	p1@UTP15	84135	p1@UTP15,84135
NRF1	MA0506.1	chr5:73936544..73936561,-	1.20171e-10	1.41328e-05	3107	3107	p1@ENC1	8507	p1@ENC1,8507
NRF1	MA0506.1	chr6:10695149..10695212,+	1.20171e-10	1.41328e-05	3107	3107	p1@PAK1IP1	55003	p1@PAK1IP1,55003
NRF1	MA0506.1	chr6:111195979..111195994,+	1.20171e-10	1.41328e-05	3107	3107	p1@AMD1	262	p1@AMD1,262
NRF1	MA0506.1	chr6:15246200..15246214,+	1.20171e-10	1.41328e-05	3107	3107	p2@JARID2	3720	p2@JARID2,3720
NRF1	MA0506.1	chr6:159239257..159239274,-	1.20171e-10	1.41328e-05	3107	3107	p2@EZR	7430	p2@EZR,7430
NRF1	MA0506.1	chr6:30712313..30712332,-	1.20171e-10	1.41328e-05	3107	3107	p1@IER3	8870	p1@IER3,8870
NRF1	MA0506.1	chr6:34113551..34113566,-	1.20171e-10	1.41328e-05	3107	3107
NRF1	MA0506.1	chr6:35888858..35888887,-	1.20171e-10	1.41328e-05	3107	3107	p1@SRPK1	6732	p1@SRPK1,6732
NRF1	MA0506.1	chr6:41889229..41889246,+	1.20171e-10	1.41328e-05	3107	3107	p1@BYSL	705	p1@BYSL,705
NRF1	MA0506.1	chr6:53409890..53409906,-	1.20171e-10	1.41328e-05	3107	3107	p1@GCLC	2729	p1@GCLC,2729
NRF1	MA0506.1	chr7:100487280..100487343,-	1.20171e-10	1.41328e-05	3107	3107	p1@UFSP1	402682	p1@UFSP1,402682
NRF1	MA0506.1	chr7:100951567..100951611,+	1.20171e-10	1.41328e-05	3107	3107
NRF1	MA0506.1	chr7:115850556..115850626,+	1.20171e-10	1.41328e-05	3107	3107	p1@TES	26136	p1@TES,26136
NRF1	MA0506.1	chr7:73245318..73245337,+	1.20171e-10	1.41328e-05	3107	3107	p1@CLDN4	1364	p1@CLDN4,1364
NRF1	MA0506.1	chr7:75988321..75988339,-	1.20171e-10	1.41328e-05	3107	3107	p2@YWHAG	7532	p2@YWHAG,7532
NRF1	MA0506.1	chr8:101225230..101225320,+	1.20171e-10	1.41328e-05	3107	3107	p1@SPAG1	6674	p1@SPAG1,6674
NRF1	MA0506.1	chr8:104427313..104427413,-	1.20171e-10	1.41328e-05	3107	3107	p1@SLC25A32	81034	p1@SLC25A32,81034
NRF1	MA0506.1	chr8:117886955..117887098,-	1.20171e-10	1.41328e-05	3107	3107	p1@MIR3610	100500914	p1@MIR3610,100500914
NRF1	MA0506.1	chr8:126104076..126104117,+	1.20171e-10	1.41328e-05	3107	3107	p1@NSMCE2	286053	p1@NSMCE2,286053
NRF1	MA0506.1	chr8:127569936..127570038,-	1.20171e-10	1.41328e-05	3107	3107	p3@FAM84B	157638	p3@FAM84B,157638
NRF1	MA0506.1	chr8:127570706..127570729,-	1.20171e-10	1.41328e-05	3107	3107	p2@FAM84B	157638	p2@FAM84B,157638
NRF1	MA0506.1	chr8:134584101..134584143,-	1.20171e-10	1.41328e-05	3107	3107	p2@ST3GAL1	6482	p2@ST3GAL1,6482
NRF1	MA0506.1	chr8:134584152..134584213,-	1.20171e-10	1.41328e-05	3107	3107	p1@ST3GAL1	6482	p1@ST3GAL1,6482
NRF1	MA0506.1	chr8:142011244..142011288,-	1.20171e-10	1.41328e-05	3107	3107	p2@PTK2	5747	p2@PTK2,5747
NRF1	MA0506.1	chr8:144952631..144952636,-	1.20171e-10	1.41328e-05	3107	3107	p1@EPPK1	83481	p1@EPPK1,83481
NRF1	MA0506.1	chr8:145582118..145582170,-	1.20171e-10	1.41328e-05	3107	3107	p1@FBXL6	26233	p1@FBXL6,26233
NRF1	MA0506.1	chr8:22550530..22550609,-	1.20171e-10	1.41328e-05	3107	3107	p2@EGR3	1960	p2@EGR3,1960
NRF1	MA0506.1	chr8:23082580..23082657,-	1.20171e-10	1.41328e-05	3107	3107	p1@TNFRSF10A	8797	p1@TNFRSF10A,8797
NRF1	MA0506.1	chr8:29208183..29208208,-	1.20171e-10	1.41328e-05	3107	3107	p1@DUSP4	1846	p1@DUSP4,1846
NRF1	MA0506.1	chr8:42396839..42396860,-	1.20171e-10	1.41328e-05	3107	3107	p1@SLC20A2	6575	p1@SLC20A2,6575
NRF1	MA0506.1	chr8:67341239..67341352,+	1.20171e-10	1.41328e-05	3107	3107	p1@RRS1	23212	p1@RRS1,23212
NRF1	MA0506.1	chr8:91871372..91871381,-	1.20171e-10	1.41328e-05	3107	3107
NRF1	MA0506.1	chr9:110251836..110251887,-	1.20171e-10	1.41328e-05	3107	3107	p4@KLF4	9314	p4@KLF4,9314
NRF1	MA0506.1	chr9:131940726..131940731,+	1.20171e-10	1.41328e-05	3107	3107
NRF1	MA0506.1	chr9:135545323..135545353,-	1.20171e-10	1.41328e-05	3107	3107	p3@DDX31	64794	p3@DDX31,64794
NRF1	MA0506.1	chr9:139258159..139258201,-	1.20171e-10	1.41328e-05	3107	3107	p1@DNLZ	728489	p1@DNLZ,728489
NRF1	MA0506.1	chr9:38069210..38069267,-	1.20171e-10	1.41328e-05	3107	3107	p1@SHB	6461	p1@SHB,6461
NRF1	MA0506.1	chr9:74980114..74980138,-	1.20171e-10	1.41328e-05	3107	3107	p1@ZFAND5	7763	p1@ZFAND5,7763
NRF1	MA0506.1	chr9:95432334..95432397,-	1.20171e-10	1.41328e-05	3107	3107	p1@IPPK	64768	p1@IPPK,64768
NRF1	MA0506.1	chrX:135962876..135962896,-	1.20171e-10	1.41328e-05	3107	3107	p1@RBMX	27316	p1@RBMX,27316
NRF1	MA0506.1	chrX:37765302..37765334,+	1.20171e-10	1.41328e-05	3107	3107
JUN::FOS	MA0099.2	chr11:85539122..85539132,-	0.00364597	1.65337e-05	2631	3047
JUN::FOS	MA0099.2	chr11:85542041..85542058,-	0.00364597	1.65337e-05	2631	3047
JUN::FOS	MA0099.2	chr15:67440674..67440711,-	0.00364597	1.65337e-05	2631	3047
JUN::FOS	MA0099.2	chr15:70800632..70800665,+	0.00364597	1.65337e-05	2631	3047
JUN::FOS	MA0099.2	chr15:89166417..89166441,-	0.00364597	1.65337e-05	2631	3047
JUN::FOS	MA0099.2	chr17:7746225..7746241,+	0.00364597	1.65337e-05	2631	3047
JUN::FOS	MA0099.2	chr20:56273255..56273292,-	0.00364597	1.65337e-05	2631	3047
JUN::FOS	MA0099.2	chr21:34752926..34752982,-	0.00364597	1.65337e-05	2631	3047
JUN::FOS	MA0099.2	chr22:30819198..30819213,+	0.00364597	1.65337e-05	2631	3047
JUN::FOS	MA0099.2	chr2:26223555..26223563,-	0.00364597	1.65337e-05	2631	3047
JUN::FOS	MA0099.2	chr5:137802449..137802462,+	0.00364597	1.65337e-05	2631	3047
JUN::FOS	MA0099.2	chr5:137802584..137802608,+	0.00364597	1.65337e-05	2631	3047
JUN::FOS	MA0099.2	chr5:137802741..137802781,+	0.00364597	1.65337e-05	2631	3047
JUN::FOS	MA0099.2	chr5:137802917..137802941,+	0.00364597	1.65337e-05	2631	3047
JUN::FOS	MA0099.2	chr5:137802943..137802955,+	0.00364597	1.65337e-05	2631	3047
JUN::FOS	MA0099.2	chr5:137803081..137803110,+	0.00364597	1.65337e-05	2631	3047
JUN::FOS	MA0099.2	chr5:137803118..137803156,+	0.00364597	1.65337e-05	2631	3047
JUN::FOS	MA0099.2	chr5:137803163..137803193,+	0.00364597	1.65337e-05	2631	3047
JUN::FOS	MA0099.2	chr5:137803308..137803321,+	0.00364597	1.65337e-05	2631	3047
JUN::FOS	MA0099.2	chr5:137803485..137803515,+	0.00364597	1.65337e-05	2631	3047
JUN::FOS	MA0099.2	chr5:137804130..137804156,+	0.00364597	1.65337e-05	2631	3047	p5@EGR1	1958	p5@EGR1,1958
JUN::FOS	MA0099.2	chr5:76110042..76110088,-	0.00364597	1.65337e-05	2631	3047
JUN::FOS	MA0099.2	chr7:130589284..130589313,+	0.00364597	1.65337e-05	2631	3047
E2F4	MA0470.1	chr10:112257656..112257671,+	3.34351e-16	2.34176e-05	3117	3117	p1@DUSP5	1847	p1@DUSP5,1847
E2F4	MA0470.1	chr10:3827389..3827408,-	3.34351e-16	2.34176e-05	3117	3117	p1@KLF6	1316	p1@KLF6,1316
E2F4	MA0470.1	chr11:65667846..65667868,-	3.34351e-16	2.34176e-05	3117	3117	p1@FOSL1	8061	p1@FOSL1,8061
E2F4	MA0470.1	chr12:57482882..57482907,+	3.34351e-16	2.34176e-05	3117	3117	p1@NAB2	4665	p1@NAB2,4665
E2F4	MA0470.1	chr12:57482918..57482935,+	3.34351e-16	2.34176e-05	3117	3117	p4@NAB2	4665	p4@NAB2,4665
E2F4	MA0470.1	chr17:17399701..17399716,-	3.34351e-16	2.34176e-05	3117	3117	p1@RASD1	51655	p1@RASD1,51655
E2F4	MA0470.1	chr17:43394372..43394435,-	3.34351e-16	2.34176e-05	3117	3117	p1@MAP3K14	9020	p1@MAP3K14,9020
E2F4	MA0470.1	chr19:1257414..1257448,+	3.34351e-16	2.34176e-05	3117	3117	p3@MIDN	90007	p3@MIDN,90007
E2F4	MA0470.1	chr19:12902603..12902655,-	3.34351e-16	2.34176e-05	3117	3117
E2F4	MA0470.1	chr19:13263861..13263876,+	3.34351e-16	2.34176e-05	3117	3117
E2F4	MA0470.1	chr19:40931891..40931908,-	3.34351e-16	2.34176e-05	3117	3117	p1@SERTAD1	29950	p1@SERTAD1,29950
E2F4	MA0470.1	chr19:41222998..41223057,+	3.34351e-16	2.34176e-05	3117	3117	p1@ITPKC	80271	p1@ITPKC,80271
E2F4	MA0470.1	chr1:47082476..47082491,-	3.34351e-16	2.34176e-05	3117	3117	p3@MKNK1	8569	p3@MKNK1,8569
E2F4	MA0470.1	chr1:59249707..59249727,-	3.34351e-16	2.34176e-05	3117	3117	p1@JUN	3725	p1@JUN,3725
E2F4	MA0470.1	chr1:8086360..8086378,-	3.34351e-16	2.34176e-05	3117	3117	p1@ERRFI1	54206	p1@ERRFI1,54206
E2F4	MA0470.1	chr1:86046433..86046453,+	3.34351e-16	2.34176e-05	3117	3117	p1@CYR61	3491	p1@CYR61,3491
E2F4	MA0470.1	chr20:49345751..49345801,+	3.34351e-16	2.34176e-05	3117	3117
E2F4	MA0470.1	chr20:49367522..49367525,+	3.34351e-16	2.34176e-05	3117	3117
E2F4	MA0470.1	chr20:52790516..52790531,-	3.34351e-16	2.34176e-05	3117	3117	p1@CYP24A1	1591	p1@CYP24A1,1591
E2F4	MA0470.1	chr21:40177845..40177863,+	3.34351e-16	2.34176e-05	3117	3117	p1@ETS2	2114	p1@ETS2,2114
E2F4	MA0470.1	chr21:44846999..44847017,-	3.34351e-16	2.34176e-05	3117	3117	p1@SIK1	150094	p1@SIK1,150094
E2F4	MA0470.1	chr22:30642370..30642381,-	3.34351e-16	2.34176e-05	3117	3117
E2F4	MA0470.1	chr2:100938607..100938634,-	3.34351e-16	2.34176e-05	3117	3117
E2F4	MA0470.1	chr2:110371905..110371950,+	3.34351e-16	2.34176e-05	3117	3117	p1@SOWAHC	65124	p1@SOWAHC,65124
E2F4	MA0470.1	chr3:150126101..150126118,+	3.34351e-16	2.34176e-05	3117	3117	p6@TSC22D2	9819	p6@TSC22D2,9819
E2F4	MA0470.1	chr3:39195037..39195069,-	3.34351e-16	2.34176e-05	3117	3117	p2@CSRNP1	64651	p2@CSRNP1,64651
E2F4	MA0470.1	chr5:139726181..139726197,-	3.34351e-16	2.34176e-05	3117	3117	p1@HBEGF	1839	p1@HBEGF,1839
E2F4	MA0470.1	chr5:52285174..52285193,+	3.34351e-16	2.34176e-05	3117	3117	p1@ITGA2	3673	p1@ITGA2,3673
E2F4	MA0470.1	chr6:11232893..11232915,-	3.34351e-16	2.34176e-05	3117	3117	p1@NEDD9	4739	p1@NEDD9,4739
E2F4	MA0470.1	chr6:12290586..12290600,+	3.34351e-16	2.34176e-05	3117	3117	p1@EDN1	1906	p1@EDN1,1906
E2F4	MA0470.1	chr8:103667935..103667960,-	3.34351e-16	2.34176e-05	3117	3117	p1@KLF10	7071	p1@KLF10,7071
E2F4	MA0470.1	chr8:126442570..126442624,+	3.34351e-16	2.34176e-05	3117	3117	p1@TRIB1	10221	p1@TRIB1,10221
E2F4	MA0470.1	chr8:128748308..128748324,+	3.34351e-16	2.34176e-05	3117	3117	p2@MYC	4609	p2@MYC,4609
E2F4	MA0470.1	chr8:128748470..128748487,+	3.34351e-16	2.34176e-05	3117	3117	p1@MYC	4609	p1@MYC,4609
E2F4	MA0470.1	chr8:22550982..22550999,-	3.34351e-16	2.34176e-05	3117	3117	p1@EGR3	1960	p1@EGR3,1960
SRF	MA0083.2	chr10:64576105..64576133,-	0.0064745	2.59922e-05	2961	2961	p1@EGR2	1959	p1@EGR2,1959	1
SRF	MA0083.2	chr12:120669146..120669167,-	0.0064745	2.59922e-05	2961	2961				1
SRF	MA0083.2	chr12:52445218..52445237,+	0.0064745	2.59922e-05	2961	2961	p1@NR4A1	3164	p1@NR4A1,3164	1
SRF	MA0083.2	chr12:52609751..52609778,+	0.0064745	2.59922e-05	2961	2961				1
SRF	MA0083.2	chr14:75745523..75745537,+	0.0064745	2.59922e-05	2961	2961	p1@FOS	2353	p1@FOS,2353	1
SRF	MA0083.2	chr15:70798001..70798005,-	0.0064745	2.59922e-05	2961	2961				1
SRF	MA0083.2	chr15:83418433..83418459,+	0.0064745	2.59922e-05	2961	2961				1
SRF	MA0083.2	chr16:578820..578835,-	0.0064745	2.59922e-05	2961	2961				1
SRF	MA0083.2	chr17:7745915..7745932,-	0.0064745	2.59922e-05	2961	2961				1
SRF	MA0083.2	chr19:45971246..45971265,+	0.0064745	2.59922e-05	2961	2961	p1@FOSB	2354	p1@FOSB,2354	1
SRF	MA0083.2	chr19:54372480..54372496,-	0.0064745	2.59922e-05	2961	2961				1
SRF	MA0083.2	chr20:49241036..49241049,-	0.0064745	2.59922e-05	2961	2961				1
SRF	MA0083.2	chr22:30606550..30606556,+	0.0064745	2.59922e-05	2961	2961				1
SRF	MA0083.2	chr2:73520667..73520683,-	0.0064745	2.59922e-05	2961	2961	p1@EGR4	1961	p1@EGR4,1961	1
SRF	MA0083.2	chr2:96811170..96811186,-	0.0064745	2.59922e-05	2961	2961	p1@DUSP2	1844	p1@DUSP2,1844	1
SRF	MA0083.2	chr5:137801160..137801176,+	0.0064745	2.59922e-05	2961	2961	p1@EGR1	1958	p1@EGR1,1958	1
SRF	MA0083.2	chr5:137802469..137802557,+	0.0064745	2.59922e-05	2961	2961				1
SRF	MA0083.2	chr5:137802485..137802611,-	0.0064745	2.59922e-05	2961	2961				1
SRF	MA0083.2	chr5:137802614..137802705,+	0.0064745	2.59922e-05	2961	2961				1
SRF	MA0083.2	chr5:137802624..137802791,-	0.0064745	2.59922e-05	2961	2961				1
SRF	MA0083.2	chr5:137802806..137802857,+	0.0064745	2.59922e-05	2961	2961				1
SRF	MA0083.2	chr5:137802959..137803004,+	0.0064745	2.59922e-05	2961	2961				1
SRF	MA0083.2	chr5:137803005..137803079,+	0.0064745	2.59922e-05	2961	2961				1
SRF	MA0083.2	chr5:137803060..137803134,-	0.0064745	2.59922e-05	2961	2961				1
SRF	MA0083.2	chr5:137803194..137803208,+	0.0064745	2.59922e-05	2961	2961				1
SRF	MA0083.2	chr5:137804484..137804498,+	0.0064745	2.59922e-05	2961	2961	p2@EGR1	1958	p2@EGR1,1958	1
SRF	MA0083.2	chr5:172198190..172198206,-	0.0064745	2.59922e-05	2961	2961	p1@DUSP1	1843	p1@DUSP1,1843	1
SRF	MA0083.2	chr6:132272504..132272519,-	0.0064745	2.59922e-05	2961	2961	p1@CTGF	1490	p1@CTGF,1490	1
FOSL1	MA0477.1	chr10:63809106..63809127,+	0.00600294	2.6424e-05	2967	2351	p1@ARID5B	84159	p1@ARID5B,84159	7, 8
FOSL1	MA0477.1	chr12:52637254..52637265,-	0.00600294	2.6424e-05	2967	2351				7, 8
FOSL1	MA0477.1	chr12:57482936..57482965,+	0.00600294	2.6424e-05	2967	2351	p5@NAB2	4665	p5@NAB2,4665	7, 8
FOSL1	MA0477.1	chr15:74833584..74833626,+	0.00600294	2.6424e-05	2967	2351	p1@ARID3B	10620	p1@ARID3B,10620	7, 8
FOSL1	MA0477.1	chr16:27325702..27325750,-	0.00600294	2.6424e-05	2967	2351				7, 8
FOSL1	MA0477.1	chr17:7745252..7745275,+	0.00600294	2.6424e-05	2967	2351				7, 8
FOSL1	MA0477.1	chr1:221915418..221915439,-	0.00600294	2.6424e-05	2967	2351	p1@DUSP10	11221	p1@DUSP10,11221	7, 8
FOSL1	MA0477.1	chr1:95007302..95007322,-	0.00600294	2.6424e-05	2967	2351	p1@F3	2152	p1@F3,2152	7, 8
FOSL1	MA0477.1	chr22:38598086..38598105,+	0.00600294	2.6424e-05	2967	2351	p1@MAFF	23764	p1@MAFF,23764	7, 8
FOSL1	MA0477.1	chr2:29170754..29170758,+	0.00600294	2.6424e-05	2967	2351				7, 8
FOSL1	MA0477.1	chr8:103663753..103663780,-	0.00600294	2.6424e-05	2967	2351				7, 8
FOSL1	MA0477.1	chr8:103665947..103665981,-	0.00600294	2.6424e-05	2967	2351	p3@KLF10	7071	p3@KLF10,7071	7, 8
FOSL1	MA0477.1	chr8:126442640..126442651,+	0.00600294	2.6424e-05	2967	2351	p2@TRIB1	10221	p2@TRIB1,10221	7, 8
FOSL1	MA0477.1	chr8:126448405..126448437,+	0.00600294	2.6424e-05	2967	2351	p5@TRIB1	10221	p5@TRIB1,10221	7, 8
FOSL1	MA0477.1	chr8:143695830..143695845,-	0.00600294	2.6424e-05	2967	2351	p1@ARC	23237	p1@ARC,23237	7, 8
FOSL1	MA0477.1	chr8:22548472..22548496,-	0.00600294	2.6424e-05	2967	2351				7, 8
FOSL1	MA0477.1	chr8:95274536..95274555,-	0.00600294	2.6424e-05	2967	2351	p1@GEM	2669	p1@GEM,2669	7, 8
NFYA	MA0060.2	chr12:113828163..113828232,+	0.00491307	2.76121e-05	3098	2937
NFYA	MA0060.2	chr16:3132164..3132174,+	0.00491307	2.76121e-05	3098	2937
NFYA	MA0060.2	chr16:68569416..68569420,+	0.00491307	2.76121e-05	3098	2937
NFYA	MA0060.2	chr17:47026878..47026882,-	0.00491307	2.76121e-05	3098	2937
NFYA	MA0060.2	chr17:70222842..70222846,-	0.00491307	2.76121e-05	3098	2937
NFYA	MA0060.2	chr3:69415646..69415651,-	0.00491307	2.76121e-05	3098	2937
NFYA	MA0060.2	chr4:190630861..190630869,-	0.00491307	2.76121e-05	3098	2937
NFYA	MA0060.2	chr4:88921388..88921392,+	0.00491307	2.76121e-05	3098	2937
NFYA	MA0060.2	chr5:90566542..90566546,+	0.00491307	2.76121e-05	3098	2937
NFYA	MA0060.2	chr7:53433749..53433755,+	0.00491307	2.76121e-05	3098	2937
NFATC2	MA0152.1	chr10:105156364..105156448,+	0.00168896	2.83938e-05	3053	3053	p1@PDCD11	22984	p1@PDCD11,22984
NFATC2	MA0152.1	chr10:1401802..1401807,+	0.00168896	2.83938e-05	3053	3053
NFATC2	MA0152.1	chr10:6186847..6186921,+	0.00168896	2.83938e-05	3053	3053	p2@PFKFB3	5209	p2@PFKFB3,5209
NFATC2	MA0152.1	chr10:70715914..70715943,+	0.00168896	2.83938e-05	3053	3053	p1@DDX21	9188	p1@DDX21,9188
NFATC2	MA0152.1	chr10:99161033..99161108,-	0.00168896	2.83938e-05	3053	3053	p1@RRP12	23223	p1@RRP12,23223
NFATC2	MA0152.1	chr10:99258637..99258751,+	0.00168896	2.83938e-05	3053	3053	p1@UBTD1	80019	p1@UBTD1,80019
NFATC2	MA0152.1	chr11:118134997..118135052,-	0.00168896	2.83938e-05	3053	3053	p1@MPZL2	10205	p1@MPZL2,10205
NFATC2	MA0152.1	chr11:118868830..118868904,+	0.00168896	2.83938e-05	3053	3053	p1@CCDC84	338657	p1@CCDC84,338657
NFATC2	MA0152.1	chr11:12132117..12132160,+	0.00168896	2.83938e-05	3053	3053	p1@MICAL2	9645	p1@MICAL2,9645
NFATC2	MA0152.1	chr11:65082349..65082378,+	0.00168896	2.83938e-05	3053	3053	p1@CDC42EP2	10435	p1@CDC42EP2,10435
NFATC2	MA0152.1	chr11:66103867..66103923,-	0.00168896	2.83938e-05	3053	3053	p1@RIN1	9610	p1@RIN1,9610
NFATC2	MA0152.1	chr11:70963538..70963630,-	0.00168896	2.83938e-05	3053	3053	p1@SHANK2	22941	p1@SHANK2,22941
NFATC2	MA0152.1	chr12:122231552..122231573,-	0.00168896	2.83938e-05	3053	3053	p1@RHOF	54509	p1@RHOF,54509
NFATC2	MA0152.1	chr12:32259696..32259794,+	0.00168896	2.83938e-05	3053	3053	p1@BICD1	636	p1@BICD1,636
NFATC2	MA0152.1	chr12:51663959..51664001,-	0.00168896	2.83938e-05	3053	3053	p3@SMAGP	57228	p3@SMAGP,57228
NFATC2	MA0152.1	chr12:65218382..65218457,+	0.00168896	2.83938e-05	3053	3053	p1@TBC1D30	23329	p1@TBC1D30,23329
NFATC2	MA0152.1	chr12:6677422..6677495,-	0.00168896	2.83938e-05	3053	3053	p1@NOP2	4839	p1@NOP2,4839
NFATC2	MA0152.1	chr13:30169766..30169799,-	0.00168896	2.83938e-05	3053	3053	p1@SLC7A1	6541	p1@SLC7A1,6541
NFATC2	MA0152.1	chr13:30169807..30169839,-	0.00168896	2.83938e-05	3053	3053	p2@SLC7A1	6541	p2@SLC7A1,6541
NFATC2	MA0152.1	chr13:41240737..41240787,-	0.00168896	2.83938e-05	3053	3053	p1@FOXO1	2308	p1@FOXO1,2308
NFATC2	MA0152.1	chr14:103995546..103995575,+	0.00168896	2.83938e-05	3053	3053	p2@TRMT61A	115708	p2@TRMT61A,115708
NFATC2	MA0152.1	chr14:104583456..104583460,+	0.00168896	2.83938e-05	3053	3053	p1@MIR203	406986	p1@MIR203,406986
NFATC2	MA0152.1	chr14:37131058..37131139,+	0.00168896	2.83938e-05	3053	3053	p1@PAX9	5083	p1@PAX9,5083
NFATC2	MA0152.1	chr14:38061906..38061927,-	0.00168896	2.83938e-05	3053	3053
NFATC2	MA0152.1	chr14:38064495..38064506,-	0.00168896	2.83938e-05	3053	3053	p4@FOXA1	3169	p4@FOXA1,3169
NFATC2	MA0152.1	chr14:38064536..38064550,-	0.00168896	2.83938e-05	3053	3053	p7@FOXA1	3169	p7@FOXA1,3169
NFATC2	MA0152.1	chr15:41136263..41136291,+	0.00168896	2.83938e-05	3053	3053	p4@SPINT1	6692	p4@SPINT1,6692
NFATC2	MA0152.1	chr15:44829334..44829384,+	0.00168896	2.83938e-05	3053	3053	p1@EIF3J	8669	p1@EIF3J,8669
NFATC2	MA0152.1	chr15:60690178..60690192,-	0.00168896	2.83938e-05	3053	3053	p1@ANXA2	302	p1@ANXA2,302
NFATC2	MA0152.1	chr15:67418177..67418204,+	0.00168896	2.83938e-05	3053	3053	p9@SMAD3	4088	p9@SMAD3,4088
NFATC2	MA0152.1	chr15:75494214..75494229,+	0.00168896	2.83938e-05	3053	3053	p1@C15orf39	56905	p1@C15orf39,56905
NFATC2	MA0152.1	chr15:89164520..89164559,+	0.00168896	2.83938e-05	3053	3053	p2@AEN	64782	p2@AEN,64782
NFATC2	MA0152.1	chr16:3071571..3071641,+	0.00168896	2.83938e-05	3053	3053
NFATC2	MA0152.1	chr16:4366053..4366076,+	0.00168896	2.83938e-05	3053	3053	p26@GLIS2	84662	p26@GLIS2,84662
NFATC2	MA0152.1	chr16:67281363..67281410,-	0.00168896	2.83938e-05	3053	3053	p1@FHOD1	29109	p1@FHOD1,29109
NFATC2	MA0152.1	chr16:69373661..69373711,+	0.00168896	2.83938e-05	3053	3053	p1@NIP7	51388	p1@NIP7,51388
NFATC2	MA0152.1	chr17:21188012..21188031,+	0.00168896	2.83938e-05	3053	3053	p1@MAP2K3	5606	p1@MAP2K3,5606
NFATC2	MA0152.1	chr17:35849988..35850006,+	0.00168896	2.83938e-05	3053	3053	p1@DUSP14	11072	p1@DUSP14,11072
NFATC2	MA0152.1	chr17:48712206..48712285,+	0.00168896	2.83938e-05	3053	3053	p1@ABCC3	8714	p1@ABCC3,8714
NFATC2	MA0152.1	chr17:59477403..59477414,+	0.00168896	2.83938e-05	3053	3053	p4@TBX2	6909	p4@TBX2,6909
NFATC2	MA0152.1	chr17:79479105..79479174,-	0.00168896	2.83938e-05	3053	3053	p3@ACTG1	71	p3@ACTG1,71
NFATC2	MA0152.1	chr17:79479285..79479321,-	0.00168896	2.83938e-05	3053	3053	p2@ACTG1	71	p2@ACTG1,71
NFATC2	MA0152.1	chr17:79826305..79826324,-	0.00168896	2.83938e-05	3053	3053	p2@ARHGDIA	396	p2@ARHGDIA,396
NFATC2	MA0152.1	chr17:80797886..80797906,-	0.00168896	2.83938e-05	3053	3053	p1@ZNF750	79755	p1@ZNF750,79755
NFATC2	MA0152.1	chr18:12657988..12658128,-	0.00168896	2.83938e-05	3053	3053	p1@SPIRE1	56907	p1@SPIRE1,56907
NFATC2	MA0152.1	chr18:57567220..57567235,+	0.00168896	2.83938e-05	3053	3053	p1@PMAIP1	5366	p1@PMAIP1,5366
NFATC2	MA0152.1	chr19:41196534..41196568,-	0.00168896	2.83938e-05	3053	3053	p1@NUMBL	9253	p1@NUMBL,9253
NFATC2	MA0152.1	chr19:45147143..45147223,+	0.00168896	2.83938e-05	3053	3053	p1@PVR	5817	p1@PVR,5817
NFATC2	MA0152.1	chr19:9695169..9695188,-	0.00168896	2.83938e-05	3053	3053	p1@ZNF121	7675	p1@ZNF121,7675
NFATC2	MA0152.1	chr1:147142557..147142620,-	0.00168896	2.83938e-05	3053	3053	p2@ACP6	51205	p2@ACP6,51205
NFATC2	MA0152.1	chr1:16482554..16482576,-	0.00168896	2.83938e-05	3053	3053	p1@EPHA2	1969	p1@EPHA2,1969
NFATC2	MA0152.1	chr1:206858668..206858751,+	0.00168896	2.83938e-05	3053	3053	p3@MAPKAPK2	9261	p3@MAPKAPK2,9261
NFATC2	MA0152.1	chr1:220219775..220219859,-	0.00168896	2.83938e-05	3053	3053	p1@EPRS	2058	p1@EPRS,2058
NFATC2	MA0152.1	chr1:224370900..224370951,+	0.00168896	2.83938e-05	3053	3053	p1@DEGS1	8560	p1@DEGS1,8560
NFATC2	MA0152.1	chr1:224517832..224517896,-	0.00168896	2.83938e-05	3053	3053	p1@NVL	4931	p1@NVL,4931
NFATC2	MA0152.1	chr1:228871206..228871286,+	0.00168896	2.83938e-05	3053	3053	p1@RHOU	58480	p1@RHOU,58480
NFATC2	MA0152.1	chr1:229761935..229762006,+	0.00168896	2.83938e-05	3053	3053	p1@URB2	9816	p1@URB2,9816
NFATC2	MA0152.1	chr1:26185844..26185954,-	0.00168896	2.83938e-05	3053	3053	p1@C1orf135	79000	p1@C1orf135,79000
NFATC2	MA0152.1	chr1:38471156..38471194,-	0.00168896	2.83938e-05	3053	3053	p1@FHL3	2275	p1@FHL3,2275
NFATC2	MA0152.1	chr1:41445413..41445435,+	0.00168896	2.83938e-05	3053	3053	p2@CTPS	1503	p2@CTPS,1503
NFATC2	MA0152.1	chr1:68150874..68150890,+	0.00168896	2.83938e-05	3053	3053	p1@GADD45A	1647	p1@GADD45A,1647
NFATC2	MA0152.1	chr20:23030296..23030315,-	0.00168896	2.83938e-05	3053	3053	p1@THBD	7056	p1@THBD,7056
NFATC2	MA0152.1	chr20:25228561..25228610,-	0.00168896	2.83938e-05	3053	3053
NFATC2	MA0152.1	chr20:2633269..2633287,+	0.00168896	2.83938e-05	3053	3053	p1@NOP56	10528	p1@NOP56,10528
NFATC2	MA0152.1	chr20:361623..361731,+	0.00168896	2.83938e-05	3053	3053	p1@TRIB3	57761	p1@TRIB3,57761
NFATC2	MA0152.1	chr20:37063946..37064029,-	0.00168896	2.83938e-05	3053	3053	p1@LOC388796	388796	p1@LOC388796,388796
NFATC2	MA0152.1	chr20:46130451..46130518,-	0.00168896	2.83938e-05	3053	3053
NFATC2	MA0152.1	chr20:62497216..62497254,-	0.00168896	2.83938e-05	3053	3053
NFATC2	MA0152.1	chr21:45527259..45527285,+	0.00168896	2.83938e-05	3053	3053	p2@PWP2	5822	p2@PWP2,5822
NFATC2	MA0152.1	chr22:39640974..39640994,-	0.00168896	2.83938e-05	3053	3053	p1@PDGFB	5155	p1@PDGFB,5155
NFATC2	MA0152.1	chr2:106810742..106810775,-	0.00168896	2.83938e-05	3053	3053	p1@UXS1	80146	p1@UXS1,80146
NFATC2	MA0152.1	chr2:113299990..113300077,+	0.00168896	2.83938e-05	3053	3053	p1@POLR1B	84172	p1@POLR1B,84172
NFATC2	MA0152.1	chr2:136875712..136875725,-	0.00168896	2.83938e-05	3053	3053	p1@CXCR4	7852	p1@CXCR4,7852
NFATC2	MA0152.1	chr2:173940557..173940625,+	0.00168896	2.83938e-05	3053	3053	p1@ZAK	51776	p1@ZAK,51776
NFATC2	MA0152.1	chr2:191745535..191745555,+	0.00168896	2.83938e-05	3053	3053	p1@GLS	2744	p1@GLS,2744
NFATC2	MA0152.1	chr2:192110176..192110195,+	0.00168896	2.83938e-05	3053	3053	p2@MYO1B	4430	p2@MYO1B,4430
NFATC2	MA0152.1	chr2:192543153..192543170,+	0.00168896	2.83938e-05	3053	3053	p2@OBFC2A	64859	p2@OBFC2A,64859
NFATC2	MA0152.1	chr2:198570081..198570142,+	0.00168896	2.83938e-05	3053	3053	p1@MARS2	92935	p1@MARS2,92935
NFATC2	MA0152.1	chr2:201171372..201171469,+	0.00168896	2.83938e-05	3053	3053	p1@SPATS2L	26010	p1@SPATS2L,26010
NFATC2	MA0152.1	chr2:227659733..227659758,-	0.00168896	2.83938e-05	3053	3053	p3@IRS1	3667	p3@IRS1,3667
NFATC2	MA0152.1	chr2:28616337..28616355,+	0.00168896	2.83938e-05	3053	3053	p2@FOSL2	2355	p2@FOSL2,2355
NFATC2	MA0152.1	chr2:68385009..68385068,+	0.00168896	2.83938e-05	3053	3053	p1@PNO1	56902	p1@PNO1,56902
NFATC2	MA0152.1	chr2:70142232..70142251,+	0.00168896	2.83938e-05	3053	3053	p1@MXD1	4084	p1@MXD1,4084
NFATC2	MA0152.1	chr3:101280677..101280754,+	0.00168896	2.83938e-05	3053	3053	p1@RG9MTD1	54931	p1@RG9MTD1,54931
NFATC2	MA0152.1	chr3:113465032..113465051,-	0.00168896	2.83938e-05	3053	3053	p2@NAA50	80218	p2@NAA50,80218
NFATC2	MA0152.1	chr3:150126759..150126784,+	0.00168896	2.83938e-05	3053	3053	p2@TSC22D2	9819	p2@TSC22D2,9819
NFATC2	MA0152.1	chr3:152881467..152881482,+	0.00168896	2.83938e-05	3053	3053
NFATC2	MA0152.1	chr3:171757346..171757419,+	0.00168896	2.83938e-05	3053	3053	p1@FNDC3B	64778	p1@FNDC3B,64778
NFATC2	MA0152.1	chr3:30648066..30648167,+	0.00168896	2.83938e-05	3053	3053	p1@TGFBR2	7048	p1@TGFBR2,7048
NFATC2	MA0152.1	chr3:5021113..5021180,+	0.00168896	2.83938e-05	3053	3053	p1@BHLHE40	8553	p1@BHLHE40,8553
NFATC2	MA0152.1	chr3:50358886..50358915,-	0.00168896	2.83938e-05	3053	3053	p1@HYAL2	8692	p1@HYAL2,8692
NFATC2	MA0152.1	chr3:9932317..9932344,+	0.00168896	2.83938e-05	3053	3053	p2@JAGN1	84522	p2@JAGN1,84522
NFATC2	MA0152.1	chr4:148653221..148653295,+	0.00168896	2.83938e-05	3053	3053	p1@ARHGAP10	79658	p1@ARHGAP10,79658
NFATC2	MA0152.1	chr4:169753237..169753255,+	0.00168896	2.83938e-05	3053	3053	p1@PALLD	23022	p1@PALLD,23022
NFATC2	MA0152.1	chr5:33441053..33441109,+	0.00168896	2.83938e-05	3053	3053	p1@TARS	6897	p1@TARS,6897
NFATC2	MA0152.1	chr5:73936544..73936561,-	0.00168896	2.83938e-05	3053	3053	p1@ENC1	8507	p1@ENC1,8507
NFATC2	MA0152.1	chr6:10695149..10695212,+	0.00168896	2.83938e-05	3053	3053	p1@PAK1IP1	55003	p1@PAK1IP1,55003
NFATC2	MA0152.1	chr6:15246200..15246214,+	0.00168896	2.83938e-05	3053	3053	p2@JARID2	3720	p2@JARID2,3720
NFATC2	MA0152.1	chr6:159239257..159239274,-	0.00168896	2.83938e-05	3053	3053	p2@EZR	7430	p2@EZR,7430
NFATC2	MA0152.1	chr6:34113551..34113566,-	0.00168896	2.83938e-05	3053	3053
NFATC2	MA0152.1	chr6:35888858..35888887,-	0.00168896	2.83938e-05	3053	3053	p1@SRPK1	6732	p1@SRPK1,6732
NFATC2	MA0152.1	chr6:41889229..41889246,+	0.00168896	2.83938e-05	3053	3053	p1@BYSL	705	p1@BYSL,705
NFATC2	MA0152.1	chr6:53409890..53409906,-	0.00168896	2.83938e-05	3053	3053	p1@GCLC	2729	p1@GCLC,2729
NFATC2	MA0152.1	chr7:100487280..100487343,-	0.00168896	2.83938e-05	3053	3053	p1@UFSP1	402682	p1@UFSP1,402682
NFATC2	MA0152.1	chr7:100951567..100951611,+	0.00168896	2.83938e-05	3053	3053
NFATC2	MA0152.1	chr7:115850556..115850626,+	0.00168896	2.83938e-05	3053	3053	p1@TES	26136	p1@TES,26136
NFATC2	MA0152.1	chr7:75988321..75988339,-	0.00168896	2.83938e-05	3053	3053	p2@YWHAG	7532	p2@YWHAG,7532
NFATC2	MA0152.1	chr8:101225230..101225320,+	0.00168896	2.83938e-05	3053	3053	p1@SPAG1	6674	p1@SPAG1,6674
NFATC2	MA0152.1	chr8:104427313..104427413,-	0.00168896	2.83938e-05	3053	3053	p1@SLC25A32	81034	p1@SLC25A32,81034
NFATC2	MA0152.1	chr8:127569936..127570038,-	0.00168896	2.83938e-05	3053	3053	p3@FAM84B	157638	p3@FAM84B,157638
NFATC2	MA0152.1	chr8:127570706..127570729,-	0.00168896	2.83938e-05	3053	3053	p2@FAM84B	157638	p2@FAM84B,157638
NFATC2	MA0152.1	chr8:134584101..134584143,-	0.00168896	2.83938e-05	3053	3053	p2@ST3GAL1	6482	p2@ST3GAL1,6482
NFATC2	MA0152.1	chr8:134584152..134584213,-	0.00168896	2.83938e-05	3053	3053	p1@ST3GAL1	6482	p1@ST3GAL1,6482
NFATC2	MA0152.1	chr8:142011244..142011288,-	0.00168896	2.83938e-05	3053	3053	p2@PTK2	5747	p2@PTK2,5747
NFATC2	MA0152.1	chr8:145582118..145582170,-	0.00168896	2.83938e-05	3053	3053	p1@FBXL6	26233	p1@FBXL6,26233
NFATC2	MA0152.1	chr8:22550530..22550609,-	0.00168896	2.83938e-05	3053	3053	p2@EGR3	1960	p2@EGR3,1960
NFATC2	MA0152.1	chr8:23082580..23082657,-	0.00168896	2.83938e-05	3053	3053	p1@TNFRSF10A	8797	p1@TNFRSF10A,8797
NFATC2	MA0152.1	chr8:42396839..42396860,-	0.00168896	2.83938e-05	3053	3053	p1@SLC20A2	6575	p1@SLC20A2,6575
NFATC2	MA0152.1	chr8:67341239..67341352,+	0.00168896	2.83938e-05	3053	3053	p1@RRS1	23212	p1@RRS1,23212
NFATC2	MA0152.1	chr9:110251836..110251887,-	0.00168896	2.83938e-05	3053	3053	p4@KLF4	9314	p4@KLF4,9314
NFATC2	MA0152.1	chr9:131940726..131940731,+	0.00168896	2.83938e-05	3053	3053
NFATC2	MA0152.1	chr9:135545323..135545353,-	0.00168896	2.83938e-05	3053	3053	p3@DDX31	64794	p3@DDX31,64794
NFATC2	MA0152.1	chr9:139258159..139258201,-	0.00168896	2.83938e-05	3053	3053	p1@DNLZ	728489	p1@DNLZ,728489
NFATC2	MA0152.1	chr9:95432334..95432397,-	0.00168896	2.83938e-05	3053	3053	p1@IPPK	64768	p1@IPPK,64768
NFATC2	MA0152.1	chrX:37765302..37765334,+	0.00168896	2.83938e-05	3053	3053
JUND	MA0491.1	chr10:112257619..112257634,+	0.00935086	3.22349e-05	2967	2967	p2@DUSP5	1847	p2@DUSP5,1847
JUND	MA0491.1	chr10:63809106..63809127,+	0.00935086	3.22349e-05	2967	2967	p1@ARID5B	84159	p1@ARID5B,84159
JUND	MA0491.1	chr11:65667884..65667895,-	0.00935086	3.22349e-05	2967	2967	p2@FOSL1	8061	p2@FOSL1,8061
JUND	MA0491.1	chr12:52637254..52637265,-	0.00935086	3.22349e-05	2967	2967
JUND	MA0491.1	chr12:57482936..57482965,+	0.00935086	3.22349e-05	2967	2967	p5@NAB2	4665	p5@NAB2,4665
JUND	MA0491.1	chr15:74833584..74833626,+	0.00935086	3.22349e-05	2967	2967	p1@ARID3B	10620	p1@ARID3B,10620
JUND	MA0491.1	chr16:27325702..27325750,-	0.00935086	3.22349e-05	2967	2967
JUND	MA0491.1	chr17:18907463..18907501,-	0.00935086	3.22349e-05	2967	2967	p2@FAM83G	644815	p2@FAM83G,644815
JUND	MA0491.1	chr17:7745252..7745275,+	0.00935086	3.22349e-05	2967	2967
JUND	MA0491.1	chr1:221915418..221915439,-	0.00935086	3.22349e-05	2967	2967	p1@DUSP10	11221	p1@DUSP10,11221
JUND	MA0491.1	chr1:95007302..95007322,-	0.00935086	3.22349e-05	2967	2967	p1@F3	2152	p1@F3,2152
JUND	MA0491.1	chr20:52771475..52771478,-	0.00935086	3.22349e-05	2967	2967
JUND	MA0491.1	chr22:38598086..38598105,+	0.00935086	3.22349e-05	2967	2967	p1@MAFF	23764	p1@MAFF,23764
JUND	MA0491.1	chr2:201981388..201981422,-	0.00935086	3.22349e-05	2967	2967
JUND	MA0491.1	chr2:29170754..29170758,+	0.00935086	3.22349e-05	2967	2967
JUND	MA0491.1	chr7:100806730..100806789,+	0.00935086	3.22349e-05	2967	2967
JUND	MA0491.1	chr8:103663753..103663780,-	0.00935086	3.22349e-05	2967	2967
JUND	MA0491.1	chr8:103665947..103665981,-	0.00935086	3.22349e-05	2967	2967	p3@KLF10	7071	p3@KLF10,7071
JUND	MA0491.1	chr8:126442640..126442651,+	0.00935086	3.22349e-05	2967	2967	p2@TRIB1	10221	p2@TRIB1,10221
JUND	MA0491.1	chr8:126448405..126448437,+	0.00935086	3.22349e-05	2967	2967	p5@TRIB1	10221	p5@TRIB1,10221
JUND	MA0491.1	chr8:143695830..143695845,-	0.00935086	3.22349e-05	2967	2967	p1@ARC	23237	p1@ARC,23237
JUND	MA0491.1	chr8:22548472..22548496,-	0.00935086	3.22349e-05	2967	2967
JUND	MA0491.1	chr8:95274536..95274555,-	0.00935086	3.22349e-05	2967	2967	p1@GEM	2669	p1@GEM,2669
JUND	MA0491.1	chr11:85539122..85539132,-	0.00906031	3.27738e-05	2631	3047
JUND	MA0491.1	chr11:85542041..85542058,-	0.00906031	3.27738e-05	2631	3047
JUND	MA0491.1	chr15:67440674..67440711,-	0.00906031	3.27738e-05	2631	3047
JUND	MA0491.1	chr15:70800632..70800665,+	0.00906031	3.27738e-05	2631	3047
JUND	MA0491.1	chr15:89166417..89166441,-	0.00906031	3.27738e-05	2631	3047
JUND	MA0491.1	chr17:7746225..7746241,+	0.00906031	3.27738e-05	2631	3047
JUND	MA0491.1	chr20:56273255..56273292,-	0.00906031	3.27738e-05	2631	3047
JUND	MA0491.1	chr21:34752926..34752982,-	0.00906031	3.27738e-05	2631	3047
JUND	MA0491.1	chr22:30819198..30819213,+	0.00906031	3.27738e-05	2631	3047
JUND	MA0491.1	chr2:26223555..26223563,-	0.00906031	3.27738e-05	2631	3047
JUND	MA0491.1	chr5:137802449..137802462,+	0.00906031	3.27738e-05	2631	3047
JUND	MA0491.1	chr5:137802584..137802608,+	0.00906031	3.27738e-05	2631	3047
JUND	MA0491.1	chr5:137802741..137802781,+	0.00906031	3.27738e-05	2631	3047
JUND	MA0491.1	chr5:137802917..137802941,+	0.00906031	3.27738e-05	2631	3047
JUND	MA0491.1	chr5:137802943..137802955,+	0.00906031	3.27738e-05	2631	3047
JUND	MA0491.1	chr5:137803081..137803110,+	0.00906031	3.27738e-05	2631	3047
JUND	MA0491.1	chr5:137803118..137803156,+	0.00906031	3.27738e-05	2631	3047
JUND	MA0491.1	chr5:137803163..137803193,+	0.00906031	3.27738e-05	2631	3047
JUND	MA0491.1	chr5:137803308..137803321,+	0.00906031	3.27738e-05	2631	3047
JUND	MA0491.1	chr5:137803485..137803515,+	0.00906031	3.27738e-05	2631	3047
JUND	MA0491.1	chr5:137804130..137804156,+	0.00906031	3.27738e-05	2631	3047	p5@EGR1	1958	p5@EGR1,1958
JUND	MA0491.1	chr5:76110042..76110088,-	0.00906031	3.27738e-05	2631	3047
JUND	MA0491.1	chr7:130589284..130589313,+	0.00906031	3.27738e-05	2631	3047
E2F1	MA0024.2	chr12:122240841..122240858,-	3.21898e-16	3.52802e-05	3117	2867	p1@LOC338799	338799	p1@LOC338799,338799
E2F1	MA0024.2	chr12:53625966..53626012,-	3.21898e-16	3.52802e-05	3117	2867	p2@RARG	5916	p2@RARG,5916
E2F1	MA0024.2	chr14:81685834..81685853,+	3.21898e-16	3.52802e-05	3117	2867
E2F1	MA0024.2	chr16:30134524..30134589,-	3.21898e-16	3.52802e-05	3117	2867	p1@MAPK3	5595	p1@MAPK3,5595
E2F1	MA0024.2	chr17:56736656..56736674,-	3.21898e-16	3.52802e-05	3117	2867
E2F1	MA0024.2	chr17:57696926..57696968,-	3.21898e-16	3.52802e-05	3117	2867
E2F1	MA0024.2	chr17:77770830..77770884,-	3.21898e-16	3.52802e-05	3117	2867	p1@CBX8	57332	p1@CBX8,57332
E2F1	MA0024.2	chr18:33709453..33709511,+	3.21898e-16	3.52802e-05	3117	2867	p2@ELP2	55250	p2@ELP2,55250
E2F1	MA0024.2	chr1:109642799..109642834,+	3.21898e-16	3.52802e-05	3117	2867	p1@SCARNA2	677766	p1@SCARNA2,677766
E2F1	MA0024.2	chr1:145382755..145382759,+	3.21898e-16	3.52802e-05	3117	2867
E2F1	MA0024.2	chr1:149859507..149859521,-	3.21898e-16	3.52802e-05	3117	2867	p1@HIST2H2AB	317772	p1@HIST2H2AB,317772
E2F1	MA0024.2	chr1:17231687..17231704,+	3.21898e-16	3.52802e-05	3117	2867
E2F1	MA0024.2	chr1:228645796..228645822,+	3.21898e-16	3.52802e-05	3117	2867	p1@HIST3H2BB	128312	p1@HIST3H2BB,128312
E2F1	MA0024.2	chr20:39317868..39317884,-	3.21898e-16	3.52802e-05	3117	2867	p1@MAFB	9935	p1@MAFB,9935
E2F1	MA0024.2	chr20:58515284..58515311,-	3.21898e-16	3.52802e-05	3117	2867	p2@PPP1R3D	5509	p2@PPP1R3D,5509
E2F1	MA0024.2	chr20:62258072..62258115,-	3.21898e-16	3.52802e-05	3117	2867
E2F1	MA0024.2	chr2:86333340..86333372,+	3.21898e-16	3.52802e-05	3117	2867	p1@PTCD3	55037	p1@PTCD3,55037
E2F1	MA0024.2	chr3:134093275..134093299,-	3.21898e-16	3.52802e-05	3117	2867	p1@AMOTL2	51421	p1@AMOTL2,51421
E2F1	MA0024.2	chr3:161089631..161089635,+	3.21898e-16	3.52802e-05	3117	2867
E2F1	MA0024.2	chr3:169482840..169482855,-	3.21898e-16	3.52802e-05	3117	2867	p1@TERC	7012	p1@TERC,7012
E2F1	MA0024.2	chr3:180319943..180320020,+	3.21898e-16	3.52802e-05	3117	2867	p1@TTC14	151613	p1@TTC14,151613
E2F1	MA0024.2	chr3:49058930..49058944,-	3.21898e-16	3.52802e-05	3117	2867	p2@DALRD3	55152	p2@DALRD3,55152
E2F1	MA0024.2	chr4:6675172..6675178,+	3.21898e-16	3.52802e-05	3117	2867
E2F1	MA0024.2	chr6:26020672..26020689,+	3.21898e-16	3.52802e-05	3117	2867	p10@HIST1H3A	8350	p10@HIST1H3A,8350;p10@HIST1H3B,8351;p10@HIST1H3C,8352;p10@HIST1H3D,8353;p10@HIST1H3E,8354;p10@HIST1H3F,8355;p10@HIST1H3G,8356;p10@HIST1H3I,8357;p10@HIST1H3J,8358;p11@HIST1H3H,8968
E2F1	MA0024.2	chr6:26027503..26027522,-	3.21898e-16	3.52802e-05	3117	2867	p2@HIST1H4A	121504	p2@HIST1H4A,121504;p2@HIST1H4B,554313;p2@HIST1H4D,8294;p2@HIST1H4E,8359;p2@HIST1H4F,8360;p2@HIST1H4H,8361;p2@HIST1H4I,8362;p2@HIST1H4J,8363;p2@HIST1H4K,8364;p2@HIST1H4L,8365;p2@HIST2H4A,8366;p2@HIST2H4B,8367;p2@HIST4H4,8368;p3@HIST1H4C,8370
E2F1	MA0024.2	chr6:26033837..26033852,-	3.21898e-16	3.52802e-05	3117	2867	p1@HIST1H2AB	3012	p1@HIST1H2AB,3012;p2@HIST1H2AE,8335
E2F1	MA0024.2	chr6:26043932..26043947,-	3.21898e-16	3.52802e-05	3117	2867	p1@HIST1H2BB	3018	p1@HIST1H2BB,3018
E2F1	MA0024.2	chr6:26044177..26044185,+	3.21898e-16	3.52802e-05	3117	2867
E2F1	MA0024.2	chr6:26104154..26104169,+	3.21898e-16	3.52802e-05	3117	2867	p1@HIST1H4C	8364	p1@HIST1H4C,8364
E2F1	MA0024.2	chr6:26124147..26124168,-	3.21898e-16	3.52802e-05	3117	2867	p1@HIST1H2BC	8339	p1@HIST1H2BC,8339;p1@HIST1H2BE,8343;p1@HIST1H2BF,8344;p1@HIST1H2BG,8346;p1@HIST1H2BI,8347
E2F1	MA0024.2	chr6:26124393..26124422,+	3.21898e-16	3.52802e-05	3117	2867	p1@HIST1H2AC	8334	p1@HIST1H2AC,8334
E2F1	MA0024.2	chr6:26189331..26189346,-	3.21898e-16	3.52802e-05	3117	2867	p3@HIST1H4A	121504	p3@HIST1H4A,121504;p3@HIST1H4B,554313;p3@HIST1H4D,8294;p3@HIST1H4E,8359;p3@HIST1H4F,8360;p3@HIST1H4H,8361;p3@HIST1H4I,8362;p3@HIST1H4J,8363;p3@HIST1H4K,8364;p3@HIST1H4L,8365;p3@HIST2H4A,8366;p3@HIST2H4B,8367;p3@HIST4H4,8368;p4@HIST1H4C,8370
E2F1	MA0024.2	chr6:26197500..26197521,-	3.21898e-16	3.52802e-05	3117	2867	p10@HIST1H3H	8350	p10@HIST1H3H,8350;p9@HIST1H3A,8351;p9@HIST1H3B,8352;p9@HIST1H3C,8353;p9@HIST1H3D,8354;p9@HIST1H3E,8355;p9@HIST1H3F,8356;p9@HIST1H3G,8357;p9@HIST1H3I,8358;p9@HIST1H3J,8968
E2F1	MA0024.2	chr6:26199709..26199720,+	3.21898e-16	3.52802e-05	3117	2867	p5@HIST1H2BC	8339	p5@HIST1H2BC,8339;p5@HIST1H2BF,8343;p5@HIST1H2BG,8344;p5@HIST1H2BI,8346;p6@HIST1H2BE,8347
E2F1	MA0024.2	chr6:26216881..26216895,-	3.21898e-16	3.52802e-05	3117	2867	p6@HIST1H2BC	8339	p6@HIST1H2BC,8339;p6@HIST1H2BF,8343;p6@HIST1H2BG,8344;p6@HIST1H2BI,8346;p7@HIST1H2BE,8347
E2F1	MA0024.2	chr6:26217140..26217155,+	3.21898e-16	3.52802e-05	3117	2867	p1@HIST1H2AE	3012	p1@HIST1H2AE,3012
E2F1	MA0024.2	chr6:26235206..26235224,-	3.21898e-16	3.52802e-05	3117	2867	p1@HIST1H1D	3007	p1@HIST1H1D,3007
E2F1	MA0024.2	chr6:26240613..26240628,+	3.21898e-16	3.52802e-05	3117	2867	p7@HIST1H4F	8361	p7@HIST1H4F,8361
E2F1	MA0024.2	chr6:27100811..27100830,+	3.21898e-16	3.52802e-05	3117	2867	p2@HIST1H2AG	8969	p2@HIST1H2AG,8969
E2F1	MA0024.2	chr6:27775694..27775714,-	3.21898e-16	3.52802e-05	3117	2867	p1@HIST1H2BL	8340	p1@HIST1H2BL,8340
E2F1	MA0024.2	chr6:27777819..27777836,+	3.21898e-16	3.52802e-05	3117	2867	p6@HIST1H3A	8350	p6@HIST1H3A,8350;p6@HIST1H3B,8351;p6@HIST1H3C,8352;p6@HIST1H3D,8353;p6@HIST1H3E,8354;p6@HIST1H3F,8355;p6@HIST1H3G,8356;p6@HIST1H3I,8357;p6@HIST1H3J,8358;p7@HIST1H3H,8968
E2F1	MA0024.2	chr6:27806140..27806160,-	3.21898e-16	3.52802e-05	3117	2867	p2@HIST1H2AK	8329	p2@HIST1H2AK,8329;p2@HIST1H2AM,8330;p3@HIST1H2AG,8332;p3@HIST1H2AH,8336;p3@HIST1H2AI,85235;p3@HIST1H2AL,8969
E2F1	MA0024.2	chr6:27806378..27806387,+	3.21898e-16	3.52802e-05	3117	2867	p3@HIST1H2BN	8341	p3@HIST1H2BN,8341
E2F1	MA0024.2	chr6:27835357..27835375,-	3.21898e-16	3.52802e-05	3117	2867	p1@HIST1H1B	3009	p1@HIST1H1B,3009
E2F1	MA0024.2	chr6:27858597..27858611,-	3.21898e-16	3.52802e-05	3117	2867	p5@HIST1H3A	8350	p5@HIST1H3A,8350;p5@HIST1H3B,8351;p5@HIST1H3C,8352;p5@HIST1H3D,8353;p5@HIST1H3E,8354;p5@HIST1H3F,8355;p5@HIST1H3G,8356;p5@HIST1H3I,8357;p5@HIST1H3J,8358;p6@HIST1H3H,8968
E2F1	MA0024.2	chr8:99956662..99956684,+	3.21898e-16	3.52802e-05	3117	2867	p1@OSR2	116039	p1@OSR2,116039
E2F1	MA0024.2	chr9:116139255..116139276,-	3.21898e-16	3.52802e-05	3117	2867	p1@HDHD3	81932	p1@HDHD3,81932
IRF1	MA0050.2	chr10:101769617..101769716,-	1.7645e-06	3.55444e-05	3093	3093	p1@DNMBP	23268	p1@DNMBP,23268	9
IRF1	MA0050.2	chr10:105156364..105156448,+	1.7645e-06	3.55444e-05	3093	3093	p1@PDCD11	22984	p1@PDCD11,22984	9
IRF1	MA0050.2	chr10:1401802..1401807,+	1.7645e-06	3.55444e-05	3093	3093				9
IRF1	MA0050.2	chr10:54074962..54075047,+	1.7645e-06	3.55444e-05	3093	3093	p3@DKK1	22943	p3@DKK1,22943	9
IRF1	MA0050.2	chr10:6186847..6186921,+	1.7645e-06	3.55444e-05	3093	3093	p2@PFKFB3	5209	p2@PFKFB3,5209	9
IRF1	MA0050.2	chr10:70715914..70715943,+	1.7645e-06	3.55444e-05	3093	3093	p1@DDX21	9188	p1@DDX21,9188	9
IRF1	MA0050.2	chr10:99161033..99161108,-	1.7645e-06	3.55444e-05	3093	3093	p1@RRP12	23223	p1@RRP12,23223	9
IRF1	MA0050.2	chr10:99258637..99258751,+	1.7645e-06	3.55444e-05	3093	3093	p1@UBTD1	80019	p1@UBTD1,80019	9
IRF1	MA0050.2	chr11:118134997..118135052,-	1.7645e-06	3.55444e-05	3093	3093	p1@MPZL2	10205	p1@MPZL2,10205	9
IRF1	MA0050.2	chr11:118868830..118868904,+	1.7645e-06	3.55444e-05	3093	3093	p1@CCDC84	338657	p1@CCDC84,338657	9
IRF1	MA0050.2	chr11:12132117..12132160,+	1.7645e-06	3.55444e-05	3093	3093	p1@MICAL2	9645	p1@MICAL2,9645	9
IRF1	MA0050.2	chr11:65082349..65082378,+	1.7645e-06	3.55444e-05	3093	3093	p1@CDC42EP2	10435	p1@CDC42EP2,10435	9
IRF1	MA0050.2	chr11:66103867..66103923,-	1.7645e-06	3.55444e-05	3093	3093	p1@RIN1	9610	p1@RIN1,9610	9
IRF1	MA0050.2	chr11:70963538..70963630,-	1.7645e-06	3.55444e-05	3093	3093	p1@SHANK2	22941	p1@SHANK2,22941	9
IRF1	MA0050.2	chr12:122231552..122231573,-	1.7645e-06	3.55444e-05	3093	3093	p1@RHOF	54509	p1@RHOF,54509	9
IRF1	MA0050.2	chr12:123380610..123380692,-	1.7645e-06	3.55444e-05	3093	3093	p1@VPS37B	79720	p1@VPS37B,79720	9
IRF1	MA0050.2	chr12:32259696..32259794,+	1.7645e-06	3.55444e-05	3093	3093	p1@BICD1	636	p1@BICD1,636	9
IRF1	MA0050.2	chr12:51663959..51664001,-	1.7645e-06	3.55444e-05	3093	3093	p3@SMAGP	57228	p3@SMAGP,57228	9
IRF1	MA0050.2	chr12:65218382..65218457,+	1.7645e-06	3.55444e-05	3093	3093	p1@TBC1D30	23329	p1@TBC1D30,23329	9
IRF1	MA0050.2	chr12:6677422..6677495,-	1.7645e-06	3.55444e-05	3093	3093	p1@NOP2	4839	p1@NOP2,4839	9
IRF1	MA0050.2	chr12:76425368..76425384,-	1.7645e-06	3.55444e-05	3093	3093	p1@PHLDA1	22822	p1@PHLDA1,22822	9
IRF1	MA0050.2	chr13:30169766..30169799,-	1.7645e-06	3.55444e-05	3093	3093	p1@SLC7A1	6541	p1@SLC7A1,6541	9
IRF1	MA0050.2	chr13:30169807..30169839,-	1.7645e-06	3.55444e-05	3093	3093	p2@SLC7A1	6541	p2@SLC7A1,6541	9
IRF1	MA0050.2	chr13:41240737..41240787,-	1.7645e-06	3.55444e-05	3093	3093	p1@FOXO1	2308	p1@FOXO1,2308	9
IRF1	MA0050.2	chr14:103995546..103995575,+	1.7645e-06	3.55444e-05	3093	3093	p2@TRMT61A	115708	p2@TRMT61A,115708	9
IRF1	MA0050.2	chr14:104583456..104583460,+	1.7645e-06	3.55444e-05	3093	3093	p1@MIR203	406986	p1@MIR203,406986	9
IRF1	MA0050.2	chr14:37131058..37131139,+	1.7645e-06	3.55444e-05	3093	3093	p1@PAX9	5083	p1@PAX9,5083	9
IRF1	MA0050.2	chr14:38061906..38061927,-	1.7645e-06	3.55444e-05	3093	3093				9
IRF1	MA0050.2	chr14:38064495..38064506,-	1.7645e-06	3.55444e-05	3093	3093	p4@FOXA1	3169	p4@FOXA1,3169	9
IRF1	MA0050.2	chr14:38064536..38064550,-	1.7645e-06	3.55444e-05	3093	3093	p7@FOXA1	3169	p7@FOXA1,3169	9
IRF1	MA0050.2	chr15:41136263..41136291,+	1.7645e-06	3.55444e-05	3093	3093	p4@SPINT1	6692	p4@SPINT1,6692	9
IRF1	MA0050.2	chr15:44829334..44829384,+	1.7645e-06	3.55444e-05	3093	3093	p1@EIF3J	8669	p1@EIF3J,8669	9
IRF1	MA0050.2	chr15:60690178..60690192,-	1.7645e-06	3.55444e-05	3093	3093	p1@ANXA2	302	p1@ANXA2,302	9
IRF1	MA0050.2	chr15:67358163..67358192,+	1.7645e-06	3.55444e-05	3093	3093	p1@SMAD3	4088	p1@SMAD3,4088	9
IRF1	MA0050.2	chr15:67418047..67418093,+	1.7645e-06	3.55444e-05	3093	3093	p4@SMAD3	4088	p4@SMAD3,4088	9
IRF1	MA0050.2	chr15:67418177..67418204,+	1.7645e-06	3.55444e-05	3093	3093	p9@SMAD3	4088	p9@SMAD3,4088	9
IRF1	MA0050.2	chr15:75494214..75494229,+	1.7645e-06	3.55444e-05	3093	3093	p1@C15orf39	56905	p1@C15orf39,56905	9
IRF1	MA0050.2	chr15:89164520..89164559,+	1.7645e-06	3.55444e-05	3093	3093	p2@AEN	64782	p2@AEN,64782	9
IRF1	MA0050.2	chr16:2908163..2908178,-	1.7645e-06	3.55444e-05	3093	3093	p1@PRSS22	64063	p1@PRSS22,64063	9
IRF1	MA0050.2	chr16:30406721..30406820,+	1.7645e-06	3.55444e-05	3093	3093	p1@ZNF48	197407	p1@ZNF48,197407	9
IRF1	MA0050.2	chr16:3070356..3070383,+	1.7645e-06	3.55444e-05	3093	3093	p1@TNFRSF12A	51330	p1@TNFRSF12A,51330	9
IRF1	MA0050.2	chr16:3071571..3071641,+	1.7645e-06	3.55444e-05	3093	3093				9
IRF1	MA0050.2	chr16:4366053..4366076,+	1.7645e-06	3.55444e-05	3093	3093	p26@GLIS2	84662	p26@GLIS2,84662	9
IRF1	MA0050.2	chr16:4664790..4664800,-	1.7645e-06	3.55444e-05	3093	3093	p3@FAM100A	124402	p3@FAM100A,124402	9
IRF1	MA0050.2	chr16:67281363..67281410,-	1.7645e-06	3.55444e-05	3093	3093	p1@FHOD1	29109	p1@FHOD1,29109	9
IRF1	MA0050.2	chr16:69373661..69373711,+	1.7645e-06	3.55444e-05	3093	3093	p1@NIP7	51388	p1@NIP7,51388	9
IRF1	MA0050.2	chr16:75285508..75285580,-	1.7645e-06	3.55444e-05	3093	3093	p1@BCAR1	9564	p1@BCAR1,9564	9
IRF1	MA0050.2	chr17:21188012..21188031,+	1.7645e-06	3.55444e-05	3093	3093	p1@MAP2K3	5606	p1@MAP2K3,5606	9
IRF1	MA0050.2	chr17:35849988..35850006,+	1.7645e-06	3.55444e-05	3093	3093	p1@DUSP14	11072	p1@DUSP14,11072	9
IRF1	MA0050.2	chr17:38474489..38474548,+	1.7645e-06	3.55444e-05	3093	3093	p1@RARA	5914	p1@RARA,5914	9
IRF1	MA0050.2	chr17:48712206..48712285,+	1.7645e-06	3.55444e-05	3093	3093	p1@ABCC3	8714	p1@ABCC3,8714	9
IRF1	MA0050.2	chr17:59477403..59477414,+	1.7645e-06	3.55444e-05	3093	3093	p4@TBX2	6909	p4@TBX2,6909	9
IRF1	MA0050.2	chr17:79479105..79479174,-	1.7645e-06	3.55444e-05	3093	3093	p3@ACTG1	71	p3@ACTG1,71	9
IRF1	MA0050.2	chr17:79479285..79479321,-	1.7645e-06	3.55444e-05	3093	3093	p2@ACTG1	71	p2@ACTG1,71	9
IRF1	MA0050.2	chr17:79826305..79826324,-	1.7645e-06	3.55444e-05	3093	3093	p2@ARHGDIA	396	p2@ARHGDIA,396	9
IRF1	MA0050.2	chr17:80797886..80797906,-	1.7645e-06	3.55444e-05	3093	3093	p1@ZNF750	79755	p1@ZNF750,79755	9
IRF1	MA0050.2	chr18:12657988..12658128,-	1.7645e-06	3.55444e-05	3093	3093	p1@SPIRE1	56907	p1@SPIRE1,56907	9
IRF1	MA0050.2	chr18:57567220..57567235,+	1.7645e-06	3.55444e-05	3093	3093	p1@PMAIP1	5366	p1@PMAIP1,5366	9
IRF1	MA0050.2	chr19:1863568..1863586,-	1.7645e-06	3.55444e-05	3093	3093	p1@KLF16	83855	p1@KLF16,83855	9
IRF1	MA0050.2	chr19:41196534..41196568,-	1.7645e-06	3.55444e-05	3093	3093	p1@NUMBL	9253	p1@NUMBL,9253	9
IRF1	MA0050.2	chr19:45147143..45147223,+	1.7645e-06	3.55444e-05	3093	3093	p1@PVR	5817	p1@PVR,5817	9
IRF1	MA0050.2	chr19:9695169..9695188,-	1.7645e-06	3.55444e-05	3093	3093	p1@ZNF121	7675	p1@ZNF121,7675	9
IRF1	MA0050.2	chr1:147142557..147142620,-	1.7645e-06	3.55444e-05	3093	3093	p2@ACP6	51205	p2@ACP6,51205	9
IRF1	MA0050.2	chr1:16482554..16482576,-	1.7645e-06	3.55444e-05	3093	3093	p1@EPHA2	1969	p1@EPHA2,1969	9
IRF1	MA0050.2	chr1:206858668..206858751,+	1.7645e-06	3.55444e-05	3093	3093	p3@MAPKAPK2	9261	p3@MAPKAPK2,9261	9
IRF1	MA0050.2	chr1:220219775..220219859,-	1.7645e-06	3.55444e-05	3093	3093	p1@EPRS	2058	p1@EPRS,2058	9
IRF1	MA0050.2	chr1:224370900..224370951,+	1.7645e-06	3.55444e-05	3093	3093	p1@DEGS1	8560	p1@DEGS1,8560	9
IRF1	MA0050.2	chr1:224517832..224517896,-	1.7645e-06	3.55444e-05	3093	3093	p1@NVL	4931	p1@NVL,4931	9
IRF1	MA0050.2	chr1:228871206..228871286,+	1.7645e-06	3.55444e-05	3093	3093	p1@RHOU	58480	p1@RHOU,58480	9
IRF1	MA0050.2	chr1:229761935..229762006,+	1.7645e-06	3.55444e-05	3093	3093	p1@URB2	9816	p1@URB2,9816	9
IRF1	MA0050.2	chr1:26185844..26185954,-	1.7645e-06	3.55444e-05	3093	3093	p1@C1orf135	79000	p1@C1orf135,79000	9
IRF1	MA0050.2	chr1:36851490..36851533,-	1.7645e-06	3.55444e-05	3093	3093	p1@STK40	83931	p1@STK40,83931	9
IRF1	MA0050.2	chr1:38471156..38471194,-	1.7645e-06	3.55444e-05	3093	3093	p1@FHL3	2275	p1@FHL3,2275	9
IRF1	MA0050.2	chr1:41445413..41445435,+	1.7645e-06	3.55444e-05	3093	3093	p2@CTPS	1503	p2@CTPS,1503	9
IRF1	MA0050.2	chr1:45266040..45266056,+	1.7645e-06	3.55444e-05	3093	3093	p1@PLK3	1263	p1@PLK3,1263	9
IRF1	MA0050.2	chr1:68150874..68150890,+	1.7645e-06	3.55444e-05	3093	3093	p1@GADD45A	1647	p1@GADD45A,1647	9
IRF1	MA0050.2	chr20:10654639..10654656,-	1.7645e-06	3.55444e-05	3093	3093	p1@JAG1	182	p1@JAG1,182	9
IRF1	MA0050.2	chr20:23030296..23030315,-	1.7645e-06	3.55444e-05	3093	3093	p1@THBD	7056	p1@THBD,7056	9
IRF1	MA0050.2	chr20:25228561..25228610,-	1.7645e-06	3.55444e-05	3093	3093				9
IRF1	MA0050.2	chr20:2633269..2633287,+	1.7645e-06	3.55444e-05	3093	3093	p1@NOP56	10528	p1@NOP56,10528	9
IRF1	MA0050.2	chr20:361623..361731,+	1.7645e-06	3.55444e-05	3093	3093	p1@TRIB3	57761	p1@TRIB3,57761	9
IRF1	MA0050.2	chr20:37063946..37064029,-	1.7645e-06	3.55444e-05	3093	3093	p1@LOC388796	388796	p1@LOC388796,388796	9
IRF1	MA0050.2	chr20:46130451..46130518,-	1.7645e-06	3.55444e-05	3093	3093				9
IRF1	MA0050.2	chr20:62497216..62497254,-	1.7645e-06	3.55444e-05	3093	3093				9
IRF1	MA0050.2	chr21:45527259..45527285,+	1.7645e-06	3.55444e-05	3093	3093	p2@PWP2	5822	p2@PWP2,5822	9
IRF1	MA0050.2	chr22:39640974..39640994,-	1.7645e-06	3.55444e-05	3093	3093	p1@PDGFB	5155	p1@PDGFB,5155	9
IRF1	MA0050.2	chr2:106810742..106810775,-	1.7645e-06	3.55444e-05	3093	3093	p1@UXS1	80146	p1@UXS1,80146	9
IRF1	MA0050.2	chr2:113299990..113300077,+	1.7645e-06	3.55444e-05	3093	3093	p1@POLR1B	84172	p1@POLR1B,84172	9
IRF1	MA0050.2	chr2:136875712..136875725,-	1.7645e-06	3.55444e-05	3093	3093	p1@CXCR4	7852	p1@CXCR4,7852	9
IRF1	MA0050.2	chr2:173940557..173940625,+	1.7645e-06	3.55444e-05	3093	3093	p1@ZAK	51776	p1@ZAK,51776	9
IRF1	MA0050.2	chr2:191745535..191745555,+	1.7645e-06	3.55444e-05	3093	3093	p1@GLS	2744	p1@GLS,2744	9
IRF1	MA0050.2	chr2:192110176..192110195,+	1.7645e-06	3.55444e-05	3093	3093	p2@MYO1B	4430	p2@MYO1B,4430	9
IRF1	MA0050.2	chr2:192543153..192543170,+	1.7645e-06	3.55444e-05	3093	3093	p2@OBFC2A	64859	p2@OBFC2A,64859	9
IRF1	MA0050.2	chr2:198570081..198570142,+	1.7645e-06	3.55444e-05	3093	3093	p1@MARS2	92935	p1@MARS2,92935	9
IRF1	MA0050.2	chr2:201171372..201171469,+	1.7645e-06	3.55444e-05	3093	3093	p1@SPATS2L	26010	p1@SPATS2L,26010	9
IRF1	MA0050.2	chr2:227659733..227659758,-	1.7645e-06	3.55444e-05	3093	3093	p3@IRS1	3667	p3@IRS1,3667	9
IRF1	MA0050.2	chr2:28616337..28616355,+	1.7645e-06	3.55444e-05	3093	3093	p2@FOSL2	2355	p2@FOSL2,2355	9
IRF1	MA0050.2	chr2:68385009..68385068,+	1.7645e-06	3.55444e-05	3093	3093	p1@PNO1	56902	p1@PNO1,56902	9
IRF1	MA0050.2	chr2:70142232..70142251,+	1.7645e-06	3.55444e-05	3093	3093	p1@MXD1	4084	p1@MXD1,4084	9
IRF1	MA0050.2	chr3:101280677..101280754,+	1.7645e-06	3.55444e-05	3093	3093	p1@RG9MTD1	54931	p1@RG9MTD1,54931	9
IRF1	MA0050.2	chr3:111805212..111805258,+	1.7645e-06	3.55444e-05	3093	3093	p1@C3orf52	79669	p1@C3orf52,79669	9
IRF1	MA0050.2	chr3:113465032..113465051,-	1.7645e-06	3.55444e-05	3093	3093	p2@NAA50	80218	p2@NAA50,80218	9
IRF1	MA0050.2	chr3:150126759..150126784,+	1.7645e-06	3.55444e-05	3093	3093	p2@TSC22D2	9819	p2@TSC22D2,9819	9
IRF1	MA0050.2	chr3:151034583..151034678,-	1.7645e-06	3.55444e-05	3093	3093	p1@GPR87	53836	p1@GPR87,53836	9
IRF1	MA0050.2	chr3:152881467..152881482,+	1.7645e-06	3.55444e-05	3093	3093				9
IRF1	MA0050.2	chr3:171757346..171757419,+	1.7645e-06	3.55444e-05	3093	3093	p1@FNDC3B	64778	p1@FNDC3B,64778	9
IRF1	MA0050.2	chr3:30648066..30648167,+	1.7645e-06	3.55444e-05	3093	3093	p1@TGFBR2	7048	p1@TGFBR2,7048	9
IRF1	MA0050.2	chr3:5021113..5021180,+	1.7645e-06	3.55444e-05	3093	3093	p1@BHLHE40	8553	p1@BHLHE40,8553	9
IRF1	MA0050.2	chr3:50358886..50358915,-	1.7645e-06	3.55444e-05	3093	3093	p1@HYAL2	8692	p1@HYAL2,8692	9
IRF1	MA0050.2	chr3:9932317..9932344,+	1.7645e-06	3.55444e-05	3093	3093	p2@JAGN1	84522	p2@JAGN1,84522	9
IRF1	MA0050.2	chr4:148653221..148653295,+	1.7645e-06	3.55444e-05	3093	3093	p1@ARHGAP10	79658	p1@ARHGAP10,79658	9
IRF1	MA0050.2	chr4:15004780..15004804,+	1.7645e-06	3.55444e-05	3093	3093				9
IRF1	MA0050.2	chr4:169753237..169753255,+	1.7645e-06	3.55444e-05	3093	3093	p1@PALLD	23022	p1@PALLD,23022	9
IRF1	MA0050.2	chr5:33441053..33441109,+	1.7645e-06	3.55444e-05	3093	3093	p1@TARS	6897	p1@TARS,6897	9
IRF1	MA0050.2	chr5:73936544..73936561,-	1.7645e-06	3.55444e-05	3093	3093	p1@ENC1	8507	p1@ENC1,8507	9
IRF1	MA0050.2	chr6:10695149..10695212,+	1.7645e-06	3.55444e-05	3093	3093	p1@PAK1IP1	55003	p1@PAK1IP1,55003	9
IRF1	MA0050.2	chr6:15246200..15246214,+	1.7645e-06	3.55444e-05	3093	3093	p2@JARID2	3720	p2@JARID2,3720	9
IRF1	MA0050.2	chr6:159239257..159239274,-	1.7645e-06	3.55444e-05	3093	3093	p2@EZR	7430	p2@EZR,7430	9
IRF1	MA0050.2	chr6:30712313..30712332,-	1.7645e-06	3.55444e-05	3093	3093	p1@IER3	8870	p1@IER3,8870	9
IRF1	MA0050.2	chr6:34113551..34113566,-	1.7645e-06	3.55444e-05	3093	3093				9
IRF1	MA0050.2	chr6:35888858..35888887,-	1.7645e-06	3.55444e-05	3093	3093	p1@SRPK1	6732	p1@SRPK1,6732	9
IRF1	MA0050.2	chr6:41889229..41889246,+	1.7645e-06	3.55444e-05	3093	3093	p1@BYSL	705	p1@BYSL,705	9
IRF1	MA0050.2	chr6:53409890..53409906,-	1.7645e-06	3.55444e-05	3093	3093	p1@GCLC	2729	p1@GCLC,2729	9
IRF1	MA0050.2	chr7:100487280..100487343,-	1.7645e-06	3.55444e-05	3093	3093	p1@UFSP1	402682	p1@UFSP1,402682	9
IRF1	MA0050.2	chr7:100951567..100951611,+	1.7645e-06	3.55444e-05	3093	3093				9
IRF1	MA0050.2	chr7:115850556..115850626,+	1.7645e-06	3.55444e-05	3093	3093	p1@TES	26136	p1@TES,26136	9
IRF1	MA0050.2	chr7:75988321..75988339,-	1.7645e-06	3.55444e-05	3093	3093	p2@YWHAG	7532	p2@YWHAG,7532	9
IRF1	MA0050.2	chr8:101225230..101225320,+	1.7645e-06	3.55444e-05	3093	3093	p1@SPAG1	6674	p1@SPAG1,6674	9
IRF1	MA0050.2	chr8:104427313..104427413,-	1.7645e-06	3.55444e-05	3093	3093	p1@SLC25A32	81034	p1@SLC25A32,81034	9
IRF1	MA0050.2	chr8:127569936..127570038,-	1.7645e-06	3.55444e-05	3093	3093	p3@FAM84B	157638	p3@FAM84B,157638	9
IRF1	MA0050.2	chr8:127570706..127570729,-	1.7645e-06	3.55444e-05	3093	3093	p2@FAM84B	157638	p2@FAM84B,157638	9
IRF1	MA0050.2	chr8:134584101..134584143,-	1.7645e-06	3.55444e-05	3093	3093	p2@ST3GAL1	6482	p2@ST3GAL1,6482	9
IRF1	MA0050.2	chr8:134584152..134584213,-	1.7645e-06	3.55444e-05	3093	3093	p1@ST3GAL1	6482	p1@ST3GAL1,6482	9
IRF1	MA0050.2	chr8:142011244..142011288,-	1.7645e-06	3.55444e-05	3093	3093	p2@PTK2	5747	p2@PTK2,5747	9
IRF1	MA0050.2	chr8:145582118..145582170,-	1.7645e-06	3.55444e-05	3093	3093	p1@FBXL6	26233	p1@FBXL6,26233	9
IRF1	MA0050.2	chr8:22550530..22550609,-	1.7645e-06	3.55444e-05	3093	3093	p2@EGR3	1960	p2@EGR3,1960	9
IRF1	MA0050.2	chr8:23082580..23082657,-	1.7645e-06	3.55444e-05	3093	3093	p1@TNFRSF10A	8797	p1@TNFRSF10A,8797	9
IRF1	MA0050.2	chr8:29208183..29208208,-	1.7645e-06	3.55444e-05	3093	3093	p1@DUSP4	1846	p1@DUSP4,1846	9
IRF1	MA0050.2	chr8:42396839..42396860,-	1.7645e-06	3.55444e-05	3093	3093	p1@SLC20A2	6575	p1@SLC20A2,6575	9
IRF1	MA0050.2	chr8:67341239..67341352,+	1.7645e-06	3.55444e-05	3093	3093	p1@RRS1	23212	p1@RRS1,23212	9
IRF1	MA0050.2	chr9:110251836..110251887,-	1.7645e-06	3.55444e-05	3093	3093	p4@KLF4	9314	p4@KLF4,9314	9
IRF1	MA0050.2	chr9:131940726..131940731,+	1.7645e-06	3.55444e-05	3093	3093				9
IRF1	MA0050.2	chr9:135545323..135545353,-	1.7645e-06	3.55444e-05	3093	3093	p3@DDX31	64794	p3@DDX31,64794	9
IRF1	MA0050.2	chr9:139258159..139258201,-	1.7645e-06	3.55444e-05	3093	3093	p1@DNLZ	728489	p1@DNLZ,728489	9
IRF1	MA0050.2	chr9:95432334..95432397,-	1.7645e-06	3.55444e-05	3093	3093	p1@IPPK	64768	p1@IPPK,64768	9
IRF1	MA0050.2	chrX:37765302..37765334,+	1.7645e-06	3.55444e-05	3093	3093				9
JUNB	MA0490.1	chr10:63809106..63809127,+	0.00618205	3.94933e-05	3095	2351	p1@ARID5B	84159	p1@ARID5B,84159
JUNB	MA0490.1	chr12:52637254..52637265,-	0.00618205	3.94933e-05	3095	2351
JUNB	MA0490.1	chr12:57482936..57482965,+	0.00618205	3.94933e-05	3095	2351	p5@NAB2	4665	p5@NAB2,4665
JUNB	MA0490.1	chr15:74833584..74833626,+	0.00618205	3.94933e-05	3095	2351	p1@ARID3B	10620	p1@ARID3B,10620
JUNB	MA0490.1	chr16:27325702..27325750,-	0.00618205	3.94933e-05	3095	2351
JUNB	MA0490.1	chr17:7745252..7745275,+	0.00618205	3.94933e-05	3095	2351
JUNB	MA0490.1	chr1:221915418..221915439,-	0.00618205	3.94933e-05	3095	2351	p1@DUSP10	11221	p1@DUSP10,11221
JUNB	MA0490.1	chr1:95007302..95007322,-	0.00618205	3.94933e-05	3095	2351	p1@F3	2152	p1@F3,2152
JUNB	MA0490.1	chr22:38598086..38598105,+	0.00618205	3.94933e-05	3095	2351	p1@MAFF	23764	p1@MAFF,23764
JUNB	MA0490.1	chr2:29170754..29170758,+	0.00618205	3.94933e-05	3095	2351
JUNB	MA0490.1	chr8:103663753..103663780,-	0.00618205	3.94933e-05	3095	2351
JUNB	MA0490.1	chr8:103665947..103665981,-	0.00618205	3.94933e-05	3095	2351	p3@KLF10	7071	p3@KLF10,7071
JUNB	MA0490.1	chr8:126442640..126442651,+	0.00618205	3.94933e-05	3095	2351	p2@TRIB1	10221	p2@TRIB1,10221
JUNB	MA0490.1	chr8:126448405..126448437,+	0.00618205	3.94933e-05	3095	2351	p5@TRIB1	10221	p5@TRIB1,10221
JUNB	MA0490.1	chr8:143695830..143695845,-	0.00618205	3.94933e-05	3095	2351	p1@ARC	23237	p1@ARC,23237
JUNB	MA0490.1	chr8:22548472..22548496,-	0.00618205	3.94933e-05	3095	2351
JUNB	MA0490.1	chr8:95274536..95274555,-	0.00618205	3.94933e-05	3095	2351	p1@GEM	2669	p1@GEM,2669
JUNB	MA0490.1	chr10:112257619..112257634,+	0.00618205	4.41203e-05	3095	2967	p2@DUSP5	1847	p2@DUSP5,1847	7, 8
JUNB	MA0490.1	chr11:65667884..65667895,-	0.00618205	4.41203e-05	3095	2967	p2@FOSL1	8061	p2@FOSL1,8061	7, 8
JUNB	MA0490.1	chr17:18907463..18907501,-	0.00618205	4.41203e-05	3095	2967	p2@FAM83G	644815	p2@FAM83G,644815	7, 8
JUNB	MA0490.1	chr20:52771475..52771478,-	0.00618205	4.41203e-05	3095	2967				7, 8
JUNB	MA0490.1	chr2:201981388..201981422,-	0.00618205	4.41203e-05	3095	2967				7, 8
JUNB	MA0490.1	chr7:100806730..100806789,+	0.00618205	4.41203e-05	3095	2967				7, 8
NRF1	MA0506.1	chr10:1102303..1102379,+	6.20155e-13	5.3339e-05	3117	3117	p1@WDR37	22884	p1@WDR37,22884
NRF1	MA0506.1	chr10:112257656..112257671,+	6.20155e-13	5.3339e-05	3117	3117	p1@DUSP5	1847	p1@DUSP5,1847
NRF1	MA0506.1	chr10:123873239..123873244,-	6.20155e-13	5.3339e-05	3117	3117
NRF1	MA0506.1	chr10:22825620..22825656,-	6.20155e-13	5.3339e-05	3117	3117	p2@PIP4K2A	5305	p2@PIP4K2A,5305
NRF1	MA0506.1	chr10:32217717..32217781,-	6.20155e-13	5.3339e-05	3117	3117	p1@ARHGAP12	94134	p1@ARHGAP12,94134
NRF1	MA0506.1	chr10:3827389..3827408,-	6.20155e-13	5.3339e-05	3117	3117	p1@KLF6	1316	p1@KLF6,1316
NRF1	MA0506.1	chr11:110167302..110167316,-	6.20155e-13	5.3339e-05	3117	3117	p3@RDX	5962	p3@RDX,5962
NRF1	MA0506.1	chr11:118620048..118620062,-	6.20155e-13	5.3339e-05	3117	3117	p2@DDX6	1656	p2@DDX6,1656
NRF1	MA0506.1	chr11:31531291..31531345,+	6.20155e-13	5.3339e-05	3117	3117	p1@ELP4	26610	p1@ELP4,26610
NRF1	MA0506.1	chr11:65667846..65667868,-	6.20155e-13	5.3339e-05	3117	3117	p1@FOSL1	8061	p1@FOSL1,8061
NRF1	MA0506.1	chr11:67140155..67140175,+	6.20155e-13	5.3339e-05	3117	3117
NRF1	MA0506.1	chr11:85195053..85195135,-	6.20155e-13	5.3339e-05	3117	3117
NRF1	MA0506.1	chr11:9113184..9113195,-	6.20155e-13	5.3339e-05	3117	3117	p5@SCUBE2	57758	p5@SCUBE2,57758
NRF1	MA0506.1	chr11:9595180..9595267,+	6.20155e-13	5.3339e-05	3117	3117	p1@WEE1	7465	p1@WEE1,7465
NRF1	MA0506.1	chr12:120875910..120875927,+	6.20155e-13	5.3339e-05	3117	3117	p1@COX6A1	1337	p1@COX6A1,1337
NRF1	MA0506.1	chr12:122240841..122240858,-	6.20155e-13	5.3339e-05	3117	3117	p1@LOC338799	338799	p1@LOC338799,338799
NRF1	MA0506.1	chr12:127650982..127650997,-	6.20155e-13	5.3339e-05	3117	3117
NRF1	MA0506.1	chr12:133402272..133402274,+	6.20155e-13	5.3339e-05	3117	3117
NRF1	MA0506.1	chr12:52541065..52541093,-	6.20155e-13	5.3339e-05	3117	3117
NRF1	MA0506.1	chr12:52541319..52541358,+	6.20155e-13	5.3339e-05	3117	3117
NRF1	MA0506.1	chr12:52542308..52542317,-	6.20155e-13	5.3339e-05	3117	3117
NRF1	MA0506.1	chr12:52542353..52542367,-	6.20155e-13	5.3339e-05	3117	3117
NRF1	MA0506.1	chr12:53625966..53626012,-	6.20155e-13	5.3339e-05	3117	3117	p2@RARG	5916	p2@RARG,5916
NRF1	MA0506.1	chr12:54121215..54121254,-	6.20155e-13	5.3339e-05	3117	3117	p1@CALCOCO1	57658	p1@CALCOCO1,57658
NRF1	MA0506.1	chr12:57482882..57482907,+	6.20155e-13	5.3339e-05	3117	3117	p1@NAB2	4665	p1@NAB2,4665
NRF1	MA0506.1	chr12:57482918..57482935,+	6.20155e-13	5.3339e-05	3117	3117	p4@NAB2	4665	p4@NAB2,4665
NRF1	MA0506.1	chr12:76478417..76478439,-	6.20155e-13	5.3339e-05	3117	3117	p2@NAP1L1	4673	p2@NAP1L1,4673
NRF1	MA0506.1	chr12:95867919..95867951,+	6.20155e-13	5.3339e-05	3117	3117	p1@METAP2	10988	p1@METAP2,10988
NRF1	MA0506.1	chr13:110438914..110438937,-	6.20155e-13	5.3339e-05	3117	3117	p1@IRS2	8660	p1@IRS2,8660
NRF1	MA0506.1	chr13:111367692..111367709,-	6.20155e-13	5.3339e-05	3117	3117
NRF1	MA0506.1	chr13:27745936..27745961,-	6.20155e-13	5.3339e-05	3117	3117	p1@USP12	219333	p1@USP12,219333
NRF1	MA0506.1	chr13:50699661..50699695,-	6.20155e-13	5.3339e-05	3117	3117	p1@DLEU2	8847	p1@DLEU2,8847
NRF1	MA0506.1	chr13:91999932..91999950,+	6.20155e-13	5.3339e-05	3117	3117	p1@MIR17HG	407975	p1@MIR17HG,407975
NRF1	MA0506.1	chr14:100485771..100485833,+	6.20155e-13	5.3339e-05	3117	3117	p4@EVL	51466	p4@EVL,51466
NRF1	MA0506.1	chr14:20811267..20811322,+	6.20155e-13	5.3339e-05	3117	3117	p2@PARP2	10038	p2@PARP2,10038
NRF1	MA0506.1	chr14:20811362..20811424,+	6.20155e-13	5.3339e-05	3117	3117	p6@PARP2	10038	p6@PARP2,10038
NRF1	MA0506.1	chr14:20811546..20811584,-	6.20155e-13	5.3339e-05	3117	3117	p1@RPPH1	85495	p1@RPPH1,85495
NRF1	MA0506.1	chr14:45603657..45603694,-	6.20155e-13	5.3339e-05	3117	3117	p1@FKBP3	2287	p1@FKBP3,2287
NRF1	MA0506.1	chr14:58607967..58607969,+	6.20155e-13	5.3339e-05	3117	3117
NRF1	MA0506.1	chr14:59655369..59655458,+	6.20155e-13	5.3339e-05	3117	3117	p1@DAAM1	23002	p1@DAAM1,23002
NRF1	MA0506.1	chr14:67091049..67091060,-	6.20155e-13	5.3339e-05	3117	3117
NRF1	MA0506.1	chr14:74226747..74226779,-	6.20155e-13	5.3339e-05	3117	3117	p3@C14orf43	91748	p3@C14orf43,91748
NRF1	MA0506.1	chr14:74226783..74226819,-	6.20155e-13	5.3339e-05	3117	3117	p4@C14orf43	91748	p4@C14orf43,91748
NRF1	MA0506.1	chr14:81685834..81685853,+	6.20155e-13	5.3339e-05	3117	3117
NRF1	MA0506.1	chr15:49170281..49170365,+	6.20155e-13	5.3339e-05	3117	3117	p1@EID1	23741	p1@EID1,23741
NRF1	MA0506.1	chr15:50647049..50647094,-	6.20155e-13	5.3339e-05	3117	3117	p1@FLJ10038	55056	p1@FLJ10038,55056
NRF1	MA0506.1	chr15:65134105..65134122,+	6.20155e-13	5.3339e-05	3117	3117	p1@PLEKHO2	80301	p1@PLEKHO2,80301
NRF1	MA0506.1	chr15:75744014..75744054,-	6.20155e-13	5.3339e-05	3117	3117	p1@SIN3A	25942	p1@SIN3A,25942
NRF1	MA0506.1	chr15:99395486..99395494,-	6.20155e-13	5.3339e-05	3117	3117
NRF1	MA0506.1	chr16:12070567..12070623,+	6.20155e-13	5.3339e-05	3117	3117	p1@SNX29	92017	p1@SNX29,92017
NRF1	MA0506.1	chr16:1832527..1832582,-	6.20155e-13	5.3339e-05	3117	3117	p1@SPSB3	90864	p1@SPSB3,90864
NRF1	MA0506.1	chr16:24740962..24740991,+	6.20155e-13	5.3339e-05	3117	3117	p2@TNRC6A	27327	p2@TNRC6A,27327
NRF1	MA0506.1	chr16:30134524..30134589,-	6.20155e-13	5.3339e-05	3117	3117	p1@MAPK3	5595	p1@MAPK3,5595
NRF1	MA0506.1	chr16:30583017..30583064,-	6.20155e-13	5.3339e-05	3117	3117	p1@ZNF688	146542	p1@ZNF688,146542
NRF1	MA0506.1	chr16:30645863..30645885,+	6.20155e-13	5.3339e-05	3117	3117
NRF1	MA0506.1	chr16:57318566..57318595,-	6.20155e-13	5.3339e-05	3117	3117	p1@PLLP	51090	p1@PLLP,51090
NRF1	MA0506.1	chr16:84209626..84209700,+	6.20155e-13	5.3339e-05	3117	3117
NRF1	MA0506.1	chr17:14608891..14608894,-	6.20155e-13	5.3339e-05	3117	3117
NRF1	MA0506.1	chr17:15165854..15165888,-	6.20155e-13	5.3339e-05	3117	3117	p1@PMP22	5376	p1@PMP22,5376
NRF1	MA0506.1	chr17:1627974..1628063,+	6.20155e-13	5.3339e-05	3117	3117	p1@WDR81	124997	p1@WDR81,124997
NRF1	MA0506.1	chr17:16344900..16344915,+	6.20155e-13	5.3339e-05	3117	3117	p2@C17orf76-AS1	125144	p2@C17orf76-AS1,125144
NRF1	MA0506.1	chr17:17399701..17399716,-	6.20155e-13	5.3339e-05	3117	3117	p1@RASD1	51655	p1@RASD1,51655
NRF1	MA0506.1	chr17:18908040..18908108,-	6.20155e-13	5.3339e-05	3117	3117	p1@FAM83G	644815	p1@FAM83G,644815
NRF1	MA0506.1	chr17:2304333..2304364,-	6.20155e-13	5.3339e-05	3117	3117	p1@MNT	4335	p1@MNT,4335
NRF1	MA0506.1	chr17:38474327..38474349,-	6.20155e-13	5.3339e-05	3117	3117
NRF1	MA0506.1	chr17:38574125..38574168,-	6.20155e-13	5.3339e-05	3117	3117	p1@TOP2A	7153	p1@TOP2A,7153
NRF1	MA0506.1	chr17:43100968..43100972,-	6.20155e-13	5.3339e-05	3117	3117
NRF1	MA0506.1	chr17:43394372..43394435,-	6.20155e-13	5.3339e-05	3117	3117	p1@MAP3K14	9020	p1@MAP3K14,9020
NRF1	MA0506.1	chr17:45973586..45973618,+	6.20155e-13	5.3339e-05	3117	3117	p1@SP2	6668	p1@SP2,6668
NRF1	MA0506.1	chr17:56709188..56709203,-	6.20155e-13	5.3339e-05	3117	3117
NRF1	MA0506.1	chr17:56736656..56736674,-	6.20155e-13	5.3339e-05	3117	3117
NRF1	MA0506.1	chr17:57696926..57696968,-	6.20155e-13	5.3339e-05	3117	3117
NRF1	MA0506.1	chr17:57915209..57915225,+	6.20155e-13	5.3339e-05	3117	3117
NRF1	MA0506.1	chr17:57915234..57915261,+	6.20155e-13	5.3339e-05	3117	3117
NRF1	MA0506.1	chr17:57915281..57915332,+	6.20155e-13	5.3339e-05	3117	3117
NRF1	MA0506.1	chr17:57915336..57915359,+	6.20155e-13	5.3339e-05	3117	3117
NRF1	MA0506.1	chr17:57915475..57915493,+	6.20155e-13	5.3339e-05	3117	3117
NRF1	MA0506.1	chr17:57923315..57923329,+	6.20155e-13	5.3339e-05	3117	3117
NRF1	MA0506.1	chr17:58677704..58677719,+	6.20155e-13	5.3339e-05	3117	3117	p3@PPM1D	8493	p3@PPM1D,8493
NRF1	MA0506.1	chr17:62971822..62971849,+	6.20155e-13	5.3339e-05	3117	3117
NRF1	MA0506.1	chr17:77770830..77770884,-	6.20155e-13	5.3339e-05	3117	3117	p1@CBX8	57332	p1@CBX8,57332
NRF1	MA0506.1	chr17:8059638..8059683,-	6.20155e-13	5.3339e-05	3117	3117	p1@PER1	5187	p1@PER1,5187
NRF1	MA0506.1	chr18:11851383..11851399,+	6.20155e-13	5.3339e-05	3117	3117	p3@CHMP1B	57132	p3@CHMP1B,57132
NRF1	MA0506.1	chr18:11851403..11851428,+	6.20155e-13	5.3339e-05	3117	3117	p1@CHMP1B	57132	p1@CHMP1B,57132
NRF1	MA0506.1	chr18:33709453..33709511,+	6.20155e-13	5.3339e-05	3117	3117	p2@ELP2	55250	p2@ELP2,55250
NRF1	MA0506.1	chr18:61034772..61034800,-	6.20155e-13	5.3339e-05	3117	3117	p2@KDSR	2531	p2@KDSR,2531
NRF1	MA0506.1	chr19:1257414..1257448,+	6.20155e-13	5.3339e-05	3117	3117	p3@MIDN	90007	p3@MIDN,90007
NRF1	MA0506.1	chr19:12902603..12902655,-	6.20155e-13	5.3339e-05	3117	3117
NRF1	MA0506.1	chr19:13263861..13263876,+	6.20155e-13	5.3339e-05	3117	3117
NRF1	MA0506.1	chr19:13953708..13953767,-	6.20155e-13	5.3339e-05	3117	3117
NRF1	MA0506.1	chr19:17830280..17830317,+	6.20155e-13	5.3339e-05	3117	3117	p1@MAP1S	55201	p1@MAP1S,55201
NRF1	MA0506.1	chr19:18390783..18390870,-	6.20155e-13	5.3339e-05	3117	3117
NRF1	MA0506.1	chr19:18390896..18390921,-	6.20155e-13	5.3339e-05	3117	3117
NRF1	MA0506.1	chr19:40449627..40449652,-	6.20155e-13	5.3339e-05	3117	3117
NRF1	MA0506.1	chr19:40931891..40931908,-	6.20155e-13	5.3339e-05	3117	3117	p1@SERTAD1	29950	p1@SERTAD1,29950
NRF1	MA0506.1	chr19:41222998..41223057,+	6.20155e-13	5.3339e-05	3117	3117	p1@ITPKC	80271	p1@ITPKC,80271
NRF1	MA0506.1	chr19:41256764..41256825,+	6.20155e-13	5.3339e-05	3117	3117	p3@SNRPA	6626	p3@SNRPA,6626
NRF1	MA0506.1	chr19:47729523..47729537,+	6.20155e-13	5.3339e-05	3117	3117
NRF1	MA0506.1	chr19:49375669..49375684,+	6.20155e-13	5.3339e-05	3117	3117	p1@PPP1R15A	23645	p1@PPP1R15A,23645
NRF1	MA0506.1	chr19:50380951..50380976,+	6.20155e-13	5.3339e-05	3117	3117	p2@TBC1D17	79735	p2@TBC1D17,79735
NRF1	MA0506.1	chr19:571741..571779,-	6.20155e-13	5.3339e-05	3117	3117
NRF1	MA0506.1	chr19:58838596..58838621,-	6.20155e-13	5.3339e-05	3117	3117
NRF1	MA0506.1	chr19:5904866..5904896,+	6.20155e-13	5.3339e-05	3117	3117	p1@VMAC	400673	p1@VMAC,400673
NRF1	MA0506.1	chr19:8579030..8579061,-	6.20155e-13	5.3339e-05	3117	3117	p1@ZNF414	84330	p1@ZNF414,84330
NRF1	MA0506.1	chr1:10093188..10093291,+	6.20155e-13	5.3339e-05	3117	3117	p2@UBE4B	10277	p2@UBE4B,10277
NRF1	MA0506.1	chr1:1009683..1009688,-	6.20155e-13	5.3339e-05	3117	3117	p1@RNF223	401934	p1@RNF223,401934
NRF1	MA0506.1	chr1:109642799..109642834,+	6.20155e-13	5.3339e-05	3117	3117	p1@SCARNA2	677766	p1@SCARNA2,677766
NRF1	MA0506.1	chr1:145382755..145382759,+	6.20155e-13	5.3339e-05	3117	3117
NRF1	MA0506.1	chr1:146556295..146556310,-	6.20155e-13	5.3339e-05	3117	3117
NRF1	MA0506.1	chr1:149859507..149859521,-	6.20155e-13	5.3339e-05	3117	3117	p1@HIST2H2AB	317772	p1@HIST2H2AB,317772
NRF1	MA0506.1	chr1:150979271..150979329,-	6.20155e-13	5.3339e-05	3117	3117	p1@FAM63A	55793	p1@FAM63A,55793
NRF1	MA0506.1	chr1:151965225..151965269,+	6.20155e-13	5.3339e-05	3117	3117
NRF1	MA0506.1	chr1:151965272..151965296,+	6.20155e-13	5.3339e-05	3117	3117
NRF1	MA0506.1	chr1:152020505..152020534,-	6.20155e-13	5.3339e-05	3117	3117	p5@S100A11	6282	p5@S100A11,6282
NRF1	MA0506.1	chr1:153606825..153606868,-	6.20155e-13	5.3339e-05	3117	3117	p3@S100A13	6284	p3@S100A13,6284
NRF1	MA0506.1	chr1:153940354..153940395,+	6.20155e-13	5.3339e-05	3117	3117	p1@CREB3L4	148327	p1@CREB3L4,148327
NRF1	MA0506.1	chr1:156542328..156542364,-	6.20155e-13	5.3339e-05	3117	3117	p1@IQGAP3	128239	p1@IQGAP3,128239
NRF1	MA0506.1	chr1:17231687..17231704,+	6.20155e-13	5.3339e-05	3117	3117
NRF1	MA0506.1	chr1:179851410..179851439,+	6.20155e-13	5.3339e-05	3117	3117	p2@TOR1AIP1	26092	p2@TOR1AIP1,26092
NRF1	MA0506.1	chr1:200638964..200639102,-	6.20155e-13	5.3339e-05	3117	3117	p1@DDX59	83479	p1@DDX59,83479
NRF1	MA0506.1	chr1:204257478..204257509,-	6.20155e-13	5.3339e-05	3117	3117
NRF1	MA0506.1	chr1:205687203..205687219,-	6.20155e-13	5.3339e-05	3117	3117
NRF1	MA0506.1	chr1:212782094..212782109,+	6.20155e-13	5.3339e-05	3117	3117	p1@ATF3	467	p1@ATF3,467
NRF1	MA0506.1	chr1:218458625..218458660,+	6.20155e-13	5.3339e-05	3117	3117	p1@RRP15	51018	p1@RRP15,51018
NRF1	MA0506.1	chr1:223853388..223853408,-	6.20155e-13	5.3339e-05	3117	3117
NRF1	MA0506.1	chr1:228353495..228353516,+	6.20155e-13	5.3339e-05	3117	3117	p1@IBA57	200205	p1@IBA57,200205
NRF1	MA0506.1	chr1:228645796..228645822,+	6.20155e-13	5.3339e-05	3117	3117	p1@HIST3H2BB	128312	p1@HIST3H2BB,128312
NRF1	MA0506.1	chr1:32860020..32860050,-	6.20155e-13	5.3339e-05	3117	3117	p1@BSDC1	55108	p1@BSDC1,55108
NRF1	MA0506.1	chr1:33722080..33722172,+	6.20155e-13	5.3339e-05	3117	3117	p1@ZNF362	149076	p1@ZNF362,149076
NRF1	MA0506.1	chr1:46152174..46152244,-	6.20155e-13	5.3339e-05	3117	3117	p1@GPBP1L1	60313	p1@GPBP1L1,60313
NRF1	MA0506.1	chr1:47082476..47082491,-	6.20155e-13	5.3339e-05	3117	3117	p3@MKNK1	8569	p3@MKNK1,8569
NRF1	MA0506.1	chr1:51795832..51795878,-	6.20155e-13	5.3339e-05	3117	3117	p28@TTC39A	22996	p28@TTC39A,22996
NRF1	MA0506.1	chr1:59249707..59249727,-	6.20155e-13	5.3339e-05	3117	3117	p1@JUN	3725	p1@JUN,3725
NRF1	MA0506.1	chr1:59249732..59249749,-	6.20155e-13	5.3339e-05	3117	3117	p2@JUN	3725	p2@JUN,3725
NRF1	MA0506.1	chr1:6673834..6673871,+	6.20155e-13	5.3339e-05	3117	3117	p2@PHF13	148479	p2@PHF13,148479
NRF1	MA0506.1	chr1:8086360..8086378,-	6.20155e-13	5.3339e-05	3117	3117	p1@ERRFI1	54206	p1@ERRFI1,54206
NRF1	MA0506.1	chr1:86046433..86046453,+	6.20155e-13	5.3339e-05	3117	3117	p1@CYR61	3491	p1@CYR61,3491
NRF1	MA0506.1	chr1:90978887..90978891,+	6.20155e-13	5.3339e-05	3117	3117
NRF1	MA0506.1	chr1:91852972..91852984,-	6.20155e-13	5.3339e-05	3117	3117
NRF1	MA0506.1	chr1:91853052..91853084,+	6.20155e-13	5.3339e-05	3117	3117
NRF1	MA0506.1	chr1:9352942..9352964,+	6.20155e-13	5.3339e-05	3117	3117	p1@SPSB1	80176	p1@SPSB1,80176
NRF1	MA0506.1	chr1:94147385..94147407,-	6.20155e-13	5.3339e-05	3117	3117	p1@BCAR3	8412	p1@BCAR3,8412
NRF1	MA0506.1	chr20:19193331..19193419,+	6.20155e-13	5.3339e-05	3117	3117	p1@SLC24A3	57419	p1@SLC24A3,57419
NRF1	MA0506.1	chr20:30310656..30310685,-	6.20155e-13	5.3339e-05	3117	3117	p1@BCL2L1	598	p1@BCL2L1,598
NRF1	MA0506.1	chr20:39317868..39317884,-	6.20155e-13	5.3339e-05	3117	3117	p1@MAFB	9935	p1@MAFB,9935
NRF1	MA0506.1	chr20:39657493..39657507,+	6.20155e-13	5.3339e-05	3117	3117	p2@TOP1	7150	p2@TOP1,7150
NRF1	MA0506.1	chr20:45986315..45986328,-	6.20155e-13	5.3339e-05	3117	3117
NRF1	MA0506.1	chr20:45989583..45989610,-	6.20155e-13	5.3339e-05	3117	3117
NRF1	MA0506.1	chr20:49345751..49345801,+	6.20155e-13	5.3339e-05	3117	3117
NRF1	MA0506.1	chr20:49347901..49347919,+	6.20155e-13	5.3339e-05	3117	3117	p4@PARD6B	84612	p4@PARD6B,84612
NRF1	MA0506.1	chr20:49367522..49367525,+	6.20155e-13	5.3339e-05	3117	3117
NRF1	MA0506.1	chr20:52790516..52790531,-	6.20155e-13	5.3339e-05	3117	3117	p1@CYP24A1	1591	p1@CYP24A1,1591
NRF1	MA0506.1	chr20:52824611..52824642,+	6.20155e-13	5.3339e-05	3117	3117	p1@PFDN4	5203	p1@PFDN4,5203
NRF1	MA0506.1	chr20:56285209..56285252,+	6.20155e-13	5.3339e-05	3117	3117
NRF1	MA0506.1	chr20:57466401..57466412,+	6.20155e-13	5.3339e-05	3117	3117	p5@GNAS	2778	p5@GNAS,2778
NRF1	MA0506.1	chr20:57466679..57466711,+	6.20155e-13	5.3339e-05	3117	3117	p74@GNAS	2778	p74@GNAS,2778
NRF1	MA0506.1	chr20:58515284..58515311,-	6.20155e-13	5.3339e-05	3117	3117	p2@PPP1R3D	5509	p2@PPP1R3D,5509
NRF1	MA0506.1	chr20:62153314..62153327,-	6.20155e-13	5.3339e-05	3117	3117
NRF1	MA0506.1	chr20:62258072..62258115,-	6.20155e-13	5.3339e-05	3117	3117
NRF1	MA0506.1	chr20:62887081..62887137,+	6.20155e-13	5.3339e-05	3117	3117	p1@PCMTD2	55251	p1@PCMTD2,55251
NRF1	MA0506.1	chr21:16437293..16437340,-	6.20155e-13	5.3339e-05	3117	3117	p1@NRIP1	8204	p1@NRIP1,8204
NRF1	MA0506.1	chr21:34915123..34915145,-	6.20155e-13	5.3339e-05	3117	3117	p2@GART	2618	p2@GART,2618
NRF1	MA0506.1	chr21:37692481..37692558,+	6.20155e-13	5.3339e-05	3117	3117	p1@MORC3	23515	p1@MORC3,23515
NRF1	MA0506.1	chr21:40177845..40177863,+	6.20155e-13	5.3339e-05	3117	3117	p1@ETS2	2114	p1@ETS2,2114
NRF1	MA0506.1	chr21:41710161..41710186,-	6.20155e-13	5.3339e-05	3117	3117
NRF1	MA0506.1	chr21:41711178..41711186,-	6.20155e-13	5.3339e-05	3117	3117
NRF1	MA0506.1	chr21:44846999..44847017,-	6.20155e-13	5.3339e-05	3117	3117	p1@SIK1	150094	p1@SIK1,150094
NRF1	MA0506.1	chr21:9827397..9827511,-	6.20155e-13	5.3339e-05	3117	3117
NRF1	MA0506.1	chr22:29137782..29137837,-	6.20155e-13	5.3339e-05	3117	3117	p1@CHEK2	11200	p1@CHEK2,11200
NRF1	MA0506.1	chr22:30642370..30642381,-	6.20155e-13	5.3339e-05	3117	3117
NRF1	MA0506.1	chr22:43011247..43011253,+	6.20155e-13	5.3339e-05	3117	3117	p1@RNU12	267010	p1@RNU12,267010
NRF1	MA0506.1	chr2:100938607..100938634,-	6.20155e-13	5.3339e-05	3117	3117
NRF1	MA0506.1	chr2:100938666..100938682,-	6.20155e-13	5.3339e-05	3117	3117
NRF1	MA0506.1	chr2:110371905..110371950,+	6.20155e-13	5.3339e-05	3117	3117	p1@SOWAHC	65124	p1@SOWAHC,65124
NRF1	MA0506.1	chr2:122288448..122288467,+	6.20155e-13	5.3339e-05	3117	3117	p1@RNU4ATAC	100151683	p1@RNU4ATAC,100151683
NRF1	MA0506.1	chr2:128785658..128785680,-	6.20155e-13	5.3339e-05	3117	3117	p2@SAP130	79595	p2@SAP130,79595
NRF1	MA0506.1	chr2:132301109..132301133,+	6.20155e-13	5.3339e-05	3117	3117
NRF1	MA0506.1	chr2:172967621..172967637,-	6.20155e-13	5.3339e-05	3117	3117	p1@DLX2	1746	p1@DLX2,1746
NRF1	MA0506.1	chr2:230045560..230045595,+	6.20155e-13	5.3339e-05	3117	3117
NRF1	MA0506.1	chr2:242641282..242641317,-	6.20155e-13	5.3339e-05	3117	3117
NRF1	MA0506.1	chr2:27579995..27580065,+	6.20155e-13	5.3339e-05	3117	3117
NRF1	MA0506.1	chr2:30369859..30369880,+	6.20155e-13	5.3339e-05	3117	3117	p1@YPEL5	51646	p1@YPEL5,51646
NRF1	MA0506.1	chr2:61698197..61698240,-	6.20155e-13	5.3339e-05	3117	3117	p1@USP34	9736	p1@USP34,9736
NRF1	MA0506.1	chr2:65454926..65454991,+	6.20155e-13	5.3339e-05	3117	3117	p1@ACTR2	10097	p1@ACTR2,10097
NRF1	MA0506.1	chr2:85835821..85835825,-	6.20155e-13	5.3339e-05	3117	3117	p2@C2orf68	388969	p2@C2orf68,388969
NRF1	MA0506.1	chr2:86333340..86333372,+	6.20155e-13	5.3339e-05	3117	3117	p1@PTCD3	55037	p1@PTCD3,55037
NRF1	MA0506.1	chr2:97481974..97482015,+	6.20155e-13	5.3339e-05	3117	3117	p1@CNNM3	26505	p1@CNNM3,26505
NRF1	MA0506.1	chr3:133292582..133292600,+	6.20155e-13	5.3339e-05	3117	3117	p5@CDV3	55573	p5@CDV3,55573
NRF1	MA0506.1	chr3:134093275..134093299,-	6.20155e-13	5.3339e-05	3117	3117	p1@AMOTL2	51421	p1@AMOTL2,51421
NRF1	MA0506.1	chr3:150126101..150126118,+	6.20155e-13	5.3339e-05	3117	3117	p6@TSC22D2	9819	p6@TSC22D2,9819
NRF1	MA0506.1	chr3:156877896..156877946,-	6.20155e-13	5.3339e-05	3117	3117	p1@CCNL1	57018	p1@CCNL1,57018
NRF1	MA0506.1	chr3:160233015..160233029,-	6.20155e-13	5.3339e-05	3117	3117	p1@SCARNA7	677767	p1@SCARNA7,677767
NRF1	MA0506.1	chr3:161089631..161089635,+	6.20155e-13	5.3339e-05	3117	3117
NRF1	MA0506.1	chr3:169482840..169482855,-	6.20155e-13	5.3339e-05	3117	3117	p1@TERC	7012	p1@TERC,7012
NRF1	MA0506.1	chr3:170075436..170075520,+	6.20155e-13	5.3339e-05	3117	3117	p1@SKIL	6498	p1@SKIL,6498
NRF1	MA0506.1	chr3:180319943..180320020,+	6.20155e-13	5.3339e-05	3117	3117	p1@TTC14	151613	p1@TTC14,151613
NRF1	MA0506.1	chr3:193853927..193853944,+	6.20155e-13	5.3339e-05	3117	3117	p1@HES1	3280	p1@HES1,3280
NRF1	MA0506.1	chr3:32544275..32544350,-	6.20155e-13	5.3339e-05	3117	3117	p1@CMTM6	54918	p1@CMTM6,54918
NRF1	MA0506.1	chr3:39195037..39195069,-	6.20155e-13	5.3339e-05	3117	3117	p2@CSRNP1	64651	p2@CSRNP1,64651
NRF1	MA0506.1	chr3:39425119..39425146,+	6.20155e-13	5.3339e-05	3117	3117	p2@SLC25A38	54977	p2@SLC25A38,54977
NRF1	MA0506.1	chr3:47018219..47018255,-	6.20155e-13	5.3339e-05	3117	3117	p1@CCDC12	151903	p1@CCDC12,151903
NRF1	MA0506.1	chr3:48507621..48507689,+	6.20155e-13	5.3339e-05	3117	3117	p1@TREX1	11277	p1@TREX1,11277
NRF1	MA0506.1	chr3:49058930..49058944,-	6.20155e-13	5.3339e-05	3117	3117	p2@DALRD3	55152	p2@DALRD3,55152
NRF1	MA0506.1	chr3:50192499..50192534,+	6.20155e-13	5.3339e-05	3117	3117	p1@SEMA3F	6405	p1@SEMA3F,6405
NRF1	MA0506.1	chr3:53195216..53195240,+	6.20155e-13	5.3339e-05	3117	3117	p1@PRKCD	5580	p1@PRKCD,5580
NRF1	MA0506.1	chr3:8543500..8543518,+	6.20155e-13	5.3339e-05	3117	3117	p1@LMCD1	29995	p1@LMCD1,29995
NRF1	MA0506.1	chr4:140222640..140222696,+	6.20155e-13	5.3339e-05	3117	3117	p1@NAA15	80155	p1@NAA15,80155
NRF1	MA0506.1	chr4:164253738..164253756,-	6.20155e-13	5.3339e-05	3117	3117	p1@NPY1R	4886	p1@NPY1R,4886
NRF1	MA0506.1	chr4:6675172..6675178,+	6.20155e-13	5.3339e-05	3117	3117
NRF1	MA0506.1	chr5:137667459..137667524,-	6.20155e-13	5.3339e-05	3117	3117	p1@CDC25C	995	p1@CDC25C,995
NRF1	MA0506.1	chr5:139726181..139726197,-	6.20155e-13	5.3339e-05	3117	3117	p1@HBEGF	1839	p1@HBEGF,1839
NRF1	MA0506.1	chr5:141016382..141016445,-	6.20155e-13	5.3339e-05	3117	3117	p1@HDAC3	8841	p1@HDAC3,8841
NRF1	MA0506.1	chr5:174541778..174541812,-	6.20155e-13	5.3339e-05	3117	3117
NRF1	MA0506.1	chr5:175964279..175964361,-	6.20155e-13	5.3339e-05	3117	3117	p3@RNF44	22838	p3@RNF44,22838
NRF1	MA0506.1	chr5:177540520..177540565,+	6.20155e-13	5.3339e-05	3117	3117	p1@N4BP3	23138	p1@N4BP3,23138
NRF1	MA0506.1	chr5:52285174..52285193,+	6.20155e-13	5.3339e-05	3117	3117	p1@ITGA2	3673	p1@ITGA2,3673
NRF1	MA0506.1	chr5:60628074..60628092,+	6.20155e-13	5.3339e-05	3117	3117	p1@ZSWIM6	57688	p1@ZSWIM6,57688
NRF1	MA0506.1	chr5:71146907..71146947,-	6.20155e-13	5.3339e-05	3117	3117
NRF1	MA0506.1	chr6:11232893..11232915,-	6.20155e-13	5.3339e-05	3117	3117	p1@NEDD9	4739	p1@NEDD9,4739
NRF1	MA0506.1	chr6:12290586..12290600,+	6.20155e-13	5.3339e-05	3117	3117	p1@EDN1	1906	p1@EDN1,1906
NRF1	MA0506.1	chr6:134495992..134496010,-	6.20155e-13	5.3339e-05	3117	3117	p1@SGK1	6446	p1@SGK1,6446
NRF1	MA0506.1	chr6:149969760..149969776,-	6.20155e-13	5.3339e-05	3117	3117	p4@KATNA1	11104	p4@KATNA1,11104
NRF1	MA0506.1	chr6:151937957..151937962,-	6.20155e-13	5.3339e-05	3117	3117
NRF1	MA0506.1	chr6:20212635..20212726,-	6.20155e-13	5.3339e-05	3117	3117	p1@MBOAT1	154141	p1@MBOAT1,154141
NRF1	MA0506.1	chr6:26020672..26020689,+	6.20155e-13	5.3339e-05	3117	3117	p10@HIST1H3A	8350	p10@HIST1H3A,8350;p10@HIST1H3B,8351;p10@HIST1H3C,8352;p10@HIST1H3D,8353;p10@HIST1H3E,8354;p10@HIST1H3F,8355;p10@HIST1H3G,8356;p10@HIST1H3I,8357;p10@HIST1H3J,8358;p11@HIST1H3H,8968
NRF1	MA0506.1	chr6:26027503..26027522,-	6.20155e-13	5.3339e-05	3117	3117	p2@HIST1H4A	121504	p2@HIST1H4A,121504;p2@HIST1H4B,554313;p2@HIST1H4D,8294;p2@HIST1H4E,8359;p2@HIST1H4F,8360;p2@HIST1H4H,8361;p2@HIST1H4I,8362;p2@HIST1H4J,8363;p2@HIST1H4K,8364;p2@HIST1H4L,8365;p2@HIST2H4A,8366;p2@HIST2H4B,8367;p2@HIST4H4,8368;p3@HIST1H4C,8370
NRF1	MA0506.1	chr6:26033837..26033852,-	6.20155e-13	5.3339e-05	3117	3117	p1@HIST1H2AB	3012	p1@HIST1H2AB,3012;p2@HIST1H2AE,8335
NRF1	MA0506.1	chr6:26043932..26043947,-	6.20155e-13	5.3339e-05	3117	3117	p1@HIST1H2BB	3018	p1@HIST1H2BB,3018
NRF1	MA0506.1	chr6:26044177..26044185,+	6.20155e-13	5.3339e-05	3117	3117
NRF1	MA0506.1	chr6:26104154..26104169,+	6.20155e-13	5.3339e-05	3117	3117	p1@HIST1H4C	8364	p1@HIST1H4C,8364
NRF1	MA0506.1	chr6:26124147..26124168,-	6.20155e-13	5.3339e-05	3117	3117	p1@HIST1H2BC	8339	p1@HIST1H2BC,8339;p1@HIST1H2BE,8343;p1@HIST1H2BF,8344;p1@HIST1H2BG,8346;p1@HIST1H2BI,8347
NRF1	MA0506.1	chr6:26124393..26124422,+	6.20155e-13	5.3339e-05	3117	3117	p1@HIST1H2AC	8334	p1@HIST1H2AC,8334
NRF1	MA0506.1	chr6:26157065..26157123,-	6.20155e-13	5.3339e-05	3117	3117
NRF1	MA0506.1	chr6:26189331..26189346,-	6.20155e-13	5.3339e-05	3117	3117	p3@HIST1H4A	121504	p3@HIST1H4A,121504;p3@HIST1H4B,554313;p3@HIST1H4D,8294;p3@HIST1H4E,8359;p3@HIST1H4F,8360;p3@HIST1H4H,8361;p3@HIST1H4I,8362;p3@HIST1H4J,8363;p3@HIST1H4K,8364;p3@HIST1H4L,8365;p3@HIST2H4A,8366;p3@HIST2H4B,8367;p3@HIST4H4,8368;p4@HIST1H4C,8370
NRF1	MA0506.1	chr6:26197500..26197521,-	6.20155e-13	5.3339e-05	3117	3117	p10@HIST1H3H	8350	p10@HIST1H3H,8350;p9@HIST1H3A,8351;p9@HIST1H3B,8352;p9@HIST1H3C,8353;p9@HIST1H3D,8354;p9@HIST1H3E,8355;p9@HIST1H3F,8356;p9@HIST1H3G,8357;p9@HIST1H3I,8358;p9@HIST1H3J,8968
NRF1	MA0506.1	chr6:26199395..26199400,-	6.20155e-13	5.3339e-05	3117	3117	p12@HIST1H3D	8351	p12@HIST1H3D,8351
NRF1	MA0506.1	chr6:26199709..26199720,+	6.20155e-13	5.3339e-05	3117	3117	p5@HIST1H2BC	8339	p5@HIST1H2BC,8339;p5@HIST1H2BF,8343;p5@HIST1H2BG,8344;p5@HIST1H2BI,8346;p6@HIST1H2BE,8347
NRF1	MA0506.1	chr6:26216881..26216895,-	6.20155e-13	5.3339e-05	3117	3117	p6@HIST1H2BC	8339	p6@HIST1H2BC,8339;p6@HIST1H2BF,8343;p6@HIST1H2BG,8344;p6@HIST1H2BI,8346;p7@HIST1H2BE,8347
NRF1	MA0506.1	chr6:26217140..26217155,+	6.20155e-13	5.3339e-05	3117	3117	p1@HIST1H2AE	3012	p1@HIST1H2AE,3012
NRF1	MA0506.1	chr6:26224420..26224477,+	6.20155e-13	5.3339e-05	3117	3117	p12@HIST1H3E	8353	p12@HIST1H3E,8353
NRF1	MA0506.1	chr6:26235206..26235224,-	6.20155e-13	5.3339e-05	3117	3117	p1@HIST1H1D	3007	p1@HIST1H1D,3007
NRF1	MA0506.1	chr6:26240613..26240628,+	6.20155e-13	5.3339e-05	3117	3117	p7@HIST1H4F	8361	p7@HIST1H4F,8361
NRF1	MA0506.1	chr6:27100811..27100830,+	6.20155e-13	5.3339e-05	3117	3117	p2@HIST1H2AG	8969	p2@HIST1H2AG,8969
NRF1	MA0506.1	chr6:27775694..27775714,-	6.20155e-13	5.3339e-05	3117	3117	p1@HIST1H2BL	8340	p1@HIST1H2BL,8340
NRF1	MA0506.1	chr6:27777819..27777836,+	6.20155e-13	5.3339e-05	3117	3117	p6@HIST1H3A	8350	p6@HIST1H3A,8350;p6@HIST1H3B,8351;p6@HIST1H3C,8352;p6@HIST1H3D,8353;p6@HIST1H3E,8354;p6@HIST1H3F,8355;p6@HIST1H3G,8356;p6@HIST1H3I,8357;p6@HIST1H3J,8358;p7@HIST1H3H,8968
NRF1	MA0506.1	chr6:27806140..27806160,-	6.20155e-13	5.3339e-05	3117	3117	p2@HIST1H2AK	8329	p2@HIST1H2AK,8329;p2@HIST1H2AM,8330;p3@HIST1H2AG,8332;p3@HIST1H2AH,8336;p3@HIST1H2AI,85235;p3@HIST1H2AL,8969
NRF1	MA0506.1	chr6:27806378..27806387,+	6.20155e-13	5.3339e-05	3117	3117	p3@HIST1H2BN	8341	p3@HIST1H2BN,8341
NRF1	MA0506.1	chr6:27835357..27835375,-	6.20155e-13	5.3339e-05	3117	3117	p1@HIST1H1B	3009	p1@HIST1H1B,3009
NRF1	MA0506.1	chr6:27858597..27858611,-	6.20155e-13	5.3339e-05	3117	3117	p5@HIST1H3A	8350	p5@HIST1H3A,8350;p5@HIST1H3B,8351;p5@HIST1H3C,8352;p5@HIST1H3D,8353;p5@HIST1H3E,8354;p5@HIST1H3F,8355;p5@HIST1H3G,8356;p5@HIST1H3I,8357;p5@HIST1H3J,8358;p6@HIST1H3H,8968
NRF1	MA0506.1	chr6:32095968..32096032,-	6.20155e-13	5.3339e-05	3117	3117	p1@ATF6B	1388	p1@ATF6B,1388
NRF1	MA0506.1	chr6:41040923..41040952,+	6.20155e-13	5.3339e-05	3117	3117	p2@NFYA	4800	p2@NFYA,4800
NRF1	MA0506.1	chr7:104654038..104654052,-	6.20155e-13	5.3339e-05	3117	3117	p1@LOC100216545	100216545	p1@LOC100216545,100216545
NRF1	MA0506.1	chr7:104909435..104909535,-	6.20155e-13	5.3339e-05	3117	3117	p2@SRPK2	6733	p2@SRPK2,6733
NRF1	MA0506.1	chr7:1127742..1127762,+	6.20155e-13	5.3339e-05	3117	3117	p1@GPER	2852	p1@GPER,2852
NRF1	MA0506.1	chr7:127032741..127032777,-	6.20155e-13	5.3339e-05	3117	3117	p1@ZNF800	168850	p1@ZNF800,168850
NRF1	MA0506.1	chr7:156518511..156518549,-	6.20155e-13	5.3339e-05	3117	3117	p5@LMBR1	64327	p5@LMBR1,64327
NRF1	MA0506.1	chr7:16921601..16921614,-	6.20155e-13	5.3339e-05	3117	3117	p1@AGR3	155465	p1@AGR3,155465
NRF1	MA0506.1	chr7:2443202..2443260,+	6.20155e-13	5.3339e-05	3117	3117	p1@CHST12	55501	p1@CHST12,55501
NRF1	MA0506.1	chr7:30544405..30544459,-	6.20155e-13	5.3339e-05	3117	3117	p1@GGCT	79017	p1@GGCT,79017
NRF1	MA0506.1	chr7:32931356..32931379,-	6.20155e-13	5.3339e-05	3117	3117	p1@KBTBD2	25948	p1@KBTBD2,25948
NRF1	MA0506.1	chr7:39989360..39989418,+	6.20155e-13	5.3339e-05	3117	3117	p2@CDK13	8621	p2@CDK13,8621
NRF1	MA0506.1	chr7:73183842..73183858,-	6.20155e-13	5.3339e-05	3117	3117
NRF1	MA0506.1	chr7:8301829..8301856,+	6.20155e-13	5.3339e-05	3117	3117
NRF1	MA0506.1	chr8:101322154..101322207,-	6.20155e-13	5.3339e-05	3117	3117	p1@RNF19A	25897	p1@RNF19A,25897
NRF1	MA0506.1	chr8:103667935..103667960,-	6.20155e-13	5.3339e-05	3117	3117	p1@KLF10	7071	p1@KLF10,7071
NRF1	MA0506.1	chr8:120885949..120885976,+	6.20155e-13	5.3339e-05	3117	3117	p1@DEPTOR	64798	p1@DEPTOR,64798
NRF1	MA0506.1	chr8:126442570..126442624,+	6.20155e-13	5.3339e-05	3117	3117	p1@TRIB1	10221	p1@TRIB1,10221
NRF1	MA0506.1	chr8:128748308..128748324,+	6.20155e-13	5.3339e-05	3117	3117	p2@MYC	4609	p2@MYC,4609
NRF1	MA0506.1	chr8:128748470..128748487,+	6.20155e-13	5.3339e-05	3117	3117	p1@MYC	4609	p1@MYC,4609
NRF1	MA0506.1	chr8:12990782..12990807,-	6.20155e-13	5.3339e-05	3117	3117	p1@DLC1	10395	p1@DLC1,10395
NRF1	MA0506.1	chr8:145027973..145027992,-	6.20155e-13	5.3339e-05	3117	3117	p11@PLEC	5339	p11@PLEC,5339
NRF1	MA0506.1	chr8:22550982..22550999,-	6.20155e-13	5.3339e-05	3117	3117	p1@EGR3	1960	p1@EGR3,1960
NRF1	MA0506.1	chr8:37756996..37757022,-	6.20155e-13	5.3339e-05	3117	3117	p1@RAB11FIP1	80223	p1@RAB11FIP1,80223
NRF1	MA0506.1	chr8:70602589..70602625,-	6.20155e-13	5.3339e-05	3117	3117
NRF1	MA0506.1	chr8:71316021..71316068,-	6.20155e-13	5.3339e-05	3117	3117	p1@NCOA2	10499	p1@NCOA2,10499
NRF1	MA0506.1	chr8:90914270..90914310,+	6.20155e-13	5.3339e-05	3117	3117	p4@OSGIN2	734	p4@OSGIN2,734
NRF1	MA0506.1	chr8:97247759..97247780,-	6.20155e-13	5.3339e-05	3117	3117	p1@UQCRB	7381	p1@UQCRB,7381
NRF1	MA0506.1	chr8:99129384..99129407,-	6.20155e-13	5.3339e-05	3117	3117	p1@HRSP12	10247	p1@HRSP12,10247
NRF1	MA0506.1	chr8:99956662..99956684,+	6.20155e-13	5.3339e-05	3117	3117	p1@OSR2	116039	p1@OSR2,116039
NRF1	MA0506.1	chr9:111775772..111775831,-	6.20155e-13	5.3339e-05	3117	3117	p1@CTNNAL1	8727	p1@CTNNAL1,8727
NRF1	MA0506.1	chr9:116139206..116139240,-	6.20155e-13	5.3339e-05	3117	3117	p2@HDHD3	81932	p2@HDHD3,81932
NRF1	MA0506.1	chr9:116139255..116139276,-	6.20155e-13	5.3339e-05	3117	3117	p1@HDHD3	81932	p1@HDHD3,81932
NRF1	MA0506.1	chr9:116225999..116226029,+	6.20155e-13	5.3339e-05	3117	3117	p4@RGS3	5998	p4@RGS3,5998
NRF1	MA0506.1	chr9:140317828..140317894,+	6.20155e-13	5.3339e-05	3117	3117	p1@NOXA1	10811	p1@NOXA1,10811
NRF1	MA0506.1	chr9:140500087..140500123,+	6.20155e-13	5.3339e-05	3117	3117	p2@ARRDC1	92714	p2@ARRDC1,92714
NRF1	MA0506.1	chr9:97767235..97767288,+	6.20155e-13	5.3339e-05	3117	3117	p1@C9orf3	84909	p1@C9orf3,84909
NRF1	MA0506.1	chrM:10053..10073,+	6.20155e-13	5.3339e-05	3117	3117
NRF1	MA0506.1	chrM:10173..10184,+	6.20155e-13	5.3339e-05	3117	3117
NRF1	MA0506.1	chrM:11250..11434,-	6.20155e-13	5.3339e-05	3117	3117
NRF1	MA0506.1	chrM:1261..1272,+	6.20155e-13	5.3339e-05	3117	3117
NRF1	MA0506.1	chrM:14741..14767,+	6.20155e-13	5.3339e-05	3117	3117
NRF1	MA0506.1	chrM:15517..15545,+	6.20155e-13	5.3339e-05	3117	3117
NRF1	MA0506.1	chrM:1668..1680,+	6.20155e-13	5.3339e-05	3117	3117
NRF1	MA0506.1	chrM:1746..1757,+	6.20155e-13	5.3339e-05	3117	3117
NRF1	MA0506.1	chrM:2028..2040,+	6.20155e-13	5.3339e-05	3117	3117
NRF1	MA0506.1	chrM:2072..2094,-	6.20155e-13	5.3339e-05	3117	3117
NRF1	MA0506.1	chrM:2145..2159,+	6.20155e-13	5.3339e-05	3117	3117
NRF1	MA0506.1	chrM:2216..2231,+	6.20155e-13	5.3339e-05	3117	3117
NRF1	MA0506.1	chrM:262..309,-	6.20155e-13	5.3339e-05	3117	3117
NRF1	MA0506.1	chrM:2759..2817,-	6.20155e-13	5.3339e-05	3117	3117
NRF1	MA0506.1	chrM:3200..3222,-	6.20155e-13	5.3339e-05	3117	3117
NRF1	MA0506.1	chrM:783..794,+	6.20155e-13	5.3339e-05	3117	3117
NRF1	MA0506.1	chrM:8145..8212,-	6.20155e-13	5.3339e-05	3117	3117
NRF1	MA0506.1	chrM:8423..8463,+	6.20155e-13	5.3339e-05	3117	3117
NRF1	MA0506.1	chrM:931..961,+	6.20155e-13	5.3339e-05	3117	3117
NRF1	MA0506.1	chrM:952..998,-	6.20155e-13	5.3339e-05	3117	3117
NRF1	MA0506.1	chrM:988..1012,+	6.20155e-13	5.3339e-05	3117	3117
NRF1	MA0506.1	chrX:102883887..102883909,+	6.20155e-13	5.3339e-05	3117	3117	p1@TCEAL1	9338	p1@TCEAL1,9338
NRF1	MA0506.1	chrX:48555110..48555164,+	6.20155e-13	5.3339e-05	3117	3117	p1@SUV39H1	6839	p1@SUV39H1,6839
NRF1	MA0506.1	chrX:9754461..9754486,+	6.20155e-13	5.3339e-05	3117	3117	p1@SHROOM2	357	p1@SHROOM2,357
FOSL1	MA0477.1	chr10:112257619..112257634,+	0.00600294	7.9788e-05	2967	2967	p2@DUSP5	1847	p2@DUSP5,1847	7, 8
FOSL1	MA0477.1	chr11:65667884..65667895,-	0.00600294	7.9788e-05	2967	2967	p2@FOSL1	8061	p2@FOSL1,8061	7, 8
FOSL1	MA0477.1	chr17:18907463..18907501,-	0.00600294	7.9788e-05	2967	2967	p2@FAM83G	644815	p2@FAM83G,644815	7, 8
[truncated: 6,473 more rows]
[truncated: 2 more columns]

## Sheet: SuppData2.EGF_CIDERRegNet
Supplementary Data 2
Inferred regulatory interactions for the MCF-7 EGF time-course. Each row associates a TF to a target promoter/gene. The cluster id indicates in which enriched transcriptional cluster the promoter is included. The column 'Cluster id in main text' represents the cluster ids used in the main text.
TF Name	Motif	Promoter	Enrichment P value [-1500,+500] bp	Enrichment P value [-300,+100] bp	Cluster id [-1500,+500] bp	Cluster Id [-300,+100] bp	Main Gene Name	Main Gene id (Entrez)	Full list of genes (name, Entrez id)	Cluster Id in main text
NFYB	MA0018.2	chr1:149858227..149858237,-	2.23677e-05	3.6784e-18	744	744	p1@HIST2H2BE	8349	p1@HIST2H2BE,8349
NFYB	MA0018.2	chr1:228645796..228645822,+	2.23677e-05	3.6784e-18	744	744	p1@HIST3H2BB	128312	p1@HIST3H2BB,128312
NFYB	MA0018.2	chr6:26032319..26032337,-	2.23677e-05	3.6784e-18	744	744	p1@HIST1H3A	8350	p1@HIST1H3A,8350;p1@HIST1H3B,8351;p1@HIST1H3C,8352;p1@HIST1H3D,8353;p1@HIST1H3E,8354;p1@HIST1H3F,8355;p1@HIST1H3G,8356;p1@HIST1H3H,8357;p1@HIST1H3I,8358;p1@HIST1H3J,8968
NFYB	MA0018.2	chr6:26043932..26043947,-	2.23677e-05	3.6784e-18	744	744	p1@HIST1H2BB	3018	p1@HIST1H2BB,3018
NFYB	MA0018.2	chr6:26056695..26056701,-	2.23677e-05	3.6784e-18	744	744	p1@HIST1H1C	3006	p1@HIST1H1C,3006
NFYB	MA0018.2	chr6:26104154..26104169,+	2.23677e-05	3.6784e-18	744	744	p1@HIST1H4C	8364	p1@HIST1H4C,8364
NFYB	MA0018.2	chr6:26124393..26124422,+	2.23677e-05	3.6784e-18	744	744	p1@HIST1H2AC	8334	p1@HIST1H2AC,8334
NFYB	MA0018.2	chr6:26158343..26158366,+	2.23677e-05	3.6784e-18	744	744	p1@HIST1H2BD	3017	p1@HIST1H2BD,3017
NFYB	MA0018.2	chr6:26183977..26184005,+	2.23677e-05	3.6784e-18	744	744	p5@HIST1H2BE	8344	p5@HIST1H2BE,8344
NFYB	MA0018.2	chr6:26189331..26189346,-	2.23677e-05	3.6784e-18	744	744	p3@HIST1H4A	121504	p3@HIST1H4A,121504;p3@HIST1H4B,554313;p3@HIST1H4D,8294;p3@HIST1H4E,8359;p3@HIST1H4F,8360;p3@HIST1H4H,8361;p3@HIST1H4I,8362;p3@HIST1H4J,8363;p3@HIST1H4K,8364;p3@HIST1H4L,8365;p3@HIST2H4A,8366;p3@HIST2H4B,8367;p3@HIST4H4,8368;p4@HIST1H4C,8370
NFYB	MA0018.2	chr6:26199737..26199754,+	2.23677e-05	3.6784e-18	744	744	p2@HIST1H2BC	8339	p2@HIST1H2BC,8339;p2@HIST1H2BE,8343;p2@HIST1H2BF,8344;p2@HIST1H2BG,8346;p2@HIST1H2BI,8347
NFYB	MA0018.2	chr6:26216881..26216895,-	2.23677e-05	3.6784e-18	744	744	p6@HIST1H2BC	8339	p6@HIST1H2BC,8339;p6@HIST1H2BF,8343;p6@HIST1H2BG,8344;p6@HIST1H2BI,8346;p7@HIST1H2BE,8347
NFYB	MA0018.2	chr6:26216901..26216926,-	2.23677e-05	3.6784e-18	744	744	p4@HIST1H2BC	8339	p4@HIST1H2BC,8339;p4@HIST1H2BE,8343;p4@HIST1H2BF,8344;p4@HIST1H2BG,8346;p4@HIST1H2BI,8347
NFYB	MA0018.2	chr6:26217140..26217155,+	2.23677e-05	3.6784e-18	744	744	p1@HIST1H2AE	3012	p1@HIST1H2AE,3012
NFYB	MA0018.2	chr6:26217159..26217170,+	2.23677e-05	3.6784e-18	744	744	p2@HIST1H2AB	3012	p2@HIST1H2AB,3012;p3@HIST1H2AE,8335
NFYB	MA0018.2	chr6:26251822..26251833,+	2.23677e-05	3.6784e-18	744	744	p2@HIST1H2BH	8345	p2@HIST1H2BH,8345
NFYB	MA0018.2	chr6:26251835..26251848,+	2.23677e-05	3.6784e-18	744	744	p1@HIST1H2BH	8345	p1@HIST1H2BH,8345
NFYB	MA0018.2	chr6:26271633..26271648,-	2.23677e-05	3.6784e-18	744	744	p8@HIST1H3A	8350	p8@HIST1H3A,8350;p8@HIST1H3B,8351;p8@HIST1H3C,8352;p8@HIST1H3D,8353;p8@HIST1H3E,8354;p8@HIST1H3F,8355;p8@HIST1H3G,8356;p8@HIST1H3I,8357;p8@HIST1H3J,8358;p9@HIST1H3H,8968
NFYB	MA0018.2	chr6:26273152..26273175,+	2.23677e-05	3.6784e-18	744	744	p3@HIST1H2BC	8339	p3@HIST1H2BC,8339;p3@HIST1H2BE,8343;p3@HIST1H2BF,8344;p3@HIST1H2BG,8346;p3@HIST1H2BI,8347
NFYB	MA0018.2	chr6:27100565..27100582,-	2.23677e-05	3.6784e-18	744	744	p1@HIST1H2BJ	8970	p1@HIST1H2BJ,8970
NFYB	MA0018.2	chr6:27100811..27100830,+	2.23677e-05	3.6784e-18	744	744	p2@HIST1H2AG	8969	p2@HIST1H2AG,8969
NFYB	MA0018.2	chr6:27775694..27775714,-	2.23677e-05	3.6784e-18	744	744	p1@HIST1H2BL	8340	p1@HIST1H2BL,8340
NFYB	MA0018.2	chr6:27775943..27775958,+	2.23677e-05	3.6784e-18	744	744	p2@HIST1H2AI	8329	p2@HIST1H2AI,8329;p2@HIST1H3H,8357
NFYB	MA0018.2	chr6:27777819..27777836,+	2.23677e-05	3.6784e-18	744	744	p6@HIST1H3A	8350	p6@HIST1H3A,8350;p6@HIST1H3B,8351;p6@HIST1H3C,8352;p6@HIST1H3D,8353;p6@HIST1H3E,8354;p6@HIST1H3F,8355;p6@HIST1H3G,8356;p6@HIST1H3I,8357;p6@HIST1H3J,8358;p7@HIST1H3H,8968
NFYB	MA0018.2	chr6:27782788..27782823,+	2.23677e-05	3.6784e-18	744	744	p1@HIST1H2BM	8342	p1@HIST1H2BM,8342
NFYB	MA0018.2	chr6:27806140..27806160,-	2.23677e-05	3.6784e-18	744	744	p2@HIST1H2AK	8329	p2@HIST1H2AK,8329;p2@HIST1H2AM,8330;p3@HIST1H2AG,8332;p3@HIST1H2AH,8336;p3@HIST1H2AI,85235;p3@HIST1H2AL,8969
NFYB	MA0018.2	chr6:27833087..27833103,+	2.23677e-05	3.6784e-18	744	744	p2@HIST1H2AL	8332	p2@HIST1H2AL,8332
NFYB	MA0018.2	chr6:27858597..27858611,-	2.23677e-05	3.6784e-18	744	744	p5@HIST1H3A	8350	p5@HIST1H3A,8350;p5@HIST1H3B,8351;p5@HIST1H3C,8352;p5@HIST1H3D,8353;p5@HIST1H3E,8354;p5@HIST1H3F,8355;p5@HIST1H3G,8356;p5@HIST1H3I,8357;p5@HIST1H3J,8358;p6@HIST1H3H,8968
NFYB	MA0018.2	chr6:27860956..27860973,-	2.23677e-05	3.6784e-18	744	744	p1@HIST1H2AG	8329	p1@HIST1H2AG,8329;p1@HIST1H2AH,8330;p1@HIST1H2AI,8332;p1@HIST1H2AK,8336;p1@HIST1H2AL,85235;p1@HIST1H2AM,8969
NFYB	MA0018.2	chr6:27861190..27861217,+	2.23677e-05	3.6784e-18	744	744	p1@HIST1H2BO	8348	p1@HIST1H2BO,8348
NFYB	MA0018.2	chr10:102106649..102106713,-	3.62826e-05	3.6784e-18	1257	1257
NFYB	MA0018.2	chr10:1401802..1401807,+	3.62826e-05	3.6784e-18	1257	1257
NFYB	MA0018.2	chr10:91152368..91152419,+	3.62826e-05	3.6784e-18	1257	1257	p1@IFIT1	3434	p1@IFIT1,3434
NFYB	MA0018.2	chr10:91174314..91174403,+	3.62826e-05	3.6784e-18	1257	1257	p2@IFIT5	24138	p2@IFIT5,24138
NFYB	MA0018.2	chr11:60929209..60929262,+	3.62826e-05	3.6784e-18	1257	1257
NFYB	MA0018.2	chr11:62607111..62607161,+	3.62826e-05	3.6784e-18	1257	1257
NFYB	MA0018.2	chr12:113344755..113344805,+	3.62826e-05	3.6784e-18	1257	1257	p1@OAS1	4938	p1@OAS1,4938
NFYB	MA0018.2	chr12:14924056..14924073,-	3.62826e-05	3.6784e-18	1257	1257	p7@HIST1H4A	121504	p7@HIST1H4A,121504;p7@HIST1H4B,554313;p7@HIST1H4D,8294;p7@HIST1H4E,8359;p7@HIST1H4H,8360;p7@HIST1H4I,8361;p7@HIST1H4J,8362;p7@HIST1H4K,8363;p7@HIST1H4L,8364;p7@HIST2H4A,8365;p7@HIST2H4B,8366;p7@HIST4H4,8367;p8@HIST1H4C,8368;p8@HIST1H4F,8370
NFYB	MA0018.2	chr12:46777094..46777142,-	3.62826e-05	3.6784e-18	1257	1257
NFYB	MA0018.2	chr12:52564244..52564285,-	3.62826e-05	3.6784e-18	1257	1257
NFYB	MA0018.2	chr12:53298632..53298653,-	3.62826e-05	3.6784e-18	1257	1257	p18@KRT8	3856	p18@KRT8,3856
NFYB	MA0018.2	chr13:31191642..31191749,-	3.62826e-05	3.6784e-18	1257	1257	p2@HMGB1	3146	p2@HMGB1,3146
NFYB	MA0018.2	chr14:102414353..102414415,-	3.62826e-05	3.6784e-18	1257	1257
NFYB	MA0018.2	chr14:24611067..24611074,+	3.62826e-05	3.6784e-18	1257	1257
NFYB	MA0018.2	chr14:34420259..34420291,-	3.62826e-05	3.6784e-18	1257	1257	p1@EGLN3	112399	p1@EGLN3,112399
NFYB	MA0018.2	chr14:69260248..69260299,+	3.62826e-05	3.6784e-18	1257	1257
NFYB	MA0018.2	chr14:69261957..69261974,-	3.62826e-05	3.6784e-18	1257	1257
NFYB	MA0018.2	chr14:81685834..81685853,+	3.62826e-05	3.6784e-18	1257	1257
NFYB	MA0018.2	chr14:90849832..90849879,+	3.62826e-05	3.6784e-18	1257	1257
NFYB	MA0018.2	chr14:90863214..90863217,-	3.62826e-05	3.6784e-18	1257	1257
NFYB	MA0018.2	chr15:90727473..90727487,+	3.62826e-05	3.6784e-18	1257	1257
NFYB	MA0018.2	chr15:93352699..93352713,+	3.62826e-05	3.6784e-18	1257	1257
NFYB	MA0018.2	chr15:93363607..93363635,-	3.62826e-05	3.6784e-18	1257	1257
NFYB	MA0018.2	chr15:93363758..93363792,+	3.62826e-05	3.6784e-18	1257	1257
NFYB	MA0018.2	chr15:93425562..93425577,-	3.62826e-05	3.6784e-18	1257	1257
NFYB	MA0018.2	chr16:29937159..29937181,-	3.62826e-05	3.6784e-18	1257	1257	p2@KCTD13	253980	p2@KCTD13,253980
NFYB	MA0018.2	chr16:30087212..30087248,-	3.62826e-05	3.6784e-18	1257	1257
NFYB	MA0018.2	chr16:71843197..71843245,+	3.62826e-05	3.6784e-18	1257	1257
NFYB	MA0018.2	chr16:87985029..87985096,+	3.62826e-05	3.6784e-18	1257	1257	p1@BANP	54971	p1@BANP,54971
NFYB	MA0018.2	chr17:2239829..2239852,+	3.62826e-05	3.6784e-18	1257	1257
NFYB	MA0018.2	chr17:27038292..27038330,-	3.62826e-05	3.6784e-18	1257	1257	p1@PROCA1	147011	p1@PROCA1,147011
NFYB	MA0018.2	chr17:36981647..36981696,+	3.62826e-05	3.6784e-18	1257	1257	p1@MIR4727	100616416	p1@MIR4727,100616416
NFYB	MA0018.2	chr17:42299455..42299485,-	3.62826e-05	3.6784e-18	1257	1257	p12@UBTF	7343	p12@UBTF,7343
NFYB	MA0018.2	chr17:43239231..43239297,+	3.62826e-05	3.6784e-18	1257	1257	p1@HEXIM2	124790	p1@HEXIM2,124790
NFYB	MA0018.2	chr17:4402161..4402191,+	3.62826e-05	3.6784e-18	1257	1257	p1@SPNS2	124976	p1@SPNS2,124976
NFYB	MA0018.2	chr17:56595700..56595721,+	3.62826e-05	3.6784e-18	1257	1257
NFYB	MA0018.2	chr17:56736656..56736674,-	3.62826e-05	3.6784e-18	1257	1257
NFYB	MA0018.2	chr17:56769874..56769938,-	3.62826e-05	3.6784e-18	1257	1257	p7@TEX14	56155	p7@TEX14,56155
NFYB	MA0018.2	chr17:57914914..57914926,+	3.62826e-05	3.6784e-18	1257	1257
NFYB	MA0018.2	chr17:57924186..57924226,+	3.62826e-05	3.6784e-18	1257	1257
NFYB	MA0018.2	chr17:58677326..58677406,-	3.62826e-05	3.6784e-18	1257	1257
NFYB	MA0018.2	chr17:58754669..58754712,-	3.62826e-05	3.6784e-18	1257	1257
NFYB	MA0018.2	chr17:59941061..59941089,+	3.62826e-05	3.6784e-18	1257	1257
NFYB	MA0018.2	chr17:60730633..60730675,-	3.62826e-05	3.6784e-18	1257	1257
NFYB	MA0018.2	chr17:61819270..61819326,+	3.62826e-05	3.6784e-18	1257	1257
NFYB	MA0018.2	chr17:62971822..62971849,+	3.62826e-05	3.6784e-18	1257	1257
NFYB	MA0018.2	chr17:7809375..7809389,+	3.62826e-05	3.6784e-18	1257	1257
NFYB	MA0018.2	chr18:19284724..19284779,-	3.62826e-05	3.6784e-18	1257	1257	p1@ABHD3	171586	p1@ABHD3,171586
NFYB	MA0018.2	chr18:47340320..47340479,+	3.62826e-05	3.6784e-18	1257	1257	p1@SCARNA17	677769	p1@SCARNA17,677769
NFYB	MA0018.2	chr19:11485877..11485915,+	3.62826e-05	3.6784e-18	1257	1257
NFYB	MA0018.2	chr19:14202016..14202031,+	3.62826e-05	3.6784e-18	1257	1257
NFYB	MA0018.2	chr19:18391246..18391315,+	3.62826e-05	3.6784e-18	1257	1257
NFYB	MA0018.2	chr19:41769556..41769598,-	3.62826e-05	3.6784e-18	1257	1257
NFYB	MA0018.2	chr19:41859298..41859309,-	3.62826e-05	3.6784e-18	1257	1257	p4@TGFB1	7040	p4@TGFB1,7040
NFYB	MA0018.2	chr19:41859515..41859537,-	3.62826e-05	3.6784e-18	1257	1257	p2@TGFB1	7040	p2@TGFB1,7040
NFYB	MA0018.2	chr19:4342683..4342719,-	3.62826e-05	3.6784e-18	1257	1257	p6@STAP2	55620	p6@STAP2,55620
NFYB	MA0018.2	chr19:46272462..46272562,-	3.62826e-05	3.6784e-18	1257	1257	p1@SIX5	147912	p1@SIX5,147912
NFYB	MA0018.2	chr1:107599226..107599248,-	3.62826e-05	3.6784e-18	1257	1257
NFYB	MA0018.2	chr1:109642840..109642861,+	3.62826e-05	3.6784e-18	1257	1257	p2@SCARNA2	677766	p2@SCARNA2,677766
NFYB	MA0018.2	chr1:114355226..114355280,+	3.62826e-05	3.6784e-18	1257	1257
NFYB	MA0018.2	chr1:115124429..115124471,+	3.62826e-05	3.6784e-18	1257	1257
NFYB	MA0018.2	chr1:149783922..149783929,-	3.62826e-05	3.6784e-18	1257	1257	p1@HIST2H2BF	440689	p1@HIST2H2BF,440689
NFYB	MA0018.2	chr1:149859507..149859521,-	3.62826e-05	3.6784e-18	1257	1257	p1@HIST2H2AB	317772	p1@HIST2H2AB,317772
NFYB	MA0018.2	chr1:149859755..149859771,+	3.62826e-05	3.6784e-18	1257	1257
NFYB	MA0018.2	chr1:149899786..149899836,+	3.62826e-05	3.6784e-18	1257	1257
NFYB	MA0018.2	chr1:149909321..149909361,-	3.62826e-05	3.6784e-18	1257	1257
NFYB	MA0018.2	chr1:150533934..150533959,+	3.62826e-05	3.6784e-18	1257	1257
NFYB	MA0018.2	chr1:16160993..16161014,+	3.62826e-05	3.6784e-18	1257	1257
NFYB	MA0018.2	chr1:16173989..16174038,-	3.62826e-05	3.6784e-18	1257	1257
NFYB	MA0018.2	chr1:22109734..22109790,+	3.62826e-05	3.6784e-18	1257	1257
NFYB	MA0018.2	chr1:226315804..226315836,+	3.62826e-05	3.6784e-18	1257	1257
NFYB	MA0018.2	chr1:23886127..23886144,+	3.62826e-05	3.6784e-18	1257	1257
NFYB	MA0018.2	chr1:27998692..27998710,-	3.62826e-05	3.6784e-18	1257	1257	p1@IFI6	2537	p1@IFI6,2537
NFYB	MA0018.2	chr1:47780143..47780188,+	3.62826e-05	3.6784e-18	1257	1257
NFYB	MA0018.2	chr1:94147385..94147407,-	3.62826e-05	3.6784e-18	1257	1257	p1@BCAR3	8412	p1@BCAR3,8412
NFYB	MA0018.2	chr20:45986388..45986417,+	3.62826e-05	3.6784e-18	1257	1257
NFYB	MA0018.2	chr20:45989583..45989610,-	3.62826e-05	3.6784e-18	1257	1257
NFYB	MA0018.2	chr20:46130451..46130518,-	3.62826e-05	3.6784e-18	1257	1257
NFYB	MA0018.2	chr20:49347516..49347535,-	3.62826e-05	3.6784e-18	1257	1257
NFYB	MA0018.2	chr20:49347538..49347547,-	3.62826e-05	3.6784e-18	1257	1257
NFYB	MA0018.2	chr20:49407417..49407431,+	3.62826e-05	3.6784e-18	1257	1257
NFYB	MA0018.2	chr20:49407433..49407472,+	3.62826e-05	3.6784e-18	1257	1257
NFYB	MA0018.2	chr20:52240106..52240135,+	3.62826e-05	3.6784e-18	1257	1257
NFYB	MA0018.2	chr20:52271621..52271659,-	3.62826e-05	3.6784e-18	1257	1257
NFYB	MA0018.2	chr20:52480596..52480638,-	3.62826e-05	3.6784e-18	1257	1257
NFYB	MA0018.2	chr20:52482691..52482707,-	3.62826e-05	3.6784e-18	1257	1257
NFYB	MA0018.2	chr20:52482720..52482744,-	3.62826e-05	3.6784e-18	1257	1257
NFYB	MA0018.2	chr20:52482983..52483023,+	3.62826e-05	3.6784e-18	1257	1257
NFYB	MA0018.2	chr20:62496376..62496406,-	3.62826e-05	3.6784e-18	1257	1257
NFYB	MA0018.2	chr21:44073695..44073743,+	3.62826e-05	3.6784e-18	1257	1257	p1@PDE9A	5152	p1@PDE9A,5152
NFYB	MA0018.2	chr22:43011247..43011253,+	3.62826e-05	3.6784e-18	1257	1257	p1@RNU12	267010	p1@RNU12,267010
NFYB	MA0018.2	chr22:46465914..46465942,+	3.62826e-05	3.6784e-18	1257	1257
NFYB	MA0018.2	chr2:19340585..19340597,-	3.62826e-05	3.6784e-18	1257	1257
NFYB	MA0018.2	chr2:238382389..238382405,+	3.62826e-05	3.6784e-18	1257	1257
NFYB	MA0018.2	chr2:27886460..27886511,-	3.62826e-05	3.6784e-18	1257	1257	p1@SUPT7L	9913	p1@SUPT7L,9913
NFYB	MA0018.2	chr2:38303286..38303301,-	3.62826e-05	3.6784e-18	1257	1257	p1@CYP1B1	1545	p1@CYP1B1,1545
NFYB	MA0018.2	chr2:74734505..74734571,-	3.62826e-05	3.6784e-18	1257	1257	p2@PCGF1	84759	p2@PCGF1,84759
NFYB	MA0018.2	chr3:101232150..101232202,+	3.62826e-05	3.6784e-18	1257	1257
NFYB	MA0018.2	chr3:122283100..122283153,-	3.62826e-05	3.6784e-18	1257	1257	p1@PARP9	83666	p1@PARP9,83666
NFYB	MA0018.2	chr3:15643504..15643557,+	3.62826e-05	3.6784e-18	1257	1257	p2@BTD	686	p2@BTD,686
NFYB	MA0018.2	chr3:161089536..161089553,+	3.62826e-05	3.6784e-18	1257	1257
NFYB	MA0018.2	chr3:169482824..169482835,-	3.62826e-05	3.6784e-18	1257	1257
NFYB	MA0018.2	chr3:169482840..169482855,-	3.62826e-05	3.6784e-18	1257	1257	p1@TERC	7012	p1@TERC,7012
NFYB	MA0018.2	chr3:49058930..49058944,-	3.62826e-05	3.6784e-18	1257	1257	p2@DALRD3	55152	p2@DALRD3,55152
NFYB	MA0018.2	chr5:148521286..148521377,+	3.62826e-05	3.6784e-18	1257	1257	p2@ABLIM3	22885	p2@ABLIM3,22885
NFYB	MA0018.2	chr5:174151612..174151633,+	3.62826e-05	3.6784e-18	1257	1257	p2@MSX2	4488	p2@MSX2,4488
NFYB	MA0018.2	chr5:179105528..179105566,-	3.62826e-05	3.6784e-18	1257	1257
NFYB	MA0018.2	chr5:66511528..66511553,-	3.62826e-05	3.6784e-18	1257	1257
NFYB	MA0018.2	chr6:108881012..108881034,+	3.62826e-05	3.6784e-18	1257	1257	p3@FOXO3	2309	p3@FOXO3,2309
NFYB	MA0018.2	chr6:147523807..147523829,+	3.62826e-05	3.6784e-18	1257	1257
NFYB	MA0018.2	chr6:26020672..26020689,+	3.62826e-05	3.6784e-18	1257	1257	p10@HIST1H3A	8350	p10@HIST1H3A,8350;p10@HIST1H3B,8351;p10@HIST1H3C,8352;p10@HIST1H3D,8353;p10@HIST1H3E,8354;p10@HIST1H3F,8355;p10@HIST1H3G,8356;p10@HIST1H3I,8357;p10@HIST1H3J,8358;p11@HIST1H3H,8968
NFYB	MA0018.2	chr6:26021780..26021816,+	3.62826e-05	3.6784e-18	1257	1257	p10@HIST1H4A	121504	p10@HIST1H4A,121504;p10@HIST1H4B,554313;p10@HIST1H4D,8294;p10@HIST1H4E,8359;p10@HIST1H4H,8360;p10@HIST1H4I,8361;p10@HIST1H4J,8362;p10@HIST1H4K,8363;p10@HIST1H4L,8364;p10@HIST2H4A,8365;p10@HIST2H4B,8366;p10@HIST4H4,8367;p11@HIST1H4C,8368;p11@HIST1H4F,8370
NFYB	MA0018.2	chr6:26021869..26021887,+	3.62826e-05	3.6784e-18	1257	1257	p8@HIST1H4A	121504	p8@HIST1H4A,121504;p8@HIST1H4B,554313;p8@HIST1H4D,8294;p8@HIST1H4E,8359;p8@HIST1H4H,8360;p8@HIST1H4I,8361;p8@HIST1H4J,8362;p8@HIST1H4K,8363;p8@HIST1H4L,8364;p8@HIST2H4A,8365;p8@HIST2H4B,8366;p8@HIST4H4,8367;p9@HIST1H4C,8368;p9@HIST1H4F,8370
NFYB	MA0018.2	chr6:26027503..26027522,-	3.62826e-05	3.6784e-18	1257	1257	p2@HIST1H4A	121504	p2@HIST1H4A,121504;p2@HIST1H4B,554313;p2@HIST1H4D,8294;p2@HIST1H4E,8359;p2@HIST1H4F,8360;p2@HIST1H4H,8361;p2@HIST1H4I,8362;p2@HIST1H4J,8363;p2@HIST1H4K,8364;p2@HIST1H4L,8365;p2@HIST2H4A,8366;p2@HIST2H4B,8367;p2@HIST4H4,8368;p3@HIST1H4C,8370
NFYB	MA0018.2	chr6:26033837..26033852,-	3.62826e-05	3.6784e-18	1257	1257	p1@HIST1H2AB	3012	p1@HIST1H2AB,3012;p2@HIST1H2AE,8335
NFYB	MA0018.2	chr6:26045392..26045406,-	3.62826e-05	3.6784e-18	1257	1257
NFYB	MA0018.2	chr6:26045603..26045639,+	3.62826e-05	3.6784e-18	1257	1257	p2@HIST1H3A	8350	p2@HIST1H3A,8350;p2@HIST1H3B,8351;p2@HIST1H3C,8352;p2@HIST1H3D,8353;p2@HIST1H3E,8354;p2@HIST1H3F,8355;p2@HIST1H3G,8356;p2@HIST1H3I,8357;p2@HIST1H3J,8358;p3@HIST1H3H,8968
NFYB	MA0018.2	chr6:26123215..26123233,-	3.62826e-05	3.6784e-18	1257	1257
NFYB	MA0018.2	chr6:26124147..26124168,-	3.62826e-05	3.6784e-18	1257	1257	p1@HIST1H2BC	8339	p1@HIST1H2BC,8339;p1@HIST1H2BE,8343;p1@HIST1H2BF,8344;p1@HIST1H2BG,8346;p1@HIST1H2BI,8347
NFYB	MA0018.2	chr6:26158115..26158120,-	3.62826e-05	3.6784e-18	1257	1257
NFYB	MA0018.2	chr6:26197500..26197521,-	3.62826e-05	3.6784e-18	1257	1257	p10@HIST1H3H	8350	p10@HIST1H3H,8350;p9@HIST1H3A,8351;p9@HIST1H3B,8352;p9@HIST1H3C,8353;p9@HIST1H3D,8354;p9@HIST1H3E,8355;p9@HIST1H3F,8356;p9@HIST1H3G,8357;p9@HIST1H3I,8358;p9@HIST1H3J,8968
NFYB	MA0018.2	chr6:26199499..26199528,-	3.62826e-05	3.6784e-18	1257	1257	p3@HIST1H3A	8350	p3@HIST1H3A,8350;p3@HIST1H3B,8351;p3@HIST1H3C,8352;p3@HIST1H3D,8353;p3@HIST1H3E,8354;p3@HIST1H3F,8355;p3@HIST1H3G,8356;p3@HIST1H3I,8357;p3@HIST1H3J,8358;p4@HIST1H3H,8968
NFYB	MA0018.2	chr6:26199709..26199720,+	3.62826e-05	3.6784e-18	1257	1257	p5@HIST1H2BC	8339	p5@HIST1H2BC,8339;p5@HIST1H2BF,8343;p5@HIST1H2BG,8344;p5@HIST1H2BI,8346;p6@HIST1H2BE,8347
NFYB	MA0018.2	chr6:26204825..26204845,+	3.62826e-05	3.6784e-18	1257	1257	p1@HIST1H4A	121504	p1@HIST1H4A,121504;p1@HIST1H4B,554313;p1@HIST1H4D,8294;p1@HIST1H4E,8359;p1@HIST1H4F,8360;p1@HIST1H4H,8361;p1@HIST1H4I,8362;p1@HIST1H4J,8363;p1@HIST1H4K,8364;p1@HIST1H4L,8365;p1@HIST2H4A,8366;p1@HIST2H4B,8367;p1@HIST4H4,8368;p2@HIST1H4C,8370
NFYB	MA0018.2	chr6:26225354..26225378,+	3.62826e-05	3.6784e-18	1257	1257	p11@HIST1H3A	8350	p11@HIST1H3A,8350;p11@HIST1H3B,8351;p11@HIST1H3C,8352;p11@HIST1H3D,8353;p11@HIST1H3E,8354;p11@HIST1H3F,8355;p11@HIST1H3G,8356;p11@HIST1H3I,8357;p11@HIST1H3J,8358;p12@HIST1H3H,8968
NFYB	MA0018.2	chr6:26235206..26235224,-	3.62826e-05	3.6784e-18	1257	1257	p1@HIST1H1D	3007	p1@HIST1H1D,3007
NFYB	MA0018.2	chr6:26240613..26240628,+	3.62826e-05	3.6784e-18	1257	1257	p7@HIST1H4F	8361	p7@HIST1H4F,8361
NFYB	MA0018.2	chr6:26250853..26250874,-	3.62826e-05	3.6784e-18	1257	1257	p7@HIST1H3A	8350	p7@HIST1H3A,8350;p7@HIST1H3B,8351;p7@HIST1H3C,8352;p7@HIST1H3D,8353;p7@HIST1H3E,8354;p7@HIST1H3F,8355;p7@HIST1H3G,8356;p7@HIST1H3I,8357;p7@HIST1H3J,8358;p8@HIST1H3H,8968
NFYB	MA0018.2	chr6:27806319..27806356,+	3.62826e-05	3.6784e-18	1257	1257	p1@HIST1H2BN	8341	p1@HIST1H2BN,8341
NFYB	MA0018.2	chr6:27840112..27840133,-	3.62826e-05	3.6784e-18	1257	1257	p4@HIST1H3A	8350	p4@HIST1H3A,8350;p4@HIST1H3B,8351;p4@HIST1H3C,8352;p4@HIST1H3D,8353;p4@HIST1H3E,8354;p4@HIST1H3F,8355;p4@HIST1H3G,8356;p4@HIST1H3I,8357;p4@HIST1H3J,8358;p5@HIST1H3H,8968
NFYB	MA0018.2	chr6:2990151..2990209,+	3.62826e-05	3.6784e-18	1257	1257
NFYB	MA0018.2	chr6:32121295..32121346,+	3.62826e-05	3.6784e-18	1257	1257	p2@EGFL8	80864	p2@EGFL8,80864;p2@PPT2,9374
NFYB	MA0018.2	chr6:33265915..33265952,+	3.62826e-05	3.6784e-18	1257	1257
NFYB	MA0018.2	chr6:34113551..34113566,-	3.62826e-05	3.6784e-18	1257	1257
NFYB	MA0018.2	chr6:42714966..42714987,+	3.62826e-05	3.6784e-18	1257	1257
NFYB	MA0018.2	chr6:47277620..47277631,-	3.62826e-05	3.6784e-18	1257	1257	p3@TNFRSF21	27242	p3@TNFRSF21,27242
NFYB	MA0018.2	chr6:54712834..54712870,-	3.62826e-05	3.6784e-18	1257	1257
NFYB	MA0018.2	chr7:107988451..107988466,+	3.62826e-05	3.6784e-18	1257	1257
NFYB	MA0018.2	chr7:157129414..157129491,-	3.62826e-05	3.6784e-18	1257	1257
NFYB	MA0018.2	chr7:158622384..158622412,+	3.62826e-05	3.6784e-18	1257	1257
NFYB	MA0018.2	chr7:6144244..6144262,-	3.62826e-05	3.6784e-18	1257	1257
NFYB	MA0018.2	chr7:73153411..73153543,+	3.62826e-05	3.6784e-18	1257	1257
NFYB	MA0018.2	chr7:75947305..75947322,-	3.62826e-05	3.6784e-18	1257	1257
NFYB	MA0018.2	chr7:75947557..75947598,+	3.62826e-05	3.6784e-18	1257	1257
NFYB	MA0018.2	chr7:99724754..99724781,-	3.62826e-05	3.6784e-18	1257	1257
NFYB	MA0018.2	chr9:131940726..131940731,+	3.62826e-05	3.6784e-18	1257	1257
NFYB	MA0018.2	chr9:132145462..132145479,+	3.62826e-05	3.6784e-18	1257	1257
NFYB	MA0018.2	chr9:140135796..140135807,+	3.62826e-05	3.6784e-18	1257	1257	p2@TUBB4B	10383	p2@TUBB4B,10383
NFYB	MA0018.2	chrX:129116602..129116624,+	3.62826e-05	3.6784e-18	1257	1257	p1@BCORL1	63035	p1@BCORL1,63035
NFYA	MA0018.2	chr1:149858227..149858237,-	9.77821e-07	5.80438e-17	744	744	p1@HIST2H2BE	8349	p1@HIST2H2BE,8349
NFYA	MA0018.2	chr1:228645796..228645822,+	9.77821e-07	5.80438e-17	744	744	p1@HIST3H2BB	128312	p1@HIST3H2BB,128312
NFYA	MA0018.2	chr6:26032319..26032337,-	9.77821e-07	5.80438e-17	744	744	p1@HIST1H3A	8350	p1@HIST1H3A,8350;p1@HIST1H3B,8351;p1@HIST1H3C,8352;p1@HIST1H3D,8353;p1@HIST1H3E,8354;p1@HIST1H3F,8355;p1@HIST1H3G,8356;p1@HIST1H3H,8357;p1@HIST1H3I,8358;p1@HIST1H3J,8968
NFYA	MA0018.2	chr6:26043932..26043947,-	9.77821e-07	5.80438e-17	744	744	p1@HIST1H2BB	3018	p1@HIST1H2BB,3018
NFYA	MA0018.2	chr6:26056695..26056701,-	9.77821e-07	5.80438e-17	744	744	p1@HIST1H1C	3006	p1@HIST1H1C,3006
NFYA	MA0018.2	chr6:26104154..26104169,+	9.77821e-07	5.80438e-17	744	744	p1@HIST1H4C	8364	p1@HIST1H4C,8364
NFYA	MA0018.2	chr6:26124393..26124422,+	9.77821e-07	5.80438e-17	744	744	p1@HIST1H2AC	8334	p1@HIST1H2AC,8334
NFYA	MA0018.2	chr6:26158343..26158366,+	9.77821e-07	5.80438e-17	744	744	p1@HIST1H2BD	3017	p1@HIST1H2BD,3017
NFYA	MA0018.2	chr6:26183977..26184005,+	9.77821e-07	5.80438e-17	744	744	p5@HIST1H2BE	8344	p5@HIST1H2BE,8344
NFYA	MA0018.2	chr6:26189331..26189346,-	9.77821e-07	5.80438e-17	744	744	p3@HIST1H4A	121504	p3@HIST1H4A,121504;p3@HIST1H4B,554313;p3@HIST1H4D,8294;p3@HIST1H4E,8359;p3@HIST1H4F,8360;p3@HIST1H4H,8361;p3@HIST1H4I,8362;p3@HIST1H4J,8363;p3@HIST1H4K,8364;p3@HIST1H4L,8365;p3@HIST2H4A,8366;p3@HIST2H4B,8367;p3@HIST4H4,8368;p4@HIST1H4C,8370
NFYA	MA0018.2	chr6:26199737..26199754,+	9.77821e-07	5.80438e-17	744	744	p2@HIST1H2BC	8339	p2@HIST1H2BC,8339;p2@HIST1H2BE,8343;p2@HIST1H2BF,8344;p2@HIST1H2BG,8346;p2@HIST1H2BI,8347
NFYA	MA0018.2	chr6:26216881..26216895,-	9.77821e-07	5.80438e-17	744	744	p6@HIST1H2BC	8339	p6@HIST1H2BC,8339;p6@HIST1H2BF,8343;p6@HIST1H2BG,8344;p6@HIST1H2BI,8346;p7@HIST1H2BE,8347
NFYA	MA0018.2	chr6:26216901..26216926,-	9.77821e-07	5.80438e-17	744	744	p4@HIST1H2BC	8339	p4@HIST1H2BC,8339;p4@HIST1H2BE,8343;p4@HIST1H2BF,8344;p4@HIST1H2BG,8346;p4@HIST1H2BI,8347
NFYA	MA0018.2	chr6:26217140..26217155,+	9.77821e-07	5.80438e-17	744	744	p1@HIST1H2AE	3012	p1@HIST1H2AE,3012
NFYA	MA0018.2	chr6:26217159..26217170,+	9.77821e-07	5.80438e-17	744	744	p2@HIST1H2AB	3012	p2@HIST1H2AB,3012;p3@HIST1H2AE,8335
NFYA	MA0018.2	chr6:26251822..26251833,+	9.77821e-07	5.80438e-17	744	744	p2@HIST1H2BH	8345	p2@HIST1H2BH,8345
NFYA	MA0018.2	chr6:26251835..26251848,+	9.77821e-07	5.80438e-17	744	744	p1@HIST1H2BH	8345	p1@HIST1H2BH,8345
NFYA	MA0018.2	chr6:26271633..26271648,-	9.77821e-07	5.80438e-17	744	744	p8@HIST1H3A	8350	p8@HIST1H3A,8350;p8@HIST1H3B,8351;p8@HIST1H3C,8352;p8@HIST1H3D,8353;p8@HIST1H3E,8354;p8@HIST1H3F,8355;p8@HIST1H3G,8356;p8@HIST1H3I,8357;p8@HIST1H3J,8358;p9@HIST1H3H,8968
NFYA	MA0018.2	chr6:26273152..26273175,+	9.77821e-07	5.80438e-17	744	744	p3@HIST1H2BC	8339	p3@HIST1H2BC,8339;p3@HIST1H2BE,8343;p3@HIST1H2BF,8344;p3@HIST1H2BG,8346;p3@HIST1H2BI,8347
NFYA	MA0018.2	chr6:27100565..27100582,-	9.77821e-07	5.80438e-17	744	744	p1@HIST1H2BJ	8970	p1@HIST1H2BJ,8970
NFYA	MA0018.2	chr6:27100811..27100830,+	9.77821e-07	5.80438e-17	744	744	p2@HIST1H2AG	8969	p2@HIST1H2AG,8969
NFYA	MA0018.2	chr6:27775694..27775714,-	9.77821e-07	5.80438e-17	744	744	p1@HIST1H2BL	8340	p1@HIST1H2BL,8340
NFYA	MA0018.2	chr6:27775943..27775958,+	9.77821e-07	5.80438e-17	744	744	p2@HIST1H2AI	8329	p2@HIST1H2AI,8329;p2@HIST1H3H,8357
NFYA	MA0018.2	chr6:27777819..27777836,+	9.77821e-07	5.80438e-17	744	744	p6@HIST1H3A	8350	p6@HIST1H3A,8350;p6@HIST1H3B,8351;p6@HIST1H3C,8352;p6@HIST1H3D,8353;p6@HIST1H3E,8354;p6@HIST1H3F,8355;p6@HIST1H3G,8356;p6@HIST1H3I,8357;p6@HIST1H3J,8358;p7@HIST1H3H,8968
NFYA	MA0018.2	chr6:27782788..27782823,+	9.77821e-07	5.80438e-17	744	744	p1@HIST1H2BM	8342	p1@HIST1H2BM,8342
NFYA	MA0018.2	chr6:27806140..27806160,-	9.77821e-07	5.80438e-17	744	744	p2@HIST1H2AK	8329	p2@HIST1H2AK,8329;p2@HIST1H2AM,8330;p3@HIST1H2AG,8332;p3@HIST1H2AH,8336;p3@HIST1H2AI,85235;p3@HIST1H2AL,8969
NFYA	MA0018.2	chr6:27833087..27833103,+	9.77821e-07	5.80438e-17	744	744	p2@HIST1H2AL	8332	p2@HIST1H2AL,8332
NFYA	MA0018.2	chr6:27858597..27858611,-	9.77821e-07	5.80438e-17	744	744	p5@HIST1H3A	8350	p5@HIST1H3A,8350;p5@HIST1H3B,8351;p5@HIST1H3C,8352;p5@HIST1H3D,8353;p5@HIST1H3E,8354;p5@HIST1H3F,8355;p5@HIST1H3G,8356;p5@HIST1H3I,8357;p5@HIST1H3J,8358;p6@HIST1H3H,8968
NFYA	MA0018.2	chr6:27860956..27860973,-	9.77821e-07	5.80438e-17	744	744	p1@HIST1H2AG	8329	p1@HIST1H2AG,8329;p1@HIST1H2AH,8330;p1@HIST1H2AI,8332;p1@HIST1H2AK,8336;p1@HIST1H2AL,85235;p1@HIST1H2AM,8969
NFYA	MA0018.2	chr6:27861190..27861217,+	9.77821e-07	5.80438e-17	744	744	p1@HIST1H2BO	8348	p1@HIST1H2BO,8348
NFYA	MA0018.2	chr17:56736656..56736674,-	2.34613e-06	5.80438e-17	995	995
NFYA	MA0018.2	chr17:7809375..7809389,+	2.34613e-06	5.80438e-17	995	995
NFYA	MA0018.2	chr1:149859755..149859771,+	2.34613e-06	5.80438e-17	995	995
NFYA	MA0018.2	chr22:43011247..43011253,+	2.34613e-06	5.80438e-17	995	995	p1@RNU12	267010	p1@RNU12,267010
NFYA	MA0018.2	chr3:169482824..169482835,-	2.34613e-06	5.80438e-17	995	995
NFYA	MA0018.2	chr10:102106649..102106713,-	0.00036103	5.80438e-17	1257	1257
NFYA	MA0018.2	chr10:1401802..1401807,+	0.00036103	5.80438e-17	1257	1257
NFYA	MA0018.2	chr10:91152368..91152419,+	0.00036103	5.80438e-17	1257	1257	p1@IFIT1	3434	p1@IFIT1,3434
NFYA	MA0018.2	chr10:91174314..91174403,+	0.00036103	5.80438e-17	1257	1257	p2@IFIT5	24138	p2@IFIT5,24138
NFYA	MA0018.2	chr11:60929209..60929262,+	0.00036103	5.80438e-17	1257	1257
NFYA	MA0018.2	chr11:62607111..62607161,+	0.00036103	5.80438e-17	1257	1257
NFYA	MA0018.2	chr12:113344755..113344805,+	0.00036103	5.80438e-17	1257	1257	p1@OAS1	4938	p1@OAS1,4938
NFYA	MA0018.2	chr12:14924056..14924073,-	0.00036103	5.80438e-17	1257	1257	p7@HIST1H4A	121504	p7@HIST1H4A,121504;p7@HIST1H4B,554313;p7@HIST1H4D,8294;p7@HIST1H4E,8359;p7@HIST1H4H,8360;p7@HIST1H4I,8361;p7@HIST1H4J,8362;p7@HIST1H4K,8363;p7@HIST1H4L,8364;p7@HIST2H4A,8365;p7@HIST2H4B,8366;p7@HIST4H4,8367;p8@HIST1H4C,8368;p8@HIST1H4F,8370
NFYA	MA0018.2	chr12:46777094..46777142,-	0.00036103	5.80438e-17	1257	1257
NFYA	MA0018.2	chr12:52564244..52564285,-	0.00036103	5.80438e-17	1257	1257
NFYA	MA0018.2	chr12:53298632..53298653,-	0.00036103	5.80438e-17	1257	1257	p18@KRT8	3856	p18@KRT8,3856
NFYA	MA0018.2	chr13:31191642..31191749,-	0.00036103	5.80438e-17	1257	1257	p2@HMGB1	3146	p2@HMGB1,3146
NFYA	MA0018.2	chr14:102414353..102414415,-	0.00036103	5.80438e-17	1257	1257
NFYA	MA0018.2	chr14:24611067..24611074,+	0.00036103	5.80438e-17	1257	1257
NFYA	MA0018.2	chr14:34420259..34420291,-	0.00036103	5.80438e-17	1257	1257	p1@EGLN3	112399	p1@EGLN3,112399
NFYA	MA0018.2	chr14:69260248..69260299,+	0.00036103	5.80438e-17	1257	1257
NFYA	MA0018.2	chr14:69261957..69261974,-	0.00036103	5.80438e-17	1257	1257
NFYA	MA0018.2	chr14:81685834..81685853,+	0.00036103	5.80438e-17	1257	1257
NFYA	MA0018.2	chr14:90849832..90849879,+	0.00036103	5.80438e-17	1257	1257
NFYA	MA0018.2	chr14:90863214..90863217,-	0.00036103	5.80438e-17	1257	1257
NFYA	MA0018.2	chr15:90727473..90727487,+	0.00036103	5.80438e-17	1257	1257
NFYA	MA0018.2	chr15:93352699..93352713,+	0.00036103	5.80438e-17	1257	1257
NFYA	MA0018.2	chr15:93363607..93363635,-	0.00036103	5.80438e-17	1257	1257
NFYA	MA0018.2	chr15:93363758..93363792,+	0.00036103	5.80438e-17	1257	1257
NFYA	MA0018.2	chr15:93425562..93425577,-	0.00036103	5.80438e-17	1257	1257
NFYA	MA0018.2	chr16:29937159..29937181,-	0.00036103	5.80438e-17	1257	1257	p2@KCTD13	253980	p2@KCTD13,253980
NFYA	MA0018.2	chr16:30087212..30087248,-	0.00036103	5.80438e-17	1257	1257
NFYA	MA0018.2	chr16:71843197..71843245,+	0.00036103	5.80438e-17	1257	1257
NFYA	MA0018.2	chr16:87985029..87985096,+	0.00036103	5.80438e-17	1257	1257	p1@BANP	54971	p1@BANP,54971
NFYA	MA0018.2	chr17:2239829..2239852,+	0.00036103	5.80438e-17	1257	1257
NFYA	MA0018.2	chr17:27038292..27038330,-	0.00036103	5.80438e-17	1257	1257	p1@PROCA1	147011	p1@PROCA1,147011
NFYA	MA0018.2	chr17:36981647..36981696,+	0.00036103	5.80438e-17	1257	1257	p1@MIR4727	100616416	p1@MIR4727,100616416
NFYA	MA0018.2	chr17:42299455..42299485,-	0.00036103	5.80438e-17	1257	1257	p12@UBTF	7343	p12@UBTF,7343
NFYA	MA0018.2	chr17:43239231..43239297,+	0.00036103	5.80438e-17	1257	1257	p1@HEXIM2	124790	p1@HEXIM2,124790
NFYA	MA0018.2	chr17:4402161..4402191,+	0.00036103	5.80438e-17	1257	1257	p1@SPNS2	124976	p1@SPNS2,124976
NFYA	MA0018.2	chr17:56595700..56595721,+	0.00036103	5.80438e-17	1257	1257
NFYA	MA0018.2	chr17:56769874..56769938,-	0.00036103	5.80438e-17	1257	1257	p7@TEX14	56155	p7@TEX14,56155
NFYA	MA0018.2	chr17:57914914..57914926,+	0.00036103	5.80438e-17	1257	1257
NFYA	MA0018.2	chr17:57924186..57924226,+	0.00036103	5.80438e-17	1257	1257
NFYA	MA0018.2	chr17:58677326..58677406,-	0.00036103	5.80438e-17	1257	1257
NFYA	MA0018.2	chr17:58754669..58754712,-	0.00036103	5.80438e-17	1257	1257
NFYA	MA0018.2	chr17:59941061..59941089,+	0.00036103	5.80438e-17	1257	1257
NFYA	MA0018.2	chr17:60730633..60730675,-	0.00036103	5.80438e-17	1257	1257
NFYA	MA0018.2	chr17:61819270..61819326,+	0.00036103	5.80438e-17	1257	1257
NFYA	MA0018.2	chr17:62971822..62971849,+	0.00036103	5.80438e-17	1257	1257
NFYA	MA0018.2	chr18:19284724..19284779,-	0.00036103	5.80438e-17	1257	1257	p1@ABHD3	171586	p1@ABHD3,171586
NFYA	MA0018.2	chr18:47340320..47340479,+	0.00036103	5.80438e-17	1257	1257	p1@SCARNA17	677769	p1@SCARNA17,677769
NFYA	MA0018.2	chr19:11485877..11485915,+	0.00036103	5.80438e-17	1257	1257
NFYA	MA0018.2	chr19:14202016..14202031,+	0.00036103	5.80438e-17	1257	1257
NFYA	MA0018.2	chr19:18391246..18391315,+	0.00036103	5.80438e-17	1257	1257
NFYA	MA0018.2	chr19:41769556..41769598,-	0.00036103	5.80438e-17	1257	1257
NFYA	MA0018.2	chr19:41859298..41859309,-	0.00036103	5.80438e-17	1257	1257	p4@TGFB1	7040	p4@TGFB1,7040
NFYA	MA0018.2	chr19:41859515..41859537,-	0.00036103	5.80438e-17	1257	1257	p2@TGFB1	7040	p2@TGFB1,7040
NFYA	MA0018.2	chr19:4342683..4342719,-	0.00036103	5.80438e-17	1257	1257	p6@STAP2	55620	p6@STAP2,55620
NFYA	MA0018.2	chr19:46272462..46272562,-	0.00036103	5.80438e-17	1257	1257	p1@SIX5	147912	p1@SIX5,147912
NFYA	MA0018.2	chr1:107599226..107599248,-	0.00036103	5.80438e-17	1257	1257
NFYA	MA0018.2	chr1:109642840..109642861,+	0.00036103	5.80438e-17	1257	1257	p2@SCARNA2	677766	p2@SCARNA2,677766
NFYA	MA0018.2	chr1:114355226..114355280,+	0.00036103	5.80438e-17	1257	1257
NFYA	MA0018.2	chr1:115124429..115124471,+	0.00036103	5.80438e-17	1257	1257
NFYA	MA0018.2	chr1:149783922..149783929,-	0.00036103	5.80438e-17	1257	1257	p1@HIST2H2BF	440689	p1@HIST2H2BF,440689
NFYA	MA0018.2	chr1:149859507..149859521,-	0.00036103	5.80438e-17	1257	1257	p1@HIST2H2AB	317772	p1@HIST2H2AB,317772
NFYA	MA0018.2	chr1:149899786..149899836,+	0.00036103	5.80438e-17	1257	1257
NFYA	MA0018.2	chr1:149909321..149909361,-	0.00036103	5.80438e-17	1257	1257
NFYA	MA0018.2	chr1:150533934..150533959,+	0.00036103	5.80438e-17	1257	1257
NFYA	MA0018.2	chr1:16160993..16161014,+	0.00036103	5.80438e-17	1257	1257
NFYA	MA0018.2	chr1:16173989..16174038,-	0.00036103	5.80438e-17	1257	1257
NFYA	MA0018.2	chr1:22109734..22109790,+	0.00036103	5.80438e-17	1257	1257
NFYA	MA0018.2	chr1:226315804..226315836,+	0.00036103	5.80438e-17	1257	1257
NFYA	MA0018.2	chr1:23886127..23886144,+	0.00036103	5.80438e-17	1257	1257
NFYA	MA0018.2	chr1:27998692..27998710,-	0.00036103	5.80438e-17	1257	1257	p1@IFI6	2537	p1@IFI6,2537
NFYA	MA0018.2	chr1:47780143..47780188,+	0.00036103	5.80438e-17	1257	1257
NFYA	MA0018.2	chr1:94147385..94147407,-	0.00036103	5.80438e-17	1257	1257	p1@BCAR3	8412	p1@BCAR3,8412
NFYA	MA0018.2	chr20:45986388..45986417,+	0.00036103	5.80438e-17	1257	1257
NFYA	MA0018.2	chr20:45989583..45989610,-	0.00036103	5.80438e-17	1257	1257
NFYA	MA0018.2	chr20:46130451..46130518,-	0.00036103	5.80438e-17	1257	1257
NFYA	MA0018.2	chr20:49347516..49347535,-	0.00036103	5.80438e-17	1257	1257
NFYA	MA0018.2	chr20:49347538..49347547,-	0.00036103	5.80438e-17	1257	1257
NFYA	MA0018.2	chr20:49407417..49407431,+	0.00036103	5.80438e-17	1257	1257
NFYA	MA0018.2	chr20:49407433..49407472,+	0.00036103	5.80438e-17	1257	1257
NFYA	MA0018.2	chr20:52240106..52240135,+	0.00036103	5.80438e-17	1257	1257
NFYA	MA0018.2	chr20:52271621..52271659,-	0.00036103	5.80438e-17	1257	1257
NFYA	MA0018.2	chr20:52480596..52480638,-	0.00036103	5.80438e-17	1257	1257
NFYA	MA0018.2	chr20:52482691..52482707,-	0.00036103	5.80438e-17	1257	1257
NFYA	MA0018.2	chr20:52482720..52482744,-	0.00036103	5.80438e-17	1257	1257
NFYA	MA0018.2	chr20:52482983..52483023,+	0.00036103	5.80438e-17	1257	1257
NFYA	MA0018.2	chr20:62496376..62496406,-	0.00036103	5.80438e-17	1257	1257
NFYA	MA0018.2	chr21:44073695..44073743,+	0.00036103	5.80438e-17	1257	1257	p1@PDE9A	5152	p1@PDE9A,5152
NFYA	MA0018.2	chr22:46465914..46465942,+	0.00036103	5.80438e-17	1257	1257
NFYA	MA0018.2	chr2:19340585..19340597,-	0.00036103	5.80438e-17	1257	1257
NFYA	MA0018.2	chr2:238382389..238382405,+	0.00036103	5.80438e-17	1257	1257
NFYA	MA0018.2	chr2:27886460..27886511,-	0.00036103	5.80438e-17	1257	1257	p1@SUPT7L	9913	p1@SUPT7L,9913
NFYA	MA0018.2	chr2:38303286..38303301,-	0.00036103	5.80438e-17	1257	1257	p1@CYP1B1	1545	p1@CYP1B1,1545
NFYA	MA0018.2	chr2:74734505..74734571,-	0.00036103	5.80438e-17	1257	1257	p2@PCGF1	84759	p2@PCGF1,84759
NFYA	MA0018.2	chr3:101232150..101232202,+	0.00036103	5.80438e-17	1257	1257
NFYA	MA0018.2	chr3:122283100..122283153,-	0.00036103	5.80438e-17	1257	1257	p1@PARP9	83666	p1@PARP9,83666
NFYA	MA0018.2	chr3:15643504..15643557,+	0.00036103	5.80438e-17	1257	1257	p2@BTD	686	p2@BTD,686
NFYA	MA0018.2	chr3:161089536..161089553,+	0.00036103	5.80438e-17	1257	1257
NFYA	MA0018.2	chr3:169482840..169482855,-	0.00036103	5.80438e-17	1257	1257	p1@TERC	7012	p1@TERC,7012
NFYA	MA0018.2	chr3:49058930..49058944,-	0.00036103	5.80438e-17	1257	1257	p2@DALRD3	55152	p2@DALRD3,55152
NFYA	MA0018.2	chr5:148521286..148521377,+	0.00036103	5.80438e-17	1257	1257	p2@ABLIM3	22885	p2@ABLIM3,22885
NFYA	MA0018.2	chr5:174151612..174151633,+	0.00036103	5.80438e-17	1257	1257	p2@MSX2	4488	p2@MSX2,4488
NFYA	MA0018.2	chr5:179105528..179105566,-	0.00036103	5.80438e-17	1257	1257
NFYA	MA0018.2	chr5:66511528..66511553,-	0.00036103	5.80438e-17	1257	1257
NFYA	MA0018.2	chr6:108881012..108881034,+	0.00036103	5.80438e-17	1257	1257	p3@FOXO3	2309	p3@FOXO3,2309
NFYA	MA0018.2	chr6:147523807..147523829,+	0.00036103	5.80438e-17	1257	1257
NFYA	MA0018.2	chr6:26020672..26020689,+	0.00036103	5.80438e-17	1257	1257	p10@HIST1H3A	8350	p10@HIST1H3A,8350;p10@HIST1H3B,8351;p10@HIST1H3C,8352;p10@HIST1H3D,8353;p10@HIST1H3E,8354;p10@HIST1H3F,8355;p10@HIST1H3G,8356;p10@HIST1H3I,8357;p10@HIST1H3J,8358;p11@HIST1H3H,8968
NFYA	MA0018.2	chr6:26021780..26021816,+	0.00036103	5.80438e-17	1257	1257	p10@HIST1H4A	121504	p10@HIST1H4A,121504;p10@HIST1H4B,554313;p10@HIST1H4D,8294;p10@HIST1H4E,8359;p10@HIST1H4H,8360;p10@HIST1H4I,8361;p10@HIST1H4J,8362;p10@HIST1H4K,8363;p10@HIST1H4L,8364;p10@HIST2H4A,8365;p10@HIST2H4B,8366;p10@HIST4H4,8367;p11@HIST1H4C,8368;p11@HIST1H4F,8370
NFYA	MA0018.2	chr6:26021869..26021887,+	0.00036103	5.80438e-17	1257	1257	p8@HIST1H4A	121504	p8@HIST1H4A,121504;p8@HIST1H4B,554313;p8@HIST1H4D,8294;p8@HIST1H4E,8359;p8@HIST1H4H,8360;p8@HIST1H4I,8361;p8@HIST1H4J,8362;p8@HIST1H4K,8363;p8@HIST1H4L,8364;p8@HIST2H4A,8365;p8@HIST2H4B,8366;p8@HIST4H4,8367;p9@HIST1H4C,8368;p9@HIST1H4F,8370
NFYA	MA0018.2	chr6:26027503..26027522,-	0.00036103	5.80438e-17	1257	1257	p2@HIST1H4A	121504	p2@HIST1H4A,121504;p2@HIST1H4B,554313;p2@HIST1H4D,8294;p2@HIST1H4E,8359;p2@HIST1H4F,8360;p2@HIST1H4H,8361;p2@HIST1H4I,8362;p2@HIST1H4J,8363;p2@HIST1H4K,8364;p2@HIST1H4L,8365;p2@HIST2H4A,8366;p2@HIST2H4B,8367;p2@HIST4H4,8368;p3@HIST1H4C,8370
NFYA	MA0018.2	chr6:26033837..26033852,-	0.00036103	5.80438e-17	1257	1257	p1@HIST1H2AB	3012	p1@HIST1H2AB,3012;p2@HIST1H2AE,8335
NFYA	MA0018.2	chr6:26045392..26045406,-	0.00036103	5.80438e-17	1257	1257
NFYA	MA0018.2	chr6:26045603..26045639,+	0.00036103	5.80438e-17	1257	1257	p2@HIST1H3A	8350	p2@HIST1H3A,8350;p2@HIST1H3B,8351;p2@HIST1H3C,8352;p2@HIST1H3D,8353;p2@HIST1H3E,8354;p2@HIST1H3F,8355;p2@HIST1H3G,8356;p2@HIST1H3I,8357;p2@HIST1H3J,8358;p3@HIST1H3H,8968
NFYA	MA0018.2	chr6:26123215..26123233,-	0.00036103	5.80438e-17	1257	1257
NFYA	MA0018.2	chr6:26124147..26124168,-	0.00036103	5.80438e-17	1257	1257	p1@HIST1H2BC	8339	p1@HIST1H2BC,8339;p1@HIST1H2BE,8343;p1@HIST1H2BF,8344;p1@HIST1H2BG,8346;p1@HIST1H2BI,8347
NFYA	MA0018.2	chr6:26158115..26158120,-	0.00036103	5.80438e-17	1257	1257
NFYA	MA0018.2	chr6:26197500..26197521,-	0.00036103	5.80438e-17	1257	1257	p10@HIST1H3H	8350	p10@HIST1H3H,8350;p9@HIST1H3A,8351;p9@HIST1H3B,8352;p9@HIST1H3C,8353;p9@HIST1H3D,8354;p9@HIST1H3E,8355;p9@HIST1H3F,8356;p9@HIST1H3G,8357;p9@HIST1H3I,8358;p9@HIST1H3J,8968
NFYA	MA0018.2	chr6:26199499..26199528,-	0.00036103	5.80438e-17	1257	1257	p3@HIST1H3A	8350	p3@HIST1H3A,8350;p3@HIST1H3B,8351;p3@HIST1H3C,8352;p3@HIST1H3D,8353;p3@HIST1H3E,8354;p3@HIST1H3F,8355;p3@HIST1H3G,8356;p3@HIST1H3I,8357;p3@HIST1H3J,8358;p4@HIST1H3H,8968
NFYA	MA0018.2	chr6:26199709..26199720,+	0.00036103	5.80438e-17	1257	1257	p5@HIST1H2BC	8339	p5@HIST1H2BC,8339;p5@HIST1H2BF,8343;p5@HIST1H2BG,8344;p5@HIST1H2BI,8346;p6@HIST1H2BE,8347
NFYA	MA0018.2	chr6:26204825..26204845,+	0.00036103	5.80438e-17	1257	1257	p1@HIST1H4A	121504	p1@HIST1H4A,121504;p1@HIST1H4B,554313;p1@HIST1H4D,8294;p1@HIST1H4E,8359;p1@HIST1H4F,8360;p1@HIST1H4H,8361;p1@HIST1H4I,8362;p1@HIST1H4J,8363;p1@HIST1H4K,8364;p1@HIST1H4L,8365;p1@HIST2H4A,8366;p1@HIST2H4B,8367;p1@HIST4H4,8368;p2@HIST1H4C,8370
NFYA	MA0018.2	chr6:26225354..26225378,+	0.00036103	5.80438e-17	1257	1257	p11@HIST1H3A	8350	p11@HIST1H3A,8350;p11@HIST1H3B,8351;p11@HIST1H3C,8352;p11@HIST1H3D,8353;p11@HIST1H3E,8354;p11@HIST1H3F,8355;p11@HIST1H3G,8356;p11@HIST1H3I,8357;p11@HIST1H3J,8358;p12@HIST1H3H,8968
NFYA	MA0018.2	chr6:26235206..26235224,-	0.00036103	5.80438e-17	1257	1257	p1@HIST1H1D	3007	p1@HIST1H1D,3007
NFYA	MA0018.2	chr6:26240613..26240628,+	0.00036103	5.80438e-17	1257	1257	p7@HIST1H4F	8361	p7@HIST1H4F,8361
NFYA	MA0018.2	chr6:26250853..26250874,-	0.00036103	5.80438e-17	1257	1257	p7@HIST1H3A	8350	p7@HIST1H3A,8350;p7@HIST1H3B,8351;p7@HIST1H3C,8352;p7@HIST1H3D,8353;p7@HIST1H3E,8354;p7@HIST1H3F,8355;p7@HIST1H3G,8356;p7@HIST1H3I,8357;p7@HIST1H3J,8358;p8@HIST1H3H,8968
NFYA	MA0018.2	chr6:27806319..27806356,+	0.00036103	5.80438e-17	1257	1257	p1@HIST1H2BN	8341	p1@HIST1H2BN,8341
NFYA	MA0018.2	chr6:27840112..27840133,-	0.00036103	5.80438e-17	1257	1257	p4@HIST1H3A	8350	p4@HIST1H3A,8350;p4@HIST1H3B,8351;p4@HIST1H3C,8352;p4@HIST1H3D,8353;p4@HIST1H3E,8354;p4@HIST1H3F,8355;p4@HIST1H3G,8356;p4@HIST1H3I,8357;p4@HIST1H3J,8358;p5@HIST1H3H,8968
NFYA	MA0018.2	chr6:2990151..2990209,+	0.00036103	5.80438e-17	1257	1257
NFYA	MA0018.2	chr6:32121295..32121346,+	0.00036103	5.80438e-17	1257	1257	p2@EGFL8	80864	p2@EGFL8,80864;p2@PPT2,9374
NFYA	MA0018.2	chr6:33265915..33265952,+	0.00036103	5.80438e-17	1257	1257
NFYA	MA0018.2	chr6:34113551..34113566,-	0.00036103	5.80438e-17	1257	1257
NFYA	MA0018.2	chr6:42714966..42714987,+	0.00036103	5.80438e-17	1257	1257
NFYA	MA0018.2	chr6:47277620..47277631,-	0.00036103	5.80438e-17	1257	1257	p3@TNFRSF21	27242	p3@TNFRSF21,27242
NFYA	MA0018.2	chr6:54712834..54712870,-	0.00036103	5.80438e-17	1257	1257
NFYA	MA0018.2	chr7:107988451..107988466,+	0.00036103	5.80438e-17	1257	1257
NFYA	MA0018.2	chr7:157129414..157129491,-	0.00036103	5.80438e-17	1257	1257
NFYA	MA0018.2	chr7:158622384..158622412,+	0.00036103	5.80438e-17	1257	1257
NFYA	MA0018.2	chr7:6144244..6144262,-	0.00036103	5.80438e-17	1257	1257
NFYA	MA0018.2	chr7:73153411..73153543,+	0.00036103	5.80438e-17	1257	1257
NFYA	MA0018.2	chr7:75947305..75947322,-	0.00036103	5.80438e-17	1257	1257
NFYA	MA0018.2	chr7:75947557..75947598,+	0.00036103	5.80438e-17	1257	1257
NFYA	MA0018.2	chr7:99724754..99724781,-	0.00036103	5.80438e-17	1257	1257
NFYA	MA0018.2	chr9:131940726..131940731,+	0.00036103	5.80438e-17	1257	1257
NFYA	MA0018.2	chr9:132145462..132145479,+	0.00036103	5.80438e-17	1257	1257
NFYA	MA0018.2	chr9:140135796..140135807,+	0.00036103	5.80438e-17	1257	1257	p2@TUBB4B	10383	p2@TUBB4B,10383
NFYA	MA0018.2	chrX:129116602..129116624,+	0.00036103	5.80438e-17	1257	1257	p1@BCORL1	63035	p1@BCORL1,63035
E2F1	MA0018.2	chr1:149858227..149858237,-	6.703e-10	4.23609e-14	538	538	p1@HIST2H2BE	8349	p1@HIST2H2BE,8349
E2F1	MA0018.2	chr1:228645796..228645822,+	6.703e-10	4.23609e-14	538	538	p1@HIST3H2BB	128312	p1@HIST3H2BB,128312
E2F1	MA0018.2	chr6:26032319..26032337,-	6.703e-10	4.23609e-14	538	538	p1@HIST1H3A	8350	p1@HIST1H3A,8350;p1@HIST1H3B,8351;p1@HIST1H3C,8352;p1@HIST1H3D,8353;p1@HIST1H3E,8354;p1@HIST1H3F,8355;p1@HIST1H3G,8356;p1@HIST1H3H,8357;p1@HIST1H3I,8358;p1@HIST1H3J,8968
E2F1	MA0018.2	chr6:26056695..26056701,-	6.703e-10	4.23609e-14	538	538	p1@HIST1H1C	3006	p1@HIST1H1C,3006
E2F1	MA0018.2	chr6:26104154..26104169,+	6.703e-10	4.23609e-14	538	538	p1@HIST1H4C	8364	p1@HIST1H4C,8364
E2F1	MA0018.2	chr6:26124393..26124422,+	6.703e-10	4.23609e-14	538	538	p1@HIST1H2AC	8334	p1@HIST1H2AC,8334
E2F1	MA0018.2	chr6:26158343..26158366,+	6.703e-10	4.23609e-14	538	538	p1@HIST1H2BD	3017	p1@HIST1H2BD,3017
E2F1	MA0018.2	chr6:26183977..26184005,+	6.703e-10	4.23609e-14	538	538	p5@HIST1H2BE	8344	p5@HIST1H2BE,8344
E2F1	MA0018.2	chr6:26189331..26189346,-	6.703e-10	4.23609e-14	538	538	p3@HIST1H4A	121504	p3@HIST1H4A,121504;p3@HIST1H4B,554313;p3@HIST1H4D,8294;p3@HIST1H4E,8359;p3@HIST1H4F,8360;p3@HIST1H4H,8361;p3@HIST1H4I,8362;p3@HIST1H4J,8363;p3@HIST1H4K,8364;p3@HIST1H4L,8365;p3@HIST2H4A,8366;p3@HIST2H4B,8367;p3@HIST4H4,8368;p4@HIST1H4C,8370
E2F1	MA0018.2	chr6:26199737..26199754,+	6.703e-10	4.23609e-14	538	538	p2@HIST1H2BC	8339	p2@HIST1H2BC,8339;p2@HIST1H2BE,8343;p2@HIST1H2BF,8344;p2@HIST1H2BG,8346;p2@HIST1H2BI,8347
E2F1	MA0018.2	chr6:26216901..26216926,-	6.703e-10	4.23609e-14	538	538	p4@HIST1H2BC	8339	p4@HIST1H2BC,8339;p4@HIST1H2BE,8343;p4@HIST1H2BF,8344;p4@HIST1H2BG,8346;p4@HIST1H2BI,8347
E2F1	MA0018.2	chr6:26217140..26217155,+	6.703e-10	4.23609e-14	538	538	p1@HIST1H2AE	3012	p1@HIST1H2AE,3012
E2F1	MA0018.2	chr6:26217159..26217170,+	6.703e-10	4.23609e-14	538	538	p2@HIST1H2AB	3012	p2@HIST1H2AB,3012;p3@HIST1H2AE,8335
E2F1	MA0018.2	chr6:26251822..26251833,+	6.703e-10	4.23609e-14	538	538	p2@HIST1H2BH	8345	p2@HIST1H2BH,8345
E2F1	MA0018.2	chr6:26251835..26251848,+	6.703e-10	4.23609e-14	538	538	p1@HIST1H2BH	8345	p1@HIST1H2BH,8345
E2F1	MA0018.2	chr6:26271633..26271648,-	6.703e-10	4.23609e-14	538	538	p8@HIST1H3A	8350	p8@HIST1H3A,8350;p8@HIST1H3B,8351;p8@HIST1H3C,8352;p8@HIST1H3D,8353;p8@HIST1H3E,8354;p8@HIST1H3F,8355;p8@HIST1H3G,8356;p8@HIST1H3I,8357;p8@HIST1H3J,8358;p9@HIST1H3H,8968
E2F1	MA0018.2	chr6:26273152..26273175,+	6.703e-10	4.23609e-14	538	538	p3@HIST1H2BC	8339	p3@HIST1H2BC,8339;p3@HIST1H2BE,8343;p3@HIST1H2BF,8344;p3@HIST1H2BG,8346;p3@HIST1H2BI,8347
E2F1	MA0018.2	chr6:27100811..27100830,+	6.703e-10	4.23609e-14	538	538	p2@HIST1H2AG	8969	p2@HIST1H2AG,8969
E2F1	MA0018.2	chr6:27775694..27775714,-	6.703e-10	4.23609e-14	538	538	p1@HIST1H2BL	8340	p1@HIST1H2BL,8340
E2F1	MA0018.2	chr6:27775943..27775958,+	6.703e-10	4.23609e-14	538	538	p2@HIST1H2AI	8329	p2@HIST1H2AI,8329;p2@HIST1H3H,8357
E2F1	MA0018.2	chr6:27777819..27777836,+	6.703e-10	4.23609e-14	538	538	p6@HIST1H3A	8350	p6@HIST1H3A,8350;p6@HIST1H3B,8351;p6@HIST1H3C,8352;p6@HIST1H3D,8353;p6@HIST1H3E,8354;p6@HIST1H3F,8355;p6@HIST1H3G,8356;p6@HIST1H3I,8357;p6@HIST1H3J,8358;p7@HIST1H3H,8968
E2F1	MA0018.2	chr6:27782788..27782823,+	6.703e-10	4.23609e-14	538	538	p1@HIST1H2BM	8342	p1@HIST1H2BM,8342
E2F1	MA0018.2	chr6:27806140..27806160,-	6.703e-10	4.23609e-14	538	538	p2@HIST1H2AK	8329	p2@HIST1H2AK,8329;p2@HIST1H2AM,8330;p3@HIST1H2AG,8332;p3@HIST1H2AH,8336;p3@HIST1H2AI,85235;p3@HIST1H2AL,8969
E2F1	MA0018.2	chr6:27833087..27833103,+	6.703e-10	4.23609e-14	538	538	p2@HIST1H2AL	8332	p2@HIST1H2AL,8332
E2F1	MA0018.2	chr6:27858597..27858611,-	6.703e-10	4.23609e-14	538	538	p5@HIST1H3A	8350	p5@HIST1H3A,8350;p5@HIST1H3B,8351;p5@HIST1H3C,8352;p5@HIST1H3D,8353;p5@HIST1H3E,8354;p5@HIST1H3F,8355;p5@HIST1H3G,8356;p5@HIST1H3I,8357;p5@HIST1H3J,8358;p6@HIST1H3H,8968
E2F1	MA0018.2	chr6:27860956..27860973,-	6.703e-10	4.23609e-14	538	538	p1@HIST1H2AG	8329	p1@HIST1H2AG,8329;p1@HIST1H2AH,8330;p1@HIST1H2AI,8332;p1@HIST1H2AK,8336;p1@HIST1H2AL,85235;p1@HIST1H2AM,8969
E2F1	MA0018.2	chr6:27861190..27861217,+	6.703e-10	4.23609e-14	538	538	p1@HIST1H2BO	8348	p1@HIST1H2BO,8348
E2F1	MA0018.2	chr10:1401802..1401807,+	8.08705e-09	4.23609e-14	1257	1257
E2F1	MA0018.2	chr12:14924056..14924073,-	8.08705e-09	4.23609e-14	1257	1257	p7@HIST1H4A	121504	p7@HIST1H4A,121504;p7@HIST1H4B,554313;p7@HIST1H4D,8294;p7@HIST1H4E,8359;p7@HIST1H4H,8360;p7@HIST1H4I,8361;p7@HIST1H4J,8362;p7@HIST1H4K,8363;p7@HIST1H4L,8364;p7@HIST2H4A,8365;p7@HIST2H4B,8366;p7@HIST4H4,8367;p8@HIST1H4C,8368;p8@HIST1H4F,8370
E2F1	MA0018.2	chr12:46777094..46777142,-	8.08705e-09	4.23609e-14	1257	1257
E2F1	MA0018.2	chr13:31191642..31191749,-	8.08705e-09	4.23609e-14	1257	1257	p2@HMGB1	3146	p2@HMGB1,3146
E2F1	MA0018.2	chr14:102414353..102414415,-	8.08705e-09	4.23609e-14	1257	1257
E2F1	MA0018.2	chr14:81685834..81685853,+	8.08705e-09	4.23609e-14	1257	1257
E2F1	MA0018.2	chr16:87985029..87985096,+	8.08705e-09	4.23609e-14	1257	1257	p1@BANP	54971	p1@BANP,54971
E2F1	MA0018.2	chr17:27038292..27038330,-	8.08705e-09	4.23609e-14	1257	1257	p1@PROCA1	147011	p1@PROCA1,147011
E2F1	MA0018.2	chr17:56736656..56736674,-	8.08705e-09	4.23609e-14	1257	1257
E2F1	MA0018.2	chr17:57914914..57914926,+	8.08705e-09	4.23609e-14	1257	1257
E2F1	MA0018.2	chr17:7809375..7809389,+	8.08705e-09	4.23609e-14	1257	1257
E2F1	MA0018.2	chr18:47340320..47340479,+	8.08705e-09	4.23609e-14	1257	1257	p1@SCARNA17	677769	p1@SCARNA17,677769
E2F1	MA0018.2	chr19:41859515..41859537,-	8.08705e-09	4.23609e-14	1257	1257	p2@TGFB1	7040	p2@TGFB1,7040
E2F1	MA0018.2	chr1:115124429..115124471,+	8.08705e-09	4.23609e-14	1257	1257
E2F1	MA0018.2	chr1:149859507..149859521,-	8.08705e-09	4.23609e-14	1257	1257	p1@HIST2H2AB	317772	p1@HIST2H2AB,317772
E2F1	MA0018.2	chr1:149859755..149859771,+	8.08705e-09	4.23609e-14	1257	1257
E2F1	MA0018.2	chr1:149899786..149899836,+	8.08705e-09	4.23609e-14	1257	1257
E2F1	MA0018.2	chr22:43011247..43011253,+	8.08705e-09	4.23609e-14	1257	1257	p1@RNU12	267010	p1@RNU12,267010
E2F1	MA0018.2	chr2:27886460..27886511,-	8.08705e-09	4.23609e-14	1257	1257	p1@SUPT7L	9913	p1@SUPT7L,9913
E2F1	MA0018.2	chr3:169482824..169482835,-	8.08705e-09	4.23609e-14	1257	1257
E2F1	MA0018.2	chr6:26020672..26020689,+	8.08705e-09	4.23609e-14	1257	1257	p10@HIST1H3A	8350	p10@HIST1H3A,8350;p10@HIST1H3B,8351;p10@HIST1H3C,8352;p10@HIST1H3D,8353;p10@HIST1H3E,8354;p10@HIST1H3F,8355;p10@HIST1H3G,8356;p10@HIST1H3I,8357;p10@HIST1H3J,8358;p11@HIST1H3H,8968
E2F1	MA0018.2	chr6:26021780..26021816,+	8.08705e-09	4.23609e-14	1257	1257	p10@HIST1H4A	121504	p10@HIST1H4A,121504;p10@HIST1H4B,554313;p10@HIST1H4D,8294;p10@HIST1H4E,8359;p10@HIST1H4H,8360;p10@HIST1H4I,8361;p10@HIST1H4J,8362;p10@HIST1H4K,8363;p10@HIST1H4L,8364;p10@HIST2H4A,8365;p10@HIST2H4B,8366;p10@HIST4H4,8367;p11@HIST1H4C,8368;p11@HIST1H4F,8370
E2F1	MA0018.2	chr6:26021869..26021887,+	8.08705e-09	4.23609e-14	1257	1257	p8@HIST1H4A	121504	p8@HIST1H4A,121504;p8@HIST1H4B,554313;p8@HIST1H4D,8294;p8@HIST1H4E,8359;p8@HIST1H4H,8360;p8@HIST1H4I,8361;p8@HIST1H4J,8362;p8@HIST1H4K,8363;p8@HIST1H4L,8364;p8@HIST2H4A,8365;p8@HIST2H4B,8366;p8@HIST4H4,8367;p9@HIST1H4C,8368;p9@HIST1H4F,8370
E2F1	MA0018.2	chr6:26027503..26027522,-	8.08705e-09	4.23609e-14	1257	1257	p2@HIST1H4A	121504	p2@HIST1H4A,121504;p2@HIST1H4B,554313;p2@HIST1H4D,8294;p2@HIST1H4E,8359;p2@HIST1H4F,8360;p2@HIST1H4H,8361;p2@HIST1H4I,8362;p2@HIST1H4J,8363;p2@HIST1H4K,8364;p2@HIST1H4L,8365;p2@HIST2H4A,8366;p2@HIST2H4B,8367;p2@HIST4H4,8368;p3@HIST1H4C,8370
E2F1	MA0018.2	chr6:26033837..26033852,-	8.08705e-09	4.23609e-14	1257	1257	p1@HIST1H2AB	3012	p1@HIST1H2AB,3012;p2@HIST1H2AE,8335
E2F1	MA0018.2	chr6:26043932..26043947,-	8.08705e-09	4.23609e-14	1257	1257	p1@HIST1H2BB	3018	p1@HIST1H2BB,3018
E2F1	MA0018.2	chr6:26045603..26045639,+	8.08705e-09	4.23609e-14	1257	1257	p2@HIST1H3A	8350	p2@HIST1H3A,8350;p2@HIST1H3B,8351;p2@HIST1H3C,8352;p2@HIST1H3D,8353;p2@HIST1H3E,8354;p2@HIST1H3F,8355;p2@HIST1H3G,8356;p2@HIST1H3I,8357;p2@HIST1H3J,8358;p3@HIST1H3H,8968
E2F1	MA0018.2	chr6:26124147..26124168,-	8.08705e-09	4.23609e-14	1257	1257	p1@HIST1H2BC	8339	p1@HIST1H2BC,8339;p1@HIST1H2BE,8343;p1@HIST1H2BF,8344;p1@HIST1H2BG,8346;p1@HIST1H2BI,8347
E2F1	MA0018.2	chr6:26197500..26197521,-	8.08705e-09	4.23609e-14	1257	1257	p10@HIST1H3H	8350	p10@HIST1H3H,8350;p9@HIST1H3A,8351;p9@HIST1H3B,8352;p9@HIST1H3C,8353;p9@HIST1H3D,8354;p9@HIST1H3E,8355;p9@HIST1H3F,8356;p9@HIST1H3G,8357;p9@HIST1H3I,8358;p9@HIST1H3J,8968
E2F1	MA0018.2	chr6:26199499..26199528,-	8.08705e-09	4.23609e-14	1257	1257	p3@HIST1H3A	8350	p3@HIST1H3A,8350;p3@HIST1H3B,8351;p3@HIST1H3C,8352;p3@HIST1H3D,8353;p3@HIST1H3E,8354;p3@HIST1H3F,8355;p3@HIST1H3G,8356;p3@HIST1H3I,8357;p3@HIST1H3J,8358;p4@HIST1H3H,8968
E2F1	MA0018.2	chr6:26199709..26199720,+	8.08705e-09	4.23609e-14	1257	1257	p5@HIST1H2BC	8339	p5@HIST1H2BC,8339;p5@HIST1H2BF,8343;p5@HIST1H2BG,8344;p5@HIST1H2BI,8346;p6@HIST1H2BE,8347
E2F1	MA0018.2	chr6:26204825..26204845,+	8.08705e-09	4.23609e-14	1257	1257	p1@HIST1H4A	121504	p1@HIST1H4A,121504;p1@HIST1H4B,554313;p1@HIST1H4D,8294;p1@HIST1H4E,8359;p1@HIST1H4F,8360;p1@HIST1H4H,8361;p1@HIST1H4I,8362;p1@HIST1H4J,8363;p1@HIST1H4K,8364;p1@HIST1H4L,8365;p1@HIST2H4A,8366;p1@HIST2H4B,8367;p1@HIST4H4,8368;p2@HIST1H4C,8370
E2F1	MA0018.2	chr6:26216881..26216895,-	8.08705e-09	4.23609e-14	1257	1257	p6@HIST1H2BC	8339	p6@HIST1H2BC,8339;p6@HIST1H2BF,8343;p6@HIST1H2BG,8344;p6@HIST1H2BI,8346;p7@HIST1H2BE,8347
E2F1	MA0018.2	chr6:26225354..26225378,+	8.08705e-09	4.23609e-14	1257	1257	p11@HIST1H3A	8350	p11@HIST1H3A,8350;p11@HIST1H3B,8351;p11@HIST1H3C,8352;p11@HIST1H3D,8353;p11@HIST1H3E,8354;p11@HIST1H3F,8355;p11@HIST1H3G,8356;p11@HIST1H3I,8357;p11@HIST1H3J,8358;p12@HIST1H3H,8968
E2F1	MA0018.2	chr6:26235206..26235224,-	8.08705e-09	4.23609e-14	1257	1257	p1@HIST1H1D	3007	p1@HIST1H1D,3007
E2F1	MA0018.2	chr6:26240613..26240628,+	8.08705e-09	4.23609e-14	1257	1257	p7@HIST1H4F	8361	p7@HIST1H4F,8361
E2F1	MA0018.2	chr6:26250853..26250874,-	8.08705e-09	4.23609e-14	1257	1257	p7@HIST1H3A	8350	p7@HIST1H3A,8350;p7@HIST1H3B,8351;p7@HIST1H3C,8352;p7@HIST1H3D,8353;p7@HIST1H3E,8354;p7@HIST1H3F,8355;p7@HIST1H3G,8356;p7@HIST1H3I,8357;p7@HIST1H3J,8358;p8@HIST1H3H,8968
E2F1	MA0018.2	chr6:27100565..27100582,-	8.08705e-09	4.23609e-14	1257	1257	p1@HIST1H2BJ	8970	p1@HIST1H2BJ,8970
E2F1	MA0018.2	chr6:27806319..27806356,+	8.08705e-09	4.23609e-14	1257	1257	p1@HIST1H2BN	8341	p1@HIST1H2BN,8341
E2F1	MA0018.2	chr6:27840112..27840133,-	8.08705e-09	4.23609e-14	1257	1257	p4@HIST1H3A	8350	p4@HIST1H3A,8350;p4@HIST1H3B,8351;p4@HIST1H3C,8352;p4@HIST1H3D,8353;p4@HIST1H3E,8354;p4@HIST1H3F,8355;p4@HIST1H3G,8356;p4@HIST1H3I,8357;p4@HIST1H3J,8358;p5@HIST1H3H,8968
E2F1	MA0018.2	chr6:33265915..33265952,+	8.08705e-09	4.23609e-14	1257	1257
E2F1	MA0018.2	chr7:73153411..73153543,+	8.08705e-09	4.23609e-14	1257	1257
E2F4	MA0018.2	chr17:56736656..56736674,-	3.22045e-11	1.51691e-13	1257	1257
E2F4	MA0018.2	chr17:7809375..7809389,+	3.22045e-11	1.51691e-13	1257	1257
E2F4	MA0018.2	chr1:149858227..149858237,-	3.22045e-11	1.51691e-13	1257	1257	p1@HIST2H2BE	8349	p1@HIST2H2BE,8349
E2F4	MA0018.2	chr1:149859755..149859771,+	3.22045e-11	1.51691e-13	1257	1257
E2F4	MA0018.2	chr1:228645796..228645822,+	3.22045e-11	1.51691e-13	1257	1257	p1@HIST3H2BB	128312	p1@HIST3H2BB,128312
E2F4	MA0018.2	chr22:43011247..43011253,+	3.22045e-11	1.51691e-13	1257	1257	p1@RNU12	267010	p1@RNU12,267010
E2F4	MA0018.2	chr3:169482824..169482835,-	3.22045e-11	1.51691e-13	1257	1257
E2F4	MA0018.2	chr6:26032319..26032337,-	3.22045e-11	1.51691e-13	1257	1257	p1@HIST1H3A	8350	p1@HIST1H3A,8350;p1@HIST1H3B,8351;p1@HIST1H3C,8352;p1@HIST1H3D,8353;p1@HIST1H3E,8354;p1@HIST1H3F,8355;p1@HIST1H3G,8356;p1@HIST1H3H,8357;p1@HIST1H3I,8358;p1@HIST1H3J,8968
E2F4	MA0018.2	chr6:26043932..26043947,-	3.22045e-11	1.51691e-13	1257	1257	p1@HIST1H2BB	3018	p1@HIST1H2BB,3018
E2F4	MA0018.2	chr6:26056695..26056701,-	3.22045e-11	1.51691e-13	1257	1257	p1@HIST1H1C	3006	p1@HIST1H1C,3006
E2F4	MA0018.2	chr6:26104154..26104169,+	3.22045e-11	1.51691e-13	1257	1257	p1@HIST1H4C	8364	p1@HIST1H4C,8364
E2F4	MA0018.2	chr6:26124393..26124422,+	3.22045e-11	1.51691e-13	1257	1257	p1@HIST1H2AC	8334	p1@HIST1H2AC,8334
E2F4	MA0018.2	chr6:26158343..26158366,+	3.22045e-11	1.51691e-13	1257	1257	p1@HIST1H2BD	3017	p1@HIST1H2BD,3017
E2F4	MA0018.2	chr6:26183977..26184005,+	3.22045e-11	1.51691e-13	1257	1257	p5@HIST1H2BE	8344	p5@HIST1H2BE,8344
E2F4	MA0018.2	chr6:26189331..26189346,-	3.22045e-11	1.51691e-13	1257	1257	p3@HIST1H4A	121504	p3@HIST1H4A,121504;p3@HIST1H4B,554313;p3@HIST1H4D,8294;p3@HIST1H4E,8359;p3@HIST1H4F,8360;p3@HIST1H4H,8361;p3@HIST1H4I,8362;p3@HIST1H4J,8363;p3@HIST1H4K,8364;p3@HIST1H4L,8365;p3@HIST2H4A,8366;p3@HIST2H4B,8367;p3@HIST4H4,8368;p4@HIST1H4C,8370
E2F4	MA0018.2	chr6:26199737..26199754,+	3.22045e-11	1.51691e-13	1257	1257	p2@HIST1H2BC	8339	p2@HIST1H2BC,8339;p2@HIST1H2BE,8343;p2@HIST1H2BF,8344;p2@HIST1H2BG,8346;p2@HIST1H2BI,8347
E2F4	MA0018.2	chr6:26216881..26216895,-	3.22045e-11	1.51691e-13	1257	1257	p6@HIST1H2BC	8339	p6@HIST1H2BC,8339;p6@HIST1H2BF,8343;p6@HIST1H2BG,8344;p6@HIST1H2BI,8346;p7@HIST1H2BE,8347
E2F4	MA0018.2	chr6:26216901..26216926,-	3.22045e-11	1.51691e-13	1257	1257	p4@HIST1H2BC	8339	p4@HIST1H2BC,8339;p4@HIST1H2BE,8343;p4@HIST1H2BF,8344;p4@HIST1H2BG,8346;p4@HIST1H2BI,8347
E2F4	MA0018.2	chr6:26217140..26217155,+	3.22045e-11	1.51691e-13	1257	1257	p1@HIST1H2AE	3012	p1@HIST1H2AE,3012
E2F4	MA0018.2	chr6:26217159..26217170,+	3.22045e-11	1.51691e-13	1257	1257	p2@HIST1H2AB	3012	p2@HIST1H2AB,3012;p3@HIST1H2AE,8335
E2F4	MA0018.2	chr6:26251822..26251833,+	3.22045e-11	1.51691e-13	1257	1257	p2@HIST1H2BH	8345	p2@HIST1H2BH,8345
E2F4	MA0018.2	chr6:26251835..26251848,+	3.22045e-11	1.51691e-13	1257	1257	p1@HIST1H2BH	8345	p1@HIST1H2BH,8345
E2F4	MA0018.2	chr6:26271633..26271648,-	3.22045e-11	1.51691e-13	1257	1257	p8@HIST1H3A	8350	p8@HIST1H3A,8350;p8@HIST1H3B,8351;p8@HIST1H3C,8352;p8@HIST1H3D,8353;p8@HIST1H3E,8354;p8@HIST1H3F,8355;p8@HIST1H3G,8356;p8@HIST1H3I,8357;p8@HIST1H3J,8358;p9@HIST1H3H,8968
E2F4	MA0018.2	chr6:26273152..26273175,+	3.22045e-11	1.51691e-13	1257	1257	p3@HIST1H2BC	8339	p3@HIST1H2BC,8339;p3@HIST1H2BE,8343;p3@HIST1H2BF,8344;p3@HIST1H2BG,8346;p3@HIST1H2BI,8347
E2F4	MA0018.2	chr6:27100565..27100582,-	3.22045e-11	1.51691e-13	1257	1257	p1@HIST1H2BJ	8970	p1@HIST1H2BJ,8970
E2F4	MA0018.2	chr6:27100811..27100830,+	3.22045e-11	1.51691e-13	1257	1257	p2@HIST1H2AG	8969	p2@HIST1H2AG,8969
E2F4	MA0018.2	chr6:27775694..27775714,-	3.22045e-11	1.51691e-13	1257	1257	p1@HIST1H2BL	8340	p1@HIST1H2BL,8340
E2F4	MA0018.2	chr6:27775943..27775958,+	3.22045e-11	1.51691e-13	1257	1257	p2@HIST1H2AI	8329	p2@HIST1H2AI,8329;p2@HIST1H3H,8357
E2F4	MA0018.2	chr6:27777819..27777836,+	3.22045e-11	1.51691e-13	1257	1257	p6@HIST1H3A	8350	p6@HIST1H3A,8350;p6@HIST1H3B,8351;p6@HIST1H3C,8352;p6@HIST1H3D,8353;p6@HIST1H3E,8354;p6@HIST1H3F,8355;p6@HIST1H3G,8356;p6@HIST1H3I,8357;p6@HIST1H3J,8358;p7@HIST1H3H,8968
E2F4	MA0018.2	chr6:27782788..27782823,+	3.22045e-11	1.51691e-13	1257	1257	p1@HIST1H2BM	8342	p1@HIST1H2BM,8342
E2F4	MA0018.2	chr6:27806140..27806160,-	3.22045e-11	1.51691e-13	1257	1257	p2@HIST1H2AK	8329	p2@HIST1H2AK,8329;p2@HIST1H2AM,8330;p3@HIST1H2AG,8332;p3@HIST1H2AH,8336;p3@HIST1H2AI,85235;p3@HIST1H2AL,8969
E2F4	MA0018.2	chr6:27833087..27833103,+	3.22045e-11	1.51691e-13	1257	1257	p2@HIST1H2AL	8332	p2@HIST1H2AL,8332
E2F4	MA0018.2	chr6:27858597..27858611,-	3.22045e-11	1.51691e-13	1257	1257	p5@HIST1H3A	8350	p5@HIST1H3A,8350;p5@HIST1H3B,8351;p5@HIST1H3C,8352;p5@HIST1H3D,8353;p5@HIST1H3E,8354;p5@HIST1H3F,8355;p5@HIST1H3G,8356;p5@HIST1H3I,8357;p5@HIST1H3J,8358;p6@HIST1H3H,8968
E2F4	MA0018.2	chr6:27860956..27860973,-	3.22045e-11	1.51691e-13	1257	1257	p1@HIST1H2AG	8329	p1@HIST1H2AG,8329;p1@HIST1H2AH,8330;p1@HIST1H2AI,8332;p1@HIST1H2AK,8336;p1@HIST1H2AL,85235;p1@HIST1H2AM,8969
E2F4	MA0018.2	chr6:27861190..27861217,+	3.22045e-11	1.51691e-13	1257	1257	p1@HIST1H2BO	8348	p1@HIST1H2BO,8348
E2F4	MA0018.2	chr10:1401802..1401807,+	3.22045e-11	9.93276e-13	1257	1257
E2F4	MA0018.2	chr12:14924056..14924073,-	3.22045e-11	9.93276e-13	1257	1257	p7@HIST1H4A	121504	p7@HIST1H4A,121504;p7@HIST1H4B,554313;p7@HIST1H4D,8294;p7@HIST1H4E,8359;p7@HIST1H4H,8360;p7@HIST1H4I,8361;p7@HIST1H4J,8362;p7@HIST1H4K,8363;p7@HIST1H4L,8364;p7@HIST2H4A,8365;p7@HIST2H4B,8366;p7@HIST4H4,8367;p8@HIST1H4C,8368;p8@HIST1H4F,8370
E2F4	MA0018.2	chr12:46777094..46777142,-	3.22045e-11	9.93276e-13	1257	1257
E2F4	MA0018.2	chr13:31191642..31191749,-	3.22045e-11	9.93276e-13	1257	1257	p2@HMGB1	3146	p2@HMGB1,3146
E2F4	MA0018.2	chr14:102414353..102414415,-	3.22045e-11	9.93276e-13	1257	1257
E2F4	MA0018.2	chr14:81685834..81685853,+	3.22045e-11	9.93276e-13	1257	1257
E2F4	MA0018.2	chr16:87985029..87985096,+	3.22045e-11	9.93276e-13	1257	1257	p1@BANP	54971	p1@BANP,54971
E2F4	MA0018.2	chr17:27038292..27038330,-	3.22045e-11	9.93276e-13	1257	1257	p1@PROCA1	147011	p1@PROCA1,147011
E2F4	MA0018.2	chr17:57914914..57914926,+	3.22045e-11	9.93276e-13	1257	1257
E2F4	MA0018.2	chr18:47340320..47340479,+	3.22045e-11	9.93276e-13	1257	1257	p1@SCARNA17	677769	p1@SCARNA17,677769
E2F4	MA0018.2	chr19:41859515..41859537,-	3.22045e-11	9.93276e-13	1257	1257	p2@TGFB1	7040	p2@TGFB1,7040
E2F4	MA0018.2	chr1:115124429..115124471,+	3.22045e-11	9.93276e-13	1257	1257
E2F4	MA0018.2	chr1:149859507..149859521,-	3.22045e-11	9.93276e-13	1257	1257	p1@HIST2H2AB	317772	p1@HIST2H2AB,317772
E2F4	MA0018.2	chr1:149899786..149899836,+	3.22045e-11	9.93276e-13	1257	1257
E2F4	MA0018.2	chr2:27886460..27886511,-	3.22045e-11	9.93276e-13	1257	1257	p1@SUPT7L	9913	p1@SUPT7L,9913
E2F4	MA0018.2	chr6:26020672..26020689,+	3.22045e-11	9.93276e-13	1257	1257	p10@HIST1H3A	8350	p10@HIST1H3A,8350;p10@HIST1H3B,8351;p10@HIST1H3C,8352;p10@HIST1H3D,8353;p10@HIST1H3E,8354;p10@HIST1H3F,8355;p10@HIST1H3G,8356;p10@HIST1H3I,8357;p10@HIST1H3J,8358;p11@HIST1H3H,8968
E2F4	MA0018.2	chr6:26021780..26021816,+	3.22045e-11	9.93276e-13	1257	1257	p10@HIST1H4A	121504	p10@HIST1H4A,121504;p10@HIST1H4B,554313;p10@HIST1H4D,8294;p10@HIST1H4E,8359;p10@HIST1H4H,8360;p10@HIST1H4I,8361;p10@HIST1H4J,8362;p10@HIST1H4K,8363;p10@HIST1H4L,8364;p10@HIST2H4A,8365;p10@HIST2H4B,8366;p10@HIST4H4,8367;p11@HIST1H4C,8368;p11@HIST1H4F,8370
E2F4	MA0018.2	chr6:26021869..26021887,+	3.22045e-11	9.93276e-13	1257	1257	p8@HIST1H4A	121504	p8@HIST1H4A,121504;p8@HIST1H4B,554313;p8@HIST1H4D,8294;p8@HIST1H4E,8359;p8@HIST1H4H,8360;p8@HIST1H4I,8361;p8@HIST1H4J,8362;p8@HIST1H4K,8363;p8@HIST1H4L,8364;p8@HIST2H4A,8365;p8@HIST2H4B,8366;p8@HIST4H4,8367;p9@HIST1H4C,8368;p9@HIST1H4F,8370
E2F4	MA0018.2	chr6:26027503..26027522,-	3.22045e-11	9.93276e-13	1257	1257	p2@HIST1H4A	121504	p2@HIST1H4A,121504;p2@HIST1H4B,554313;p2@HIST1H4D,8294;p2@HIST1H4E,8359;p2@HIST1H4F,8360;p2@HIST1H4H,8361;p2@HIST1H4I,8362;p2@HIST1H4J,8363;p2@HIST1H4K,8364;p2@HIST1H4L,8365;p2@HIST2H4A,8366;p2@HIST2H4B,8367;p2@HIST4H4,8368;p3@HIST1H4C,8370
E2F4	MA0018.2	chr6:26033837..26033852,-	3.22045e-11	9.93276e-13	1257	1257	p1@HIST1H2AB	3012	p1@HIST1H2AB,3012;p2@HIST1H2AE,8335
E2F4	MA0018.2	chr6:26045603..26045639,+	3.22045e-11	9.93276e-13	1257	1257	p2@HIST1H3A	8350	p2@HIST1H3A,8350;p2@HIST1H3B,8351;p2@HIST1H3C,8352;p2@HIST1H3D,8353;p2@HIST1H3E,8354;p2@HIST1H3F,8355;p2@HIST1H3G,8356;p2@HIST1H3I,8357;p2@HIST1H3J,8358;p3@HIST1H3H,8968
E2F4	MA0018.2	chr6:26124147..26124168,-	3.22045e-11	9.93276e-13	1257	1257	p1@HIST1H2BC	8339	p1@HIST1H2BC,8339;p1@HIST1H2BE,8343;p1@HIST1H2BF,8344;p1@HIST1H2BG,8346;p1@HIST1H2BI,8347
E2F4	MA0018.2	chr6:26197500..26197521,-	3.22045e-11	9.93276e-13	1257	1257	p10@HIST1H3H	8350	p10@HIST1H3H,8350;p9@HIST1H3A,8351;p9@HIST1H3B,8352;p9@HIST1H3C,8353;p9@HIST1H3D,8354;p9@HIST1H3E,8355;p9@HIST1H3F,8356;p9@HIST1H3G,8357;p9@HIST1H3I,8358;p9@HIST1H3J,8968
E2F4	MA0018.2	chr6:26199499..26199528,-	3.22045e-11	9.93276e-13	1257	1257	p3@HIST1H3A	8350	p3@HIST1H3A,8350;p3@HIST1H3B,8351;p3@HIST1H3C,8352;p3@HIST1H3D,8353;p3@HIST1H3E,8354;p3@HIST1H3F,8355;p3@HIST1H3G,8356;p3@HIST1H3I,8357;p3@HIST1H3J,8358;p4@HIST1H3H,8968
E2F4	MA0018.2	chr6:26199709..26199720,+	3.22045e-11	9.93276e-13	1257	1257	p5@HIST1H2BC	8339	p5@HIST1H2BC,8339;p5@HIST1H2BF,8343;p5@HIST1H2BG,8344;p5@HIST1H2BI,8346;p6@HIST1H2BE,8347
E2F4	MA0018.2	chr6:26204825..26204845,+	3.22045e-11	9.93276e-13	1257	1257	p1@HIST1H4A	121504	p1@HIST1H4A,121504;p1@HIST1H4B,554313;p1@HIST1H4D,8294;p1@HIST1H4E,8359;p1@HIST1H4F,8360;p1@HIST1H4H,8361;p1@HIST1H4I,8362;p1@HIST1H4J,8363;p1@HIST1H4K,8364;p1@HIST1H4L,8365;p1@HIST2H4A,8366;p1@HIST2H4B,8367;p1@HIST4H4,8368;p2@HIST1H4C,8370
E2F4	MA0018.2	chr6:26225354..26225378,+	3.22045e-11	9.93276e-13	1257	1257	p11@HIST1H3A	8350	p11@HIST1H3A,8350;p11@HIST1H3B,8351;p11@HIST1H3C,8352;p11@HIST1H3D,8353;p11@HIST1H3E,8354;p11@HIST1H3F,8355;p11@HIST1H3G,8356;p11@HIST1H3I,8357;p11@HIST1H3J,8358;p12@HIST1H3H,8968
E2F4	MA0018.2	chr6:26235206..26235224,-	3.22045e-11	9.93276e-13	1257	1257	p1@HIST1H1D	3007	p1@HIST1H1D,3007
E2F4	MA0018.2	chr6:26240613..26240628,+	3.22045e-11	9.93276e-13	1257	1257	p7@HIST1H4F	8361	p7@HIST1H4F,8361
E2F4	MA0018.2	chr6:26250853..26250874,-	3.22045e-11	9.93276e-13	1257	1257	p7@HIST1H3A	8350	p7@HIST1H3A,8350;p7@HIST1H3B,8351;p7@HIST1H3C,8352;p7@HIST1H3D,8353;p7@HIST1H3E,8354;p7@HIST1H3F,8355;p7@HIST1H3G,8356;p7@HIST1H3I,8357;p7@HIST1H3J,8358;p8@HIST1H3H,8968
E2F4	MA0018.2	chr6:27806319..27806356,+	3.22045e-11	9.93276e-13	1257	1257	p1@HIST1H2BN	8341	p1@HIST1H2BN,8341
E2F4	MA0018.2	chr6:27840112..27840133,-	3.22045e-11	9.93276e-13	1257	1257	p4@HIST1H3A	8350	p4@HIST1H3A,8350;p4@HIST1H3B,8351;p4@HIST1H3C,8352;p4@HIST1H3D,8353;p4@HIST1H3E,8354;p4@HIST1H3F,8355;p4@HIST1H3G,8356;p4@HIST1H3I,8357;p4@HIST1H3J,8358;p5@HIST1H3H,8968
E2F4	MA0018.2	chr6:33265915..33265952,+	3.22045e-11	9.93276e-13	1257	1257
E2F4	MA0018.2	chr7:73153411..73153543,+	3.22045e-11	9.93276e-13	1257	1257
FOXC1	MA0018.2	chr11:3069748..3069751,-	5.60615e-06	1.9795e-12	1230	1230
FOXC1	MA0018.2	chr11:65627137..65627183,+	5.60615e-06	1.9795e-12	1230	1230	p4@MUS81	80198	p4@MUS81,80198
FOXC1	MA0018.2	chr12:120730915..120730919,+	5.60615e-06	1.9795e-12	1230	1230
FOXC1	MA0018.2	chr12:19877370..19877371,+	5.60615e-06	1.9795e-12	1230	1230
FOXC1	MA0018.2	chr13:111365602..111365615,+	5.60615e-06	1.9795e-12	1230	1230	p3@ING1	3621	p3@ING1,3621
FOXC1	MA0018.2	chr16:2013101..2013108,-	5.60615e-06	1.9795e-12	1230	1230	p1@SNORA64	26784	p1@SNORA64,26784
FOXC1	MA0018.2	chr16:65818007..65818011,+	5.60615e-06	1.9795e-12	1230	1230
FOXC1	MA0018.2	chr17:47026878..47026882,-	5.60615e-06	1.9795e-12	1230	1230
FOXC1	MA0018.2	chr19:43911674..43911688,+	5.60615e-06	1.9795e-12	1230	1230
FOXC1	MA0018.2	chr1:147994144..147994148,+	5.60615e-06	1.9795e-12	1230	1230
FOXC1	MA0018.2	chr1:148241457..148241473,+	5.60615e-06	1.9795e-12	1230	1230
FOXC1	MA0018.2	chr1:149804218..149804222,+	5.60615e-06	1.9795e-12	1230	1230	p11@HIST2H4A	554313	p11@HIST2H4A,554313;p11@HIST2H4B,8370
FOXC1	MA0018.2	chr1:149822620..149822635,+	5.60615e-06	1.9795e-12	1230	1230	p1@HIST2H2AA3	723790	p1@HIST2H2AA3,723790;p1@HIST2H2AA4,8337
FOXC1	MA0018.2	chr1:224363656..224363657,-	5.60615e-06	1.9795e-12	1230	1230
FOXC1	MA0018.2	chr1:232967929..232967931,-	5.60615e-06	1.9795e-12	1230	1230
FOXC1	MA0018.2	chr20:62540306..62540310,+	5.60615e-06	1.9795e-12	1230	1230
FOXC1	MA0018.2	chr2:115695111..115695131,+	5.60615e-06	1.9795e-12	1230	1230
FOXC1	MA0018.2	chr2:34606667..34606678,-	5.60615e-06	1.9795e-12	1230	1230
FOXC1	MA0018.2	chr2:60611737..60611743,+	5.60615e-06	1.9795e-12	1230	1230
FOXC1	MA0018.2	chr2:85955456..85955460,-	5.60615e-06	1.9795e-12	1230	1230
FOXC1	MA0018.2	chr3:102878803..102878807,+	5.60615e-06	1.9795e-12	1230	1230
FOXC1	MA0018.2	chr3:48701494..48701546,-	5.60615e-06	1.9795e-12	1230	1230
FOXC1	MA0018.2	chr3:52001448..52001478,-	5.60615e-06	1.9795e-12	1230	1230	p2@PCBP4	57060	p2@PCBP4,57060
FOXC1	MA0018.2	chr3:87414879..87414887,-	5.60615e-06	1.9795e-12	1230	1230
FOXC1	MA0018.2	chr4:114341473..114341476,+	5.60615e-06	1.9795e-12	1230	1230
FOXC1	MA0018.2	chr4:147501199..147501202,+	5.60615e-06	1.9795e-12	1230	1230
FOXC1	MA0018.2	chr4:190630861..190630869,-	5.60615e-06	1.9795e-12	1230	1230
FOXC1	MA0018.2	chr4:6911398..6911444,-	5.60615e-06	1.9795e-12	1230	1230
FOXC1	MA0018.2	chr4:88921388..88921392,+	5.60615e-06	1.9795e-12	1230	1230
FOXC1	MA0018.2	chr5:170937921..170937930,-	5.60615e-06	1.9795e-12	1230	1230
FOXC1	MA0018.2	chr6:10993746..10993752,-	5.60615e-06	1.9795e-12	1230	1230
FOXC1	MA0018.2	chr6:131049770..131049773,-	5.60615e-06	1.9795e-12	1230	1230
FOXC1	MA0018.2	chr6:13214286..13214295,+	5.60615e-06	1.9795e-12	1230	1230
FOXC1	MA0018.2	chr6:148207840..148207848,+	5.60615e-06	1.9795e-12	1230	1230
FOXC1	MA0018.2	chr6:36607442..36607450,-	5.60615e-06	1.9795e-12	1230	1230
FOXC1	MA0018.2	chr6:53084061..53084062,+	5.60615e-06	1.9795e-12	1230	1230
FOXC1	MA0018.2	chr7:141427781..141427790,+	5.60615e-06	1.9795e-12	1230	1230
FOXC1	MA0018.2	chr7:53433749..53433755,+	5.60615e-06	1.9795e-12	1230	1230
FOXC1	MA0018.2	chr7:95379843..95379870,+	5.60615e-06	1.9795e-12	1230	1230
FOXC1	MA0018.2	chr8:136754734..136754740,-	5.60615e-06	1.9795e-12	1230	1230
FOXC1	MA0018.2	chr8:23934667..23934672,-	5.60615e-06	1.9795e-12	1230	1230
FOXC1	MA0018.2	chr9:79186680..79186713,-	5.60615e-06	1.9795e-12	1230	1230
FOXC1	MA0018.2	chr9:89645193..89645207,+	5.60615e-06	1.9795e-12	1230	1230
FOXC1	MA0018.2	chrM:1714..1748,-	5.60615e-06	1.9795e-12	1230	1230
FOXC1	MA0018.2	chrM:2343..2365,-	5.60615e-06	1.9795e-12	1230	1230
FOXC1	MA0018.2	chrM:753..802,-	5.60615e-06	1.9795e-12	1230	1230
FOXC1	MA0018.2	chrX:152927580..152927581,+	5.60615e-06	1.9795e-12	1230	1230
FOXC1	MA0018.2	chrX:41580123..41580127,-	5.60615e-06	1.9795e-12	1230	1230
FOXC1	MA0018.2	chrX:70240283..70240284,-	5.60615e-06	1.9795e-12	1230	1230
FOXC1	MA0018.2	chrX:71960688..71960693,-	5.60615e-06	1.9795e-12	1230	1230
E2F4	MA0018.2	chr10:102106649..102106713,-	3.22045e-11	1.94253e-11	1257	1257
E2F4	MA0018.2	chr10:91152368..91152419,+	3.22045e-11	1.94253e-11	1257	1257	p1@IFIT1	3434	p1@IFIT1,3434
E2F4	MA0018.2	chr10:91174314..91174403,+	3.22045e-11	1.94253e-11	1257	1257	p2@IFIT5	24138	p2@IFIT5,24138
E2F4	MA0018.2	chr11:60929209..60929262,+	3.22045e-11	1.94253e-11	1257	1257
E2F4	MA0018.2	chr11:62607111..62607161,+	3.22045e-11	1.94253e-11	1257	1257
E2F4	MA0018.2	chr12:113344755..113344805,+	3.22045e-11	1.94253e-11	1257	1257	p1@OAS1	4938	p1@OAS1,4938
E2F4	MA0018.2	chr12:52564244..52564285,-	3.22045e-11	1.94253e-11	1257	1257
E2F4	MA0018.2	chr12:53298632..53298653,-	3.22045e-11	1.94253e-11	1257	1257	p18@KRT8	3856	p18@KRT8,3856
E2F4	MA0018.2	chr14:24611067..24611074,+	3.22045e-11	1.94253e-11	1257	1257
E2F4	MA0018.2	chr14:34420259..34420291,-	3.22045e-11	1.94253e-11	1257	1257	p1@EGLN3	112399	p1@EGLN3,112399
E2F4	MA0018.2	chr14:69260248..69260299,+	3.22045e-11	1.94253e-11	1257	1257
E2F4	MA0018.2	chr14:69261957..69261974,-	3.22045e-11	1.94253e-11	1257	1257
E2F4	MA0018.2	chr14:90849832..90849879,+	3.22045e-11	1.94253e-11	1257	1257
E2F4	MA0018.2	chr14:90863214..90863217,-	3.22045e-11	1.94253e-11	1257	1257
E2F4	MA0018.2	chr15:90727473..90727487,+	3.22045e-11	1.94253e-11	1257	1257
E2F4	MA0018.2	chr15:93352699..93352713,+	3.22045e-11	1.94253e-11	1257	1257
E2F4	MA0018.2	chr15:93363607..93363635,-	3.22045e-11	1.94253e-11	1257	1257
E2F4	MA0018.2	chr15:93363758..93363792,+	3.22045e-11	1.94253e-11	1257	1257
E2F4	MA0018.2	chr15:93425562..93425577,-	3.22045e-11	1.94253e-11	1257	1257
E2F4	MA0018.2	chr16:29937159..29937181,-	3.22045e-11	1.94253e-11	1257	1257	p2@KCTD13	253980	p2@KCTD13,253980
E2F4	MA0018.2	chr16:30087212..30087248,-	3.22045e-11	1.94253e-11	1257	1257
E2F4	MA0018.2	chr16:71843197..71843245,+	3.22045e-11	1.94253e-11	1257	1257
E2F4	MA0018.2	chr17:2239829..2239852,+	3.22045e-11	1.94253e-11	1257	1257
E2F4	MA0018.2	chr17:36981647..36981696,+	3.22045e-11	1.94253e-11	1257	1257	p1@MIR4727	100616416	p1@MIR4727,100616416
E2F4	MA0018.2	chr17:42299455..42299485,-	3.22045e-11	1.94253e-11	1257	1257	p12@UBTF	7343	p12@UBTF,7343
E2F4	MA0018.2	chr17:43239231..43239297,+	3.22045e-11	1.94253e-11	1257	1257	p1@HEXIM2	124790	p1@HEXIM2,124790
E2F4	MA0018.2	chr17:4402161..4402191,+	3.22045e-11	1.94253e-11	1257	1257	p1@SPNS2	124976	p1@SPNS2,124976
E2F4	MA0018.2	chr17:56595700..56595721,+	3.22045e-11	1.94253e-11	1257	1257
E2F4	MA0018.2	chr17:56769874..56769938,-	3.22045e-11	1.94253e-11	1257	1257	p7@TEX14	56155	p7@TEX14,56155
E2F4	MA0018.2	chr17:57924186..57924226,+	3.22045e-11	1.94253e-11	1257	1257
E2F4	MA0018.2	chr17:58677326..58677406,-	3.22045e-11	1.94253e-11	1257	1257
E2F4	MA0018.2	chr17:58754669..58754712,-	3.22045e-11	1.94253e-11	1257	1257
E2F4	MA0018.2	chr17:59941061..59941089,+	3.22045e-11	1.94253e-11	1257	1257
E2F4	MA0018.2	chr17:60730633..60730675,-	3.22045e-11	1.94253e-11	1257	1257
E2F4	MA0018.2	chr17:61819270..61819326,+	3.22045e-11	1.94253e-11	1257	1257
E2F4	MA0018.2	chr17:62971822..62971849,+	3.22045e-11	1.94253e-11	1257	1257
E2F4	MA0018.2	chr18:19284724..19284779,-	3.22045e-11	1.94253e-11	1257	1257	p1@ABHD3	171586	p1@ABHD3,171586
E2F4	MA0018.2	chr19:11485877..11485915,+	3.22045e-11	1.94253e-11	1257	1257
E2F4	MA0018.2	chr19:14202016..14202031,+	3.22045e-11	1.94253e-11	1257	1257
E2F4	MA0018.2	chr19:18391246..18391315,+	3.22045e-11	1.94253e-11	1257	1257
E2F4	MA0018.2	chr19:41769556..41769598,-	3.22045e-11	1.94253e-11	1257	1257
E2F4	MA0018.2	chr19:41859298..41859309,-	3.22045e-11	1.94253e-11	1257	1257	p4@TGFB1	7040	p4@TGFB1,7040
E2F4	MA0018.2	chr19:4342683..4342719,-	3.22045e-11	1.94253e-11	1257	1257	p6@STAP2	55620	p6@STAP2,55620
E2F4	MA0018.2	chr19:46272462..46272562,-	3.22045e-11	1.94253e-11	1257	1257	p1@SIX5	147912	p1@SIX5,147912
E2F4	MA0018.2	chr1:107599226..107599248,-	3.22045e-11	1.94253e-11	1257	1257
E2F4	MA0018.2	chr1:109642840..109642861,+	3.22045e-11	1.94253e-11	1257	1257	p2@SCARNA2	677766	p2@SCARNA2,677766
E2F4	MA0018.2	chr1:114355226..114355280,+	3.22045e-11	1.94253e-11	1257	1257
E2F4	MA0018.2	chr1:149783922..149783929,-	3.22045e-11	1.94253e-11	1257	1257	p1@HIST2H2BF	440689	p1@HIST2H2BF,440689
E2F4	MA0018.2	chr1:149909321..149909361,-	3.22045e-11	1.94253e-11	1257	1257
E2F4	MA0018.2	chr1:150533934..150533959,+	3.22045e-11	1.94253e-11	1257	1257
E2F4	MA0018.2	chr1:16160993..16161014,+	3.22045e-11	1.94253e-11	1257	1257
E2F4	MA0018.2	chr1:16173989..16174038,-	3.22045e-11	1.94253e-11	1257	1257
E2F4	MA0018.2	chr1:22109734..22109790,+	3.22045e-11	1.94253e-11	1257	1257
E2F4	MA0018.2	chr1:226315804..226315836,+	3.22045e-11	1.94253e-11	1257	1257
E2F4	MA0018.2	chr1:23886127..23886144,+	3.22045e-11	1.94253e-11	1257	1257
E2F4	MA0018.2	chr1:27998692..27998710,-	3.22045e-11	1.94253e-11	1257	1257	p1@IFI6	2537	p1@IFI6,2537
E2F4	MA0018.2	chr1:47780143..47780188,+	3.22045e-11	1.94253e-11	1257	1257
E2F4	MA0018.2	chr1:94147385..94147407,-	3.22045e-11	1.94253e-11	1257	1257	p1@BCAR3	8412	p1@BCAR3,8412
E2F4	MA0018.2	chr20:45986388..45986417,+	3.22045e-11	1.94253e-11	1257	1257
E2F4	MA0018.2	chr20:45989583..45989610,-	3.22045e-11	1.94253e-11	1257	1257
E2F4	MA0018.2	chr20:46130451..46130518,-	3.22045e-11	1.94253e-11	1257	1257
E2F4	MA0018.2	chr20:49347516..49347535,-	3.22045e-11	1.94253e-11	1257	1257
E2F4	MA0018.2	chr20:49347538..49347547,-	3.22045e-11	1.94253e-11	1257	1257
E2F4	MA0018.2	chr20:49407417..49407431,+	3.22045e-11	1.94253e-11	1257	1257
E2F4	MA0018.2	chr20:49407433..49407472,+	3.22045e-11	1.94253e-11	1257	1257
E2F4	MA0018.2	chr20:52240106..52240135,+	3.22045e-11	1.94253e-11	1257	1257
E2F4	MA0018.2	chr20:52271621..52271659,-	3.22045e-11	1.94253e-11	1257	1257
E2F4	MA0018.2	chr20:52480596..52480638,-	3.22045e-11	1.94253e-11	1257	1257
E2F4	MA0018.2	chr20:52482691..52482707,-	3.22045e-11	1.94253e-11	1257	1257
E2F4	MA0018.2	chr20:52482720..52482744,-	3.22045e-11	1.94253e-11	1257	1257
E2F4	MA0018.2	chr20:52482983..52483023,+	3.22045e-11	1.94253e-11	1257	1257
E2F4	MA0018.2	chr20:62496376..62496406,-	3.22045e-11	1.94253e-11	1257	1257
E2F4	MA0018.2	chr21:44073695..44073743,+	3.22045e-11	1.94253e-11	1257	1257	p1@PDE9A	5152	p1@PDE9A,5152
E2F4	MA0018.2	chr22:46465914..46465942,+	3.22045e-11	1.94253e-11	1257	1257
E2F4	MA0018.2	chr2:19340585..19340597,-	3.22045e-11	1.94253e-11	1257	1257
E2F4	MA0018.2	chr2:238382389..238382405,+	3.22045e-11	1.94253e-11	1257	1257
E2F4	MA0018.2	chr2:38303286..38303301,-	3.22045e-11	1.94253e-11	1257	1257	p1@CYP1B1	1545	p1@CYP1B1,1545
E2F4	MA0018.2	chr2:74734505..74734571,-	3.22045e-11	1.94253e-11	1257	1257	p2@PCGF1	84759	p2@PCGF1,84759
E2F4	MA0018.2	chr3:101232150..101232202,+	3.22045e-11	1.94253e-11	1257	1257
E2F4	MA0018.2	chr3:122283100..122283153,-	3.22045e-11	1.94253e-11	1257	1257	p1@PARP9	83666	p1@PARP9,83666
E2F4	MA0018.2	chr3:15643504..15643557,+	3.22045e-11	1.94253e-11	1257	1257	p2@BTD	686	p2@BTD,686
E2F4	MA0018.2	chr3:161089536..161089553,+	3.22045e-11	1.94253e-11	1257	1257
E2F4	MA0018.2	chr3:169482840..169482855,-	3.22045e-11	1.94253e-11	1257	1257	p1@TERC	7012	p1@TERC,7012
E2F4	MA0018.2	chr3:49058930..49058944,-	3.22045e-11	1.94253e-11	1257	1257	p2@DALRD3	55152	p2@DALRD3,55152
E2F4	MA0018.2	chr5:148521286..148521377,+	3.22045e-11	1.94253e-11	1257	1257	p2@ABLIM3	22885	p2@ABLIM3,22885
E2F4	MA0018.2	chr5:174151612..174151633,+	3.22045e-11	1.94253e-11	1257	1257	p2@MSX2	4488	p2@MSX2,4488
E2F4	MA0018.2	chr5:179105528..179105566,-	3.22045e-11	1.94253e-11	1257	1257
E2F4	MA0018.2	chr5:66511528..66511553,-	3.22045e-11	1.94253e-11	1257	1257
E2F4	MA0018.2	chr6:108881012..108881034,+	3.22045e-11	1.94253e-11	1257	1257	p3@FOXO3	2309	p3@FOXO3,2309
E2F4	MA0018.2	chr6:147523807..147523829,+	3.22045e-11	1.94253e-11	1257	1257
E2F4	MA0018.2	chr6:26045392..26045406,-	3.22045e-11	1.94253e-11	1257	1257
E2F4	MA0018.2	chr6:26123215..26123233,-	3.22045e-11	1.94253e-11	1257	1257
E2F4	MA0018.2	chr6:26158115..26158120,-	3.22045e-11	1.94253e-11	1257	1257
E2F4	MA0018.2	chr6:2990151..2990209,+	3.22045e-11	1.94253e-11	1257	1257
E2F4	MA0018.2	chr6:32121295..32121346,+	3.22045e-11	1.94253e-11	1257	1257	p2@EGFL8	80864	p2@EGFL8,80864;p2@PPT2,9374
E2F4	MA0018.2	chr6:34113551..34113566,-	3.22045e-11	1.94253e-11	1257	1257
E2F4	MA0018.2	chr6:42714966..42714987,+	3.22045e-11	1.94253e-11	1257	1257
E2F4	MA0018.2	chr6:47277620..47277631,-	3.22045e-11	1.94253e-11	1257	1257	p3@TNFRSF21	27242	p3@TNFRSF21,27242
E2F4	MA0018.2	chr6:54712834..54712870,-	3.22045e-11	1.94253e-11	1257	1257
E2F4	MA0018.2	chr7:107988451..107988466,+	3.22045e-11	1.94253e-11	1257	1257
E2F4	MA0018.2	chr7:157129414..157129491,-	3.22045e-11	1.94253e-11	1257	1257
E2F4	MA0018.2	chr7:158622384..158622412,+	3.22045e-11	1.94253e-11	1257	1257
E2F4	MA0018.2	chr7:6144244..6144262,-	3.22045e-11	1.94253e-11	1257	1257
E2F4	MA0018.2	chr7:75947305..75947322,-	3.22045e-11	1.94253e-11	1257	1257
E2F4	MA0018.2	chr7:75947557..75947598,+	3.22045e-11	1.94253e-11	1257	1257
E2F4	MA0018.2	chr7:99724754..99724781,-	3.22045e-11	1.94253e-11	1257	1257
E2F4	MA0018.2	chr9:131940726..131940731,+	3.22045e-11	1.94253e-11	1257	1257
E2F4	MA0018.2	chr9:132145462..132145479,+	3.22045e-11	1.94253e-11	1257	1257
E2F4	MA0018.2	chr9:140135796..140135807,+	3.22045e-11	1.94253e-11	1257	1257	p2@TUBB4B	10383	p2@TUBB4B,10383
E2F4	MA0018.2	chrX:129116602..129116624,+	3.22045e-11	1.94253e-11	1257	1257	p1@BCORL1	63035	p1@BCORL1,63035
NKX3-1	MA0018.2	chr11:3069748..3069751,-	1.79238e-06	2.12027e-11	1152	1152
NKX3-1	MA0018.2	chr12:19877370..19877371,+	1.79238e-06	2.12027e-11	1152	1152
NKX3-1	MA0018.2	chr16:65818007..65818011,+	1.79238e-06	2.12027e-11	1152	1152
NKX3-1	MA0018.2	chr17:47026878..47026882,-	1.79238e-06	2.12027e-11	1152	1152
NKX3-1	MA0018.2	chr1:148241457..148241473,+	1.79238e-06	2.12027e-11	1152	1152
NKX3-1	MA0018.2	chr1:149804218..149804222,+	1.79238e-06	2.12027e-11	1152	1152	p11@HIST2H4A	554313	p11@HIST2H4A,554313;p11@HIST2H4B,8370
NKX3-1	MA0018.2	chr1:149822620..149822635,+	1.79238e-06	2.12027e-11	1152	1152	p1@HIST2H2AA3	723790	p1@HIST2H2AA3,723790;p1@HIST2H2AA4,8337
NKX3-1	MA0018.2	chr1:224363656..224363657,-	1.79238e-06	2.12027e-11	1152	1152
NKX3-1	MA0018.2	chr1:232967929..232967931,-	1.79238e-06	2.12027e-11	1152	1152
NKX3-1	MA0018.2	chr20:62540306..62540310,+	1.79238e-06	2.12027e-11	1152	1152
NKX3-1	MA0018.2	chr2:60611737..60611743,+	1.79238e-06	2.12027e-11	1152	1152
NKX3-1	MA0018.2	chr3:102878803..102878807,+	1.79238e-06	2.12027e-11	1152	1152
NKX3-1	MA0018.2	chr3:87414879..87414887,-	1.79238e-06	2.12027e-11	1152	1152
NKX3-1	MA0018.2	chr4:114341473..114341476,+	1.79238e-06	2.12027e-11	1152	1152
NKX3-1	MA0018.2	chr4:147501199..147501202,+	1.79238e-06	2.12027e-11	1152	1152
NKX3-1	MA0018.2	chr4:190630861..190630869,-	1.79238e-06	2.12027e-11	1152	1152
NKX3-1	MA0018.2	chr4:6911398..6911444,-	1.79238e-06	2.12027e-11	1152	1152
NKX3-1	MA0018.2	chr4:88921388..88921392,+	1.79238e-06	2.12027e-11	1152	1152
NKX3-1	MA0018.2	chr5:170937921..170937930,-	1.79238e-06	2.12027e-11	1152	1152
NKX3-1	MA0018.2	chr6:13214286..13214295,+	1.79238e-06	2.12027e-11	1152	1152
NKX3-1	MA0018.2	chr6:36607442..36607450,-	1.79238e-06	2.12027e-11	1152	1152
NKX3-1	MA0018.2	chr6:53084061..53084062,+	1.79238e-06	2.12027e-11	1152	1152
NKX3-1	MA0018.2	chr7:141427781..141427790,+	1.79238e-06	2.12027e-11	1152	1152
NKX3-1	MA0018.2	chr7:53433749..53433755,+	1.79238e-06	2.12027e-11	1152	1152
NKX3-1	MA0018.2	chr8:136754734..136754740,-	1.79238e-06	2.12027e-11	1152	1152
NKX3-1	MA0018.2	chr8:23934667..23934672,-	1.79238e-06	2.12027e-11	1152	1152
NKX3-1	MA0018.2	chrX:41580123..41580127,-	1.79238e-06	2.12027e-11	1152	1152
NKX3-1	MA0018.2	chrX:70240283..70240284,-	1.79238e-06	2.12027e-11	1152	1152
NKX3-1	MA0018.2	chrX:71960688..71960693,-	1.79238e-06	2.12027e-11	1152	1152
NKX3-1	MA0018.2	chr11:65627137..65627183,+	2.74089e-05	2.12027e-11	1230	1230	p4@MUS81	80198	p4@MUS81,80198
NKX3-1	MA0018.2	chr12:120730915..120730919,+	2.74089e-05	2.12027e-11	1230	1230
NKX3-1	MA0018.2	chr13:111365602..111365615,+	2.74089e-05	2.12027e-11	1230	1230	p3@ING1	3621	p3@ING1,3621
NKX3-1	MA0018.2	chr16:2013101..2013108,-	2.74089e-05	2.12027e-11	1230	1230	p1@SNORA64	26784	p1@SNORA64,26784
NKX3-1	MA0018.2	chr19:43911674..43911688,+	2.74089e-05	2.12027e-11	1230	1230
NKX3-1	MA0018.2	chr1:147994144..147994148,+	2.74089e-05	2.12027e-11	1230	1230
NKX3-1	MA0018.2	chr2:115695111..115695131,+	2.74089e-05	2.12027e-11	1230	1230
NKX3-1	MA0018.2	chr2:34606667..34606678,-	2.74089e-05	2.12027e-11	1230	1230
NKX3-1	MA0018.2	chr2:85955456..85955460,-	2.74089e-05	2.12027e-11	1230	1230
NKX3-1	MA0018.2	chr3:48701494..48701546,-	2.74089e-05	2.12027e-11	1230	1230
NKX3-1	MA0018.2	chr3:52001448..52001478,-	2.74089e-05	2.12027e-11	1230	1230	p2@PCBP4	57060	p2@PCBP4,57060
NKX3-1	MA0018.2	chr6:10993746..10993752,-	2.74089e-05	2.12027e-11	1230	1230
NKX3-1	MA0018.2	chr6:131049770..131049773,-	2.74089e-05	2.12027e-11	1230	1230
NKX3-1	MA0018.2	chr6:148207840..148207848,+	2.74089e-05	2.12027e-11	1230	1230
NKX3-1	MA0018.2	chr7:95379843..95379870,+	2.74089e-05	2.12027e-11	1230	1230
NKX3-1	MA0018.2	chr9:79186680..79186713,-	2.74089e-05	2.12027e-11	1230	1230
NKX3-1	MA0018.2	chr9:89645193..89645207,+	2.74089e-05	2.12027e-11	1230	1230
NKX3-1	MA0018.2	chrM:1714..1748,-	2.74089e-05	2.12027e-11	1230	1230
NKX3-1	MA0018.2	chrM:2343..2365,-	2.74089e-05	2.12027e-11	1230	1230
NKX3-1	MA0018.2	chrM:753..802,-	2.74089e-05	2.12027e-11	1230	1230
NKX3-1	MA0018.2	chrX:152927580..152927581,+	2.74089e-05	2.12027e-11	1230	1230
E2F1	MA0018.2	chr10:102106649..102106713,-	8.08705e-09	1.63002e-09	1257	1257
E2F1	MA0018.2	chr10:91152368..91152419,+	8.08705e-09	1.63002e-09	1257	1257	p1@IFIT1	3434	p1@IFIT1,3434
E2F1	MA0018.2	chr10:91174314..91174403,+	8.08705e-09	1.63002e-09	1257	1257	p2@IFIT5	24138	p2@IFIT5,24138
E2F1	MA0018.2	chr11:60929209..60929262,+	8.08705e-09	1.63002e-09	1257	1257
E2F1	MA0018.2	chr11:62607111..62607161,+	8.08705e-09	1.63002e-09	1257	1257
E2F1	MA0018.2	chr12:113344755..113344805,+	8.08705e-09	1.63002e-09	1257	1257	p1@OAS1	4938	p1@OAS1,4938
E2F1	MA0018.2	chr12:52564244..52564285,-	8.08705e-09	1.63002e-09	1257	1257
E2F1	MA0018.2	chr12:53298632..53298653,-	8.08705e-09	1.63002e-09	1257	1257	p18@KRT8	3856	p18@KRT8,3856
E2F1	MA0018.2	chr14:24611067..24611074,+	8.08705e-09	1.63002e-09	1257	1257
E2F1	MA0018.2	chr14:34420259..34420291,-	8.08705e-09	1.63002e-09	1257	1257	p1@EGLN3	112399	p1@EGLN3,112399
E2F1	MA0018.2	chr14:69260248..69260299,+	8.08705e-09	1.63002e-09	1257	1257
E2F1	MA0018.2	chr14:69261957..69261974,-	8.08705e-09	1.63002e-09	1257	1257
E2F1	MA0018.2	chr14:90849832..90849879,+	8.08705e-09	1.63002e-09	1257	1257
E2F1	MA0018.2	chr14:90863214..90863217,-	8.08705e-09	1.63002e-09	1257	1257
E2F1	MA0018.2	chr15:90727473..90727487,+	8.08705e-09	1.63002e-09	1257	1257
E2F1	MA0018.2	chr15:93352699..93352713,+	8.08705e-09	1.63002e-09	1257	1257
E2F1	MA0018.2	chr15:93363607..93363635,-	8.08705e-09	1.63002e-09	1257	1257
E2F1	MA0018.2	chr15:93363758..93363792,+	8.08705e-09	1.63002e-09	1257	1257
E2F1	MA0018.2	chr15:93425562..93425577,-	8.08705e-09	1.63002e-09	1257	1257
E2F1	MA0018.2	chr16:29937159..29937181,-	8.08705e-09	1.63002e-09	1257	1257	p2@KCTD13	253980	p2@KCTD13,253980
E2F1	MA0018.2	chr16:30087212..30087248,-	8.08705e-09	1.63002e-09	1257	1257
E2F1	MA0018.2	chr16:71843197..71843245,+	8.08705e-09	1.63002e-09	1257	1257
E2F1	MA0018.2	chr17:2239829..2239852,+	8.08705e-09	1.63002e-09	1257	1257
E2F1	MA0018.2	chr17:36981647..36981696,+	8.08705e-09	1.63002e-09	1257	1257	p1@MIR4727	100616416	p1@MIR4727,100616416
E2F1	MA0018.2	chr17:42299455..42299485,-	8.08705e-09	1.63002e-09	1257	1257	p12@UBTF	7343	p12@UBTF,7343
E2F1	MA0018.2	chr17:43239231..43239297,+	8.08705e-09	1.63002e-09	1257	1257	p1@HEXIM2	124790	p1@HEXIM2,124790
E2F1	MA0018.2	chr17:4402161..4402191,+	8.08705e-09	1.63002e-09	1257	1257	p1@SPNS2	124976	p1@SPNS2,124976
E2F1	MA0018.2	chr17:56595700..56595721,+	8.08705e-09	1.63002e-09	1257	1257
E2F1	MA0018.2	chr17:56769874..56769938,-	8.08705e-09	1.63002e-09	1257	1257	p7@TEX14	56155	p7@TEX14,56155
E2F1	MA0018.2	chr17:57924186..57924226,+	8.08705e-09	1.63002e-09	1257	1257
E2F1	MA0018.2	chr17:58677326..58677406,-	8.08705e-09	1.63002e-09	1257	1257
E2F1	MA0018.2	chr17:58754669..58754712,-	8.08705e-09	1.63002e-09	1257	1257
E2F1	MA0018.2	chr17:59941061..59941089,+	8.08705e-09	1.63002e-09	1257	1257
E2F1	MA0018.2	chr17:60730633..60730675,-	8.08705e-09	1.63002e-09	1257	1257
E2F1	MA0018.2	chr17:61819270..61819326,+	8.08705e-09	1.63002e-09	1257	1257
E2F1	MA0018.2	chr17:62971822..62971849,+	8.08705e-09	1.63002e-09	1257	1257
E2F1	MA0018.2	chr18:19284724..19284779,-	8.08705e-09	1.63002e-09	1257	1257	p1@ABHD3	171586	p1@ABHD3,171586
E2F1	MA0018.2	chr19:11485877..11485915,+	8.08705e-09	1.63002e-09	1257	1257
E2F1	MA0018.2	chr19:14202016..14202031,+	8.08705e-09	1.63002e-09	1257	1257
E2F1	MA0018.2	chr19:18391246..18391315,+	8.08705e-09	1.63002e-09	1257	1257
E2F1	MA0018.2	chr19:41769556..41769598,-	8.08705e-09	1.63002e-09	1257	1257
E2F1	MA0018.2	chr19:41859298..41859309,-	8.08705e-09	1.63002e-09	1257	1257	p4@TGFB1	7040	p4@TGFB1,7040
E2F1	MA0018.2	chr19:4342683..4342719,-	8.08705e-09	1.63002e-09	1257	1257	p6@STAP2	55620	p6@STAP2,55620
E2F1	MA0018.2	chr19:46272462..46272562,-	8.08705e-09	1.63002e-09	1257	1257	p1@SIX5	147912	p1@SIX5,147912
E2F1	MA0018.2	chr1:107599226..107599248,-	8.08705e-09	1.63002e-09	1257	1257
E2F1	MA0018.2	chr1:109642840..109642861,+	8.08705e-09	1.63002e-09	1257	1257	p2@SCARNA2	677766	p2@SCARNA2,677766
E2F1	MA0018.2	chr1:114355226..114355280,+	8.08705e-09	1.63002e-09	1257	1257
E2F1	MA0018.2	chr1:149783922..149783929,-	8.08705e-09	1.63002e-09	1257	1257	p1@HIST2H2BF	440689	p1@HIST2H2BF,440689
E2F1	MA0018.2	chr1:149909321..149909361,-	8.08705e-09	1.63002e-09	1257	1257
E2F1	MA0018.2	chr1:150533934..150533959,+	8.08705e-09	1.63002e-09	1257	1257
E2F1	MA0018.2	chr1:16160993..16161014,+	8.08705e-09	1.63002e-09	1257	1257
E2F1	MA0018.2	chr1:16173989..16174038,-	8.08705e-09	1.63002e-09	1257	1257
E2F1	MA0018.2	chr1:22109734..22109790,+	8.08705e-09	1.63002e-09	1257	1257
E2F1	MA0018.2	chr1:226315804..226315836,+	8.08705e-09	1.63002e-09	1257	1257
E2F1	MA0018.2	chr1:23886127..23886144,+	8.08705e-09	1.63002e-09	1257	1257
E2F1	MA0018.2	chr1:27998692..27998710,-	8.08705e-09	1.63002e-09	1257	1257	p1@IFI6	2537	p1@IFI6,2537
E2F1	MA0018.2	chr1:47780143..47780188,+	8.08705e-09	1.63002e-09	1257	1257
E2F1	MA0018.2	chr1:94147385..94147407,-	8.08705e-09	1.63002e-09	1257	1257	p1@BCAR3	8412	p1@BCAR3,8412
E2F1	MA0018.2	chr20:45986388..45986417,+	8.08705e-09	1.63002e-09	1257	1257
E2F1	MA0018.2	chr20:45989583..45989610,-	8.08705e-09	1.63002e-09	1257	1257
E2F1	MA0018.2	chr20:46130451..46130518,-	8.08705e-09	1.63002e-09	1257	1257
E2F1	MA0018.2	chr20:49347516..49347535,-	8.08705e-09	1.63002e-09	1257	1257
E2F1	MA0018.2	chr20:49347538..49347547,-	8.08705e-09	1.63002e-09	1257	1257
E2F1	MA0018.2	chr20:49407417..49407431,+	8.08705e-09	1.63002e-09	1257	1257
E2F1	MA0018.2	chr20:49407433..49407472,+	8.08705e-09	1.63002e-09	1257	1257
E2F1	MA0018.2	chr20:52240106..52240135,+	8.08705e-09	1.63002e-09	1257	1257
E2F1	MA0018.2	chr20:52271621..52271659,-	8.08705e-09	1.63002e-09	1257	1257
E2F1	MA0018.2	chr20:52480596..52480638,-	8.08705e-09	1.63002e-09	1257	1257
E2F1	MA0018.2	chr20:52482691..52482707,-	8.08705e-09	1.63002e-09	1257	1257
E2F1	MA0018.2	chr20:52482720..52482744,-	8.08705e-09	1.63002e-09	1257	1257
E2F1	MA0018.2	chr20:52482983..52483023,+	8.08705e-09	1.63002e-09	1257	1257
E2F1	MA0018.2	chr20:62496376..62496406,-	8.08705e-09	1.63002e-09	1257	1257
E2F1	MA0018.2	chr21:44073695..44073743,+	8.08705e-09	1.63002e-09	1257	1257	p1@PDE9A	5152	p1@PDE9A,5152
E2F1	MA0018.2	chr22:46465914..46465942,+	8.08705e-09	1.63002e-09	1257	1257
E2F1	MA0018.2	chr2:19340585..19340597,-	8.08705e-09	1.63002e-09	1257	1257
E2F1	MA0018.2	chr2:238382389..238382405,+	8.08705e-09	1.63002e-09	1257	1257
E2F1	MA0018.2	chr2:38303286..38303301,-	8.08705e-09	1.63002e-09	1257	1257	p1@CYP1B1	1545	p1@CYP1B1,1545
E2F1	MA0018.2	chr2:74734505..74734571,-	8.08705e-09	1.63002e-09	1257	1257	p2@PCGF1	84759	p2@PCGF1,84759
E2F1	MA0018.2	chr3:101232150..101232202,+	8.08705e-09	1.63002e-09	1257	1257
E2F1	MA0018.2	chr3:122283100..122283153,-	8.08705e-09	1.63002e-09	1257	1257	p1@PARP9	83666	p1@PARP9,83666
E2F1	MA0018.2	chr3:15643504..15643557,+	8.08705e-09	1.63002e-09	1257	1257	p2@BTD	686	p2@BTD,686
E2F1	MA0018.2	chr3:161089536..161089553,+	8.08705e-09	1.63002e-09	1257	1257
E2F1	MA0018.2	chr3:169482840..169482855,-	8.08705e-09	1.63002e-09	1257	1257	p1@TERC	7012	p1@TERC,7012
E2F1	MA0018.2	chr3:49058930..49058944,-	8.08705e-09	1.63002e-09	1257	1257	p2@DALRD3	55152	p2@DALRD3,55152
E2F1	MA0018.2	chr5:148521286..148521377,+	8.08705e-09	1.63002e-09	1257	1257	p2@ABLIM3	22885	p2@ABLIM3,22885
E2F1	MA0018.2	chr5:174151612..174151633,+	8.08705e-09	1.63002e-09	1257	1257	p2@MSX2	4488	p2@MSX2,4488
E2F1	MA0018.2	chr5:179105528..179105566,-	8.08705e-09	1.63002e-09	1257	1257
E2F1	MA0018.2	chr5:66511528..66511553,-	8.08705e-09	1.63002e-09	1257	1257
E2F1	MA0018.2	chr6:108881012..108881034,+	8.08705e-09	1.63002e-09	1257	1257	p3@FOXO3	2309	p3@FOXO3,2309
E2F1	MA0018.2	chr6:147523807..147523829,+	8.08705e-09	1.63002e-09	1257	1257
E2F1	MA0018.2	chr6:26045392..26045406,-	8.08705e-09	1.63002e-09	1257	1257
E2F1	MA0018.2	chr6:26123215..26123233,-	8.08705e-09	1.63002e-09	1257	1257
E2F1	MA0018.2	chr6:26158115..26158120,-	8.08705e-09	1.63002e-09	1257	1257
E2F1	MA0018.2	chr6:2990151..2990209,+	8.08705e-09	1.63002e-09	1257	1257
E2F1	MA0018.2	chr6:32121295..32121346,+	8.08705e-09	1.63002e-09	1257	1257	p2@EGFL8	80864	p2@EGFL8,80864;p2@PPT2,9374
E2F1	MA0018.2	chr6:34113551..34113566,-	8.08705e-09	1.63002e-09	1257	1257
E2F1	MA0018.2	chr6:42714966..42714987,+	8.08705e-09	1.63002e-09	1257	1257
E2F1	MA0018.2	chr6:47277620..47277631,-	8.08705e-09	1.63002e-09	1257	1257	p3@TNFRSF21	27242	p3@TNFRSF21,27242
E2F1	MA0018.2	chr6:54712834..54712870,-	8.08705e-09	1.63002e-09	1257	1257
E2F1	MA0018.2	chr7:107988451..107988466,+	8.08705e-09	1.63002e-09	1257	1257
E2F1	MA0018.2	chr7:157129414..157129491,-	8.08705e-09	1.63002e-09	1257	1257
E2F1	MA0018.2	chr7:158622384..158622412,+	8.08705e-09	1.63002e-09	1257	1257
E2F1	MA0018.2	chr7:6144244..6144262,-	8.08705e-09	1.63002e-09	1257	1257
E2F1	MA0018.2	chr7:75947305..75947322,-	8.08705e-09	1.63002e-09	1257	1257
E2F1	MA0018.2	chr7:75947557..75947598,+	8.08705e-09	1.63002e-09	1257	1257
E2F1	MA0018.2	chr7:99724754..99724781,-	8.08705e-09	1.63002e-09	1257	1257
E2F1	MA0018.2	chr9:131940726..131940731,+	8.08705e-09	1.63002e-09	1257	1257
E2F1	MA0018.2	chr9:132145462..132145479,+	8.08705e-09	1.63002e-09	1257	1257
E2F1	MA0018.2	chr9:140135796..140135807,+	8.08705e-09	1.63002e-09	1257	1257	p2@TUBB4B	10383	p2@TUBB4B,10383
E2F1	MA0018.2	chrX:129116602..129116624,+	8.08705e-09	1.63002e-09	1257	1257	p1@BCORL1	63035	p1@BCORL1,63035
NFYB	MA0018.2	chr11:66160918..66160923,+	5.23895e-05	1.54985e-06	1258	1258
NFYB	MA0018.2	chr11:66382558..66382565,-	5.23895e-05	1.54985e-06	1258	1258
NFYB	MA0018.2	chr14:62489552..62489557,-	5.23895e-05	1.54985e-06	1258	1258
NFYB	MA0018.2	chr16:3132164..3132174,+	5.23895e-05	1.54985e-06	1258	1258
NFYB	MA0018.2	chr17:26929424..26929428,-	5.23895e-05	1.54985e-06	1258	1258
NFYB	MA0018.2	chr1:120904659..120904667,+	5.23895e-05	1.54985e-06	1258	1258
NFYB	MA0018.2	chr1:120905986..120906002,+	5.23895e-05	1.54985e-06	1258	1258
NFYB	MA0018.2	chr1:145277311..145277353,+	5.23895e-05	1.54985e-06	1258	1258
NFYB	MA0018.2	chr21:44985053..44985072,+	5.23895e-05	1.54985e-06	1258	1258
NFYB	MA0018.2	chr22:38275807..38275811,-	5.23895e-05	1.54985e-06	1258	1258
NFYB	MA0018.2	chr2:128229807..128229811,+	5.23895e-05	1.54985e-06	1258	1258
NFYB	MA0018.2	chr2:232576231..232576237,+	5.23895e-05	1.54985e-06	1258	1258
NFYB	MA0018.2	chr3:175327255..175327274,+	5.23895e-05	1.54985e-06	1258	1258
NFYB	MA0018.2	chr3:48521762..48521766,+	5.23895e-05	1.54985e-06	1258	1258
NFYB	MA0018.2	chr4:138414465..138414468,-	5.23895e-05	1.54985e-06	1258	1258
NFYB	MA0018.2	chr5:71146805..71146816,+	5.23895e-05	1.54985e-06	1258	1258
NFYB	MA0018.2	chr5:90566542..90566546,+	5.23895e-05	1.54985e-06	1258	1258
NFYB	MA0018.2	chr6:131964103..131964108,-	5.23895e-05	1.54985e-06	1258	1258
NFYB	MA0018.2	chr6:86702874..86702878,-	5.23895e-05	1.54985e-06	1258	1258
NFYB	MA0018.2	chr7:140752047..140752051,+	5.23895e-05	1.54985e-06	1258	1258
NFYB	MA0018.2	chr9:81249237..81249239,-	5.23895e-05	1.54985e-06	1258	1258
NFYB	MA0018.2	chrX:117766275..117766278,+	5.23895e-05	1.54985e-06	1258	1258
NFYB	MA0018.2	chrX:35704642..35704645,+	5.23895e-05	1.54985e-06	1258	1258
TBP	MA0018.2	chr10:93392811..93392835,-	6.26005e-07	1.58344e-06	1249	1249	p1@PPP1R3C	5507	p1@PPP1R3C,5507
TBP	MA0018.2	chr12:69202795..69202810,+	6.26005e-07	1.58344e-06	1249	1249	p2@MDM2	4193	p2@MDM2,4193
TBP	MA0018.2	chr16:3546164..3546173,+	6.26005e-07	1.58344e-06	1249	1249
TBP	MA0018.2	chr17:17399701..17399716,-	6.26005e-07	1.58344e-06	1249	1249	p1@RASD1	51655	p1@RASD1,51655
TBP	MA0018.2	chr17:46035187..46035260,-	6.26005e-07	1.58344e-06	1249	1249	p1@PRR15L	79170	p1@PRR15L,79170
TBP	MA0018.2	chr19:12902289..12902307,+	6.26005e-07	1.58344e-06	1249	1249	p1@JUNB	3726	p1@JUNB,3726
TBP	MA0018.2	chr19:39897478..39897493,+	6.26005e-07	1.58344e-06	1249	1249	p1@ZFP36	7538	p1@ZFP36,7538
TBP	MA0018.2	chr19:49140609..49140643,-	6.26005e-07	1.58344e-06	1249	1249	p1@DBP	1628	p1@DBP,1628
TBP	MA0018.2	chr1:145438482..145438501,+	6.26005e-07	1.58344e-06	1249	1249	p1@TXNIP	10628	p1@TXNIP,10628
TBP	MA0018.2	chr1:22351977..22352017,+	6.26005e-07	1.58344e-06	1249	1249
TBP	MA0018.2	chr1:41328026..41328043,-	6.26005e-07	1.58344e-06	1249	1249	p1@CITED4	163732	p1@CITED4,163732
TBP	MA0018.2	chr1:59249707..59249727,-	6.26005e-07	1.58344e-06	1249	1249	p1@JUN	3725	p1@JUN,3725
TBP	MA0018.2	chr1:86046433..86046453,+	6.26005e-07	1.58344e-06	1249	1249	p1@CYR61	3491	p1@CYR61,3491
TBP	MA0018.2	chr20:30193083..30193098,+	6.26005e-07	1.58344e-06	1249	1249	p1@ID1	3397	p1@ID1,3397
TBP	MA0018.2	chr20:49241036..49241049,-	6.26005e-07	1.58344e-06	1249	1249
TBP	MA0018.2	chr20:62153268..62153299,-	6.26005e-07	1.58344e-06	1249	1249
TBP	MA0018.2	chr21:44846999..44847017,-	6.26005e-07	1.58344e-06	1249	1249	p1@SIK1	150094	p1@SIK1,150094
TBP	MA0018.2	chr2:110371905..110371950,+	6.26005e-07	1.58344e-06	1249	1249	p1@SOWAHC	65124	p1@SOWAHC,65124
TBP	MA0018.2	chr2:72376038..72376056,-	6.26005e-07	1.58344e-06	1249	1249
TBP	MA0018.2	chr3:193853927..193853944,+	6.26005e-07	1.58344e-06	1249	1249	p1@HES1	3280	p1@HES1,3280
TBP	MA0018.2	chr3:39195037..39195069,-	6.26005e-07	1.58344e-06	1249	1249	p2@CSRNP1	64651	p2@CSRNP1,64651
TBP	MA0018.2	chr4:18023350..18023385,-	6.26005e-07	1.58344e-06	1249	1249	p1@LCORL	254251	p1@LCORL,254251
TBP	MA0018.2	chr5:137514306..137514331,-	6.26005e-07	1.58344e-06	1249	1249	p1@BRD8	10902	p1@BRD8,10902
TBP	MA0018.2	chr6:12290586..12290600,+	6.26005e-07	1.58344e-06	1249	1249	p1@EDN1	1906	p1@EDN1,1906
TBP	MA0018.2	chr6:134495992..134496010,-	6.26005e-07	1.58344e-06	1249	1249	p1@SGK1	6446	p1@SGK1,6446
TBP	MA0018.2	chr8:103667935..103667960,-	6.26005e-07	1.58344e-06	1249	1249	p1@KLF10	7071	p1@KLF10,7071
TBP	MA0018.2	chr8:128748308..128748324,+	6.26005e-07	1.58344e-06	1249	1249	p2@MYC	4609	p2@MYC,4609
TBP	MA0018.2	chr8:22550982..22550999,-	6.26005e-07	1.58344e-06	1249	1249	p1@EGR3	1960	p1@EGR3,1960
TBP	MA0018.2	chrM:389..415,-	6.26005e-07	1.58344e-06	1249	1249
E2F3	MA0018.2	chr1:149858227..149858237,-	0.000987171	2.07933e-06	538	538	p1@HIST2H2BE	8349	p1@HIST2H2BE,8349
E2F3	MA0018.2	chr1:228645796..228645822,+	0.000987171	2.07933e-06	538	538	p1@HIST3H2BB	128312	p1@HIST3H2BB,128312
E2F3	MA0018.2	chr6:26032319..26032337,-	0.000987171	2.07933e-06	538	538	p1@HIST1H3A	8350	p1@HIST1H3A,8350;p1@HIST1H3B,8351;p1@HIST1H3C,8352;p1@HIST1H3D,8353;p1@HIST1H3E,8354;p1@HIST1H3F,8355;p1@HIST1H3G,8356;p1@HIST1H3H,8357;p1@HIST1H3I,8358;p1@HIST1H3J,8968
E2F3	MA0018.2	chr6:26056695..26056701,-	0.000987171	2.07933e-06	538	538	p1@HIST1H1C	3006	p1@HIST1H1C,3006
E2F3	MA0018.2	chr6:26104154..26104169,+	0.000987171	2.07933e-06	538	538	p1@HIST1H4C	8364	p1@HIST1H4C,8364
E2F3	MA0018.2	chr6:26124393..26124422,+	0.000987171	2.07933e-06	538	538	p1@HIST1H2AC	8334	p1@HIST1H2AC,8334
E2F3	MA0018.2	chr6:26158343..26158366,+	0.000987171	2.07933e-06	538	538	p1@HIST1H2BD	3017	p1@HIST1H2BD,3017
E2F3	MA0018.2	chr6:26183977..26184005,+	0.000987171	2.07933e-06	538	538	p5@HIST1H2BE	8344	p5@HIST1H2BE,8344
E2F3	MA0018.2	chr6:26189331..26189346,-	0.000987171	2.07933e-06	538	538	p3@HIST1H4A	121504	p3@HIST1H4A,121504;p3@HIST1H4B,554313;p3@HIST1H4D,8294;p3@HIST1H4E,8359;p3@HIST1H4F,8360;p3@HIST1H4H,8361;p3@HIST1H4I,8362;p3@HIST1H4J,8363;p3@HIST1H4K,8364;p3@HIST1H4L,8365;p3@HIST2H4A,8366;p3@HIST2H4B,8367;p3@HIST4H4,8368;p4@HIST1H4C,8370
E2F3	MA0018.2	chr6:26199737..26199754,+	0.000987171	2.07933e-06	538	538	p2@HIST1H2BC	8339	p2@HIST1H2BC,8339;p2@HIST1H2BE,8343;p2@HIST1H2BF,8344;p2@HIST1H2BG,8346;p2@HIST1H2BI,8347
E2F3	MA0018.2	chr6:26216901..26216926,-	0.000987171	2.07933e-06	538	538	p4@HIST1H2BC	8339	p4@HIST1H2BC,8339;p4@HIST1H2BE,8343;p4@HIST1H2BF,8344;p4@HIST1H2BG,8346;p4@HIST1H2BI,8347
E2F3	MA0018.2	chr6:26217140..26217155,+	0.000987171	2.07933e-06	538	538	p1@HIST1H2AE	3012	p1@HIST1H2AE,3012
E2F3	MA0018.2	chr6:26217159..26217170,+	0.000987171	2.07933e-06	538	538	p2@HIST1H2AB	3012	p2@HIST1H2AB,3012;p3@HIST1H2AE,8335
E2F3	MA0018.2	chr6:26251822..26251833,+	0.000987171	2.07933e-06	538	538	p2@HIST1H2BH	8345	p2@HIST1H2BH,8345
E2F3	MA0018.2	chr6:26251835..26251848,+	0.000987171	2.07933e-06	538	538	p1@HIST1H2BH	8345	p1@HIST1H2BH,8345
E2F3	MA0018.2	chr6:26271633..26271648,-	0.000987171	2.07933e-06	538	538	p8@HIST1H3A	8350	p8@HIST1H3A,8350;p8@HIST1H3B,8351;p8@HIST1H3C,8352;p8@HIST1H3D,8353;p8@HIST1H3E,8354;p8@HIST1H3F,8355;p8@HIST1H3G,8356;p8@HIST1H3I,8357;p8@HIST1H3J,8358;p9@HIST1H3H,8968
E2F3	MA0018.2	chr6:26273152..26273175,+	0.000987171	2.07933e-06	538	538	p3@HIST1H2BC	8339	p3@HIST1H2BC,8339;p3@HIST1H2BE,8343;p3@HIST1H2BF,8344;p3@HIST1H2BG,8346;p3@HIST1H2BI,8347
E2F3	MA0018.2	chr6:27100811..27100830,+	0.000987171	2.07933e-06	538	538	p2@HIST1H2AG	8969	p2@HIST1H2AG,8969
E2F3	MA0018.2	chr6:27775694..27775714,-	0.000987171	2.07933e-06	538	538	p1@HIST1H2BL	8340	p1@HIST1H2BL,8340
E2F3	MA0018.2	chr6:27775943..27775958,+	0.000987171	2.07933e-06	538	538	p2@HIST1H2AI	8329	p2@HIST1H2AI,8329;p2@HIST1H3H,8357
E2F3	MA0018.2	chr6:27777819..27777836,+	0.000987171	2.07933e-06	538	538	p6@HIST1H3A	8350	p6@HIST1H3A,8350;p6@HIST1H3B,8351;p6@HIST1H3C,8352;p6@HIST1H3D,8353;p6@HIST1H3E,8354;p6@HIST1H3F,8355;p6@HIST1H3G,8356;p6@HIST1H3I,8357;p6@HIST1H3J,8358;p7@HIST1H3H,8968
E2F3	MA0018.2	chr6:27782788..27782823,+	0.000987171	2.07933e-06	538	538	p1@HIST1H2BM	8342	p1@HIST1H2BM,8342
E2F3	MA0018.2	chr6:27806140..27806160,-	0.000987171	2.07933e-06	538	538	p2@HIST1H2AK	8329	p2@HIST1H2AK,8329;p2@HIST1H2AM,8330;p3@HIST1H2AG,8332;p3@HIST1H2AH,8336;p3@HIST1H2AI,85235;p3@HIST1H2AL,8969
E2F3	MA0018.2	chr6:27833087..27833103,+	0.000987171	2.07933e-06	538	538	p2@HIST1H2AL	8332	p2@HIST1H2AL,8332
E2F3	MA0018.2	chr6:27858597..27858611,-	0.000987171	2.07933e-06	538	538	p5@HIST1H3A	8350	p5@HIST1H3A,8350;p5@HIST1H3B,8351;p5@HIST1H3C,8352;p5@HIST1H3D,8353;p5@HIST1H3E,8354;p5@HIST1H3F,8355;p5@HIST1H3G,8356;p5@HIST1H3I,8357;p5@HIST1H3J,8358;p6@HIST1H3H,8968
E2F3	MA0018.2	chr6:27860956..27860973,-	0.000987171	2.07933e-06	538	538	p1@HIST1H2AG	8329	p1@HIST1H2AG,8329;p1@HIST1H2AH,8330;p1@HIST1H2AI,8332;p1@HIST1H2AK,8336;p1@HIST1H2AL,85235;p1@HIST1H2AM,8969
E2F3	MA0018.2	chr6:27861190..27861217,+	0.000987171	2.07933e-06	538	538	p1@HIST1H2BO	8348	p1@HIST1H2BO,8348
E2F3	MA0018.2	chr10:1401802..1401807,+	0.00331963	2.07933e-06	1226	1226
E2F3	MA0018.2	chr12:14924056..14924073,-	0.00331963	2.07933e-06	1226	1226	p7@HIST1H4A	121504	p7@HIST1H4A,121504;p7@HIST1H4B,554313;p7@HIST1H4D,8294;p7@HIST1H4E,8359;p7@HIST1H4H,8360;p7@HIST1H4I,8361;p7@HIST1H4J,8362;p7@HIST1H4K,8363;p7@HIST1H4L,8364;p7@HIST2H4A,8365;p7@HIST2H4B,8366;p7@HIST4H4,8367;p8@HIST1H4C,8368;p8@HIST1H4F,8370
E2F3	MA0018.2	chr12:46777094..46777142,-	0.00331963	2.07933e-06	1226	1226
E2F3	MA0018.2	chr13:31191642..31191749,-	0.00331963	2.07933e-06	1226	1226	p2@HMGB1	3146	p2@HMGB1,3146
E2F3	MA0018.2	chr14:102414353..102414415,-	0.00331963	2.07933e-06	1226	1226
E2F3	MA0018.2	chr14:81685834..81685853,+	0.00331963	2.07933e-06	1226	1226
E2F3	MA0018.2	chr16:87985029..87985096,+	0.00331963	2.07933e-06	1226	1226	p1@BANP	54971	p1@BANP,54971
E2F3	MA0018.2	chr17:27038292..27038330,-	0.00331963	2.07933e-06	1226	1226	p1@PROCA1	147011	p1@PROCA1,147011
E2F3	MA0018.2	chr17:56736656..56736674,-	0.00331963	2.07933e-06	1226	1226
E2F3	MA0018.2	chr17:57914914..57914926,+	0.00331963	2.07933e-06	1226	1226
E2F3	MA0018.2	chr17:7809375..7809389,+	0.00331963	2.07933e-06	1226	1226
E2F3	MA0018.2	chr18:47340320..47340479,+	0.00331963	2.07933e-06	1226	1226	p1@SCARNA17	677769	p1@SCARNA17,677769
E2F3	MA0018.2	chr19:41859515..41859537,-	0.00331963	2.07933e-06	1226	1226	p2@TGFB1	7040	p2@TGFB1,7040
E2F3	MA0018.2	chr1:115124429..115124471,+	0.00331963	2.07933e-06	1226	1226
E2F3	MA0018.2	chr1:149859507..149859521,-	0.00331963	2.07933e-06	1226	1226	p1@HIST2H2AB	317772	p1@HIST2H2AB,317772
E2F3	MA0018.2	chr1:149859755..149859771,+	0.00331963	2.07933e-06	1226	1226
E2F3	MA0018.2	chr1:149899786..149899836,+	0.00331963	2.07933e-06	1226	1226
E2F3	MA0018.2	chr22:43011247..43011253,+	0.00331963	2.07933e-06	1226	1226	p1@RNU12	267010	p1@RNU12,267010
E2F3	MA0018.2	chr2:27886460..27886511,-	0.00331963	2.07933e-06	1226	1226	p1@SUPT7L	9913	p1@SUPT7L,9913
E2F3	MA0018.2	chr3:169482824..169482835,-	0.00331963	2.07933e-06	1226	1226
E2F3	MA0018.2	chr6:26020672..26020689,+	0.00331963	2.07933e-06	1226	1226	p10@HIST1H3A	8350	p10@HIST1H3A,8350;p10@HIST1H3B,8351;p10@HIST1H3C,8352;p10@HIST1H3D,8353;p10@HIST1H3E,8354;p10@HIST1H3F,8355;p10@HIST1H3G,8356;p10@HIST1H3I,8357;p10@HIST1H3J,8358;p11@HIST1H3H,8968
E2F3	MA0018.2	chr6:26021780..26021816,+	0.00331963	2.07933e-06	1226	1226	p10@HIST1H4A	121504	p10@HIST1H4A,121504;p10@HIST1H4B,554313;p10@HIST1H4D,8294;p10@HIST1H4E,8359;p10@HIST1H4H,8360;p10@HIST1H4I,8361;p10@HIST1H4J,8362;p10@HIST1H4K,8363;p10@HIST1H4L,8364;p10@HIST2H4A,8365;p10@HIST2H4B,8366;p10@HIST4H4,8367;p11@HIST1H4C,8368;p11@HIST1H4F,8370
E2F3	MA0018.2	chr6:26021869..26021887,+	0.00331963	2.07933e-06	1226	1226	p8@HIST1H4A	121504	p8@HIST1H4A,121504;p8@HIST1H4B,554313;p8@HIST1H4D,8294;p8@HIST1H4E,8359;p8@HIST1H4H,8360;p8@HIST1H4I,8361;p8@HIST1H4J,8362;p8@HIST1H4K,8363;p8@HIST1H4L,8364;p8@HIST2H4A,8365;p8@HIST2H4B,8366;p8@HIST4H4,8367;p9@HIST1H4C,8368;p9@HIST1H4F,8370
E2F3	MA0018.2	chr6:26027503..26027522,-	0.00331963	2.07933e-06	1226	1226	p2@HIST1H4A	121504	p2@HIST1H4A,121504;p2@HIST1H4B,554313;p2@HIST1H4D,8294;p2@HIST1H4E,8359;p2@HIST1H4F,8360;p2@HIST1H4H,8361;p2@HIST1H4I,8362;p2@HIST1H4J,8363;p2@HIST1H4K,8364;p2@HIST1H4L,8365;p2@HIST2H4A,8366;p2@HIST2H4B,8367;p2@HIST4H4,8368;p3@HIST1H4C,8370
E2F3	MA0018.2	chr6:26033837..26033852,-	0.00331963	2.07933e-06	1226	1226	p1@HIST1H2AB	3012	p1@HIST1H2AB,3012;p2@HIST1H2AE,8335
E2F3	MA0018.2	chr6:26043932..26043947,-	0.00331963	2.07933e-06	1226	1226	p1@HIST1H2BB	3018	p1@HIST1H2BB,3018
E2F3	MA0018.2	chr6:26045603..26045639,+	0.00331963	2.07933e-06	1226	1226	p2@HIST1H3A	8350	p2@HIST1H3A,8350;p2@HIST1H3B,8351;p2@HIST1H3C,8352;p2@HIST1H3D,8353;p2@HIST1H3E,8354;p2@HIST1H3F,8355;p2@HIST1H3G,8356;p2@HIST1H3I,8357;p2@HIST1H3J,8358;p3@HIST1H3H,8968
E2F3	MA0018.2	chr6:26124147..26124168,-	0.00331963	2.07933e-06	1226	1226	p1@HIST1H2BC	8339	p1@HIST1H2BC,8339;p1@HIST1H2BE,8343;p1@HIST1H2BF,8344;p1@HIST1H2BG,8346;p1@HIST1H2BI,8347
E2F3	MA0018.2	chr6:26197500..26197521,-	0.00331963	2.07933e-06	1226	1226	p10@HIST1H3H	8350	p10@HIST1H3H,8350;p9@HIST1H3A,8351;p9@HIST1H3B,8352;p9@HIST1H3C,8353;p9@HIST1H3D,8354;p9@HIST1H3E,8355;p9@HIST1H3F,8356;p9@HIST1H3G,8357;p9@HIST1H3I,8358;p9@HIST1H3J,8968
E2F3	MA0018.2	chr6:26199499..26199528,-	0.00331963	2.07933e-06	1226	1226	p3@HIST1H3A	8350	p3@HIST1H3A,8350;p3@HIST1H3B,8351;p3@HIST1H3C,8352;p3@HIST1H3D,8353;p3@HIST1H3E,8354;p3@HIST1H3F,8355;p3@HIST1H3G,8356;p3@HIST1H3I,8357;p3@HIST1H3J,8358;p4@HIST1H3H,8968
E2F3	MA0018.2	chr6:26199709..26199720,+	0.00331963	2.07933e-06	1226	1226	p5@HIST1H2BC	8339	p5@HIST1H2BC,8339;p5@HIST1H2BF,8343;p5@HIST1H2BG,8344;p5@HIST1H2BI,8346;p6@HIST1H2BE,8347
E2F3	MA0018.2	chr6:26204825..26204845,+	0.00331963	2.07933e-06	1226	1226	p1@HIST1H4A	121504	p1@HIST1H4A,121504;p1@HIST1H4B,554313;p1@HIST1H4D,8294;p1@HIST1H4E,8359;p1@HIST1H4F,8360;p1@HIST1H4H,8361;p1@HIST1H4I,8362;p1@HIST1H4J,8363;p1@HIST1H4K,8364;p1@HIST1H4L,8365;p1@HIST2H4A,8366;p1@HIST2H4B,8367;p1@HIST4H4,8368;p2@HIST1H4C,8370
E2F3	MA0018.2	chr6:26216881..26216895,-	0.00331963	2.07933e-06	1226	1226	p6@HIST1H2BC	8339	p6@HIST1H2BC,8339;p6@HIST1H2BF,8343;p6@HIST1H2BG,8344;p6@HIST1H2BI,8346;p7@HIST1H2BE,8347
E2F3	MA0018.2	chr6:26225354..26225378,+	0.00331963	2.07933e-06	1226	1226	p11@HIST1H3A	8350	p11@HIST1H3A,8350;p11@HIST1H3B,8351;p11@HIST1H3C,8352;p11@HIST1H3D,8353;p11@HIST1H3E,8354;p11@HIST1H3F,8355;p11@HIST1H3G,8356;p11@HIST1H3I,8357;p11@HIST1H3J,8358;p12@HIST1H3H,8968
E2F3	MA0018.2	chr6:26235206..26235224,-	0.00331963	2.07933e-06	1226	1226	p1@HIST1H1D	3007	p1@HIST1H1D,3007
E2F3	MA0018.2	chr6:26240613..26240628,+	0.00331963	2.07933e-06	1226	1226	p7@HIST1H4F	8361	p7@HIST1H4F,8361
E2F3	MA0018.2	chr6:26250853..26250874,-	0.00331963	2.07933e-06	1226	1226	p7@HIST1H3A	8350	p7@HIST1H3A,8350;p7@HIST1H3B,8351;p7@HIST1H3C,8352;p7@HIST1H3D,8353;p7@HIST1H3E,8354;p7@HIST1H3F,8355;p7@HIST1H3G,8356;p7@HIST1H3I,8357;p7@HIST1H3J,8358;p8@HIST1H3H,8968
E2F3	MA0018.2	chr6:27100565..27100582,-	0.00331963	2.07933e-06	1226	1226	p1@HIST1H2BJ	8970	p1@HIST1H2BJ,8970
E2F3	MA0018.2	chr6:27806319..27806356,+	0.00331963	2.07933e-06	1226	1226	p1@HIST1H2BN	8341	p1@HIST1H2BN,8341
E2F3	MA0018.2	chr6:27840112..27840133,-	0.00331963	2.07933e-06	1226	1226	p4@HIST1H3A	8350	p4@HIST1H3A,8350;p4@HIST1H3B,8351;p4@HIST1H3C,8352;p4@HIST1H3D,8353;p4@HIST1H3E,8354;p4@HIST1H3F,8355;p4@HIST1H3G,8356;p4@HIST1H3I,8357;p4@HIST1H3J,8358;p5@HIST1H3H,8968
E2F3	MA0018.2	chr6:33265915..33265952,+	0.00331963	2.07933e-06	1226	1226
E2F3	MA0018.2	chr7:73153411..73153543,+	0.00331963	2.07933e-06	1226	1226
E2F4	MA0018.2	chr10:102131191..102131237,+	9.08323e-14	3.3368e-06	1266	1266
E2F4	MA0018.2	chr10:112327425..112327516,+	9.08323e-14	3.3368e-06	1266	1266	p1@SMC3	9126	p1@SMC3,9126
E2F4	MA0018.2	chr10:112657929..112657944,+	9.08323e-14	3.3368e-06	1266	1266	p2@PDCD4	27250	p2@PDCD4,27250
E2F4	MA0018.2	chr10:22825620..22825656,-	9.08323e-14	3.3368e-06	1266	1266	p2@PIP4K2A	5305	p2@PIP4K2A,5305
E2F4	MA0018.2	chr10:33553169..33553178,-	9.08323e-14	3.3368e-06	1266	1266
E2F4	MA0018.2	chr10:50911313..50911330,-	9.08323e-14	3.3368e-06	1266	1266
E2F4	MA0018.2	chr10:54074747..54074822,+	9.08323e-14	3.3368e-06	1266	1266	p4@DKK1	22943	p4@DKK1,22943
E2F4	MA0018.2	chr10:69644837..69644886,-	9.08323e-14	3.3368e-06	1266	1266
E2F4	MA0018.2	chr10:76585858..76585871,-	9.08323e-14	3.3368e-06	1266	1266
E2F4	MA0018.2	chr10:8097357..8097368,+	9.08323e-14	3.3368e-06	1266	1266	p15@GATA3	2625	p15@GATA3,2625
E2F4	MA0018.2	chr10:8097723..8097743,+	9.08323e-14	3.3368e-06	1266	1266
E2F4	MA0018.2	chr11:10530732..10530733,-	9.08323e-14	3.3368e-06	1266	1266	p1@MTRNR2L2	100462981	p1@MTRNR2L2,100462981;p1@MTRNR2L8,100463486
E2F4	MA0018.2	chr11:10531741..10531759,-	9.08323e-14	3.3368e-06	1266	1266
E2F4	MA0018.2	chr11:118267272..118267290,+	9.08323e-14	3.3368e-06	1266	1266
E2F4	MA0018.2	chr11:118781361..118781392,+	9.08323e-14	3.3368e-06	1266	1266	p1@MIR4492	100616376	p1@MIR4492,100616376
E2F4	MA0018.2	chr11:125490779..125490798,+	9.08323e-14	3.3368e-06	1266	1266
E2F4	MA0018.2	chr11:22851339..22851356,-	9.08323e-14	3.3368e-06	1266	1266	p2@SVIP	258010	p2@SVIP,258010
E2F4	MA0018.2	chr11:35385709..35385728,-	9.08323e-14	3.3368e-06	1266	1266
E2F4	MA0018.2	chr11:45848286..45848302,-	9.08323e-14	3.3368e-06	1266	1266
E2F4	MA0018.2	chr11:60361859..60361861,+	9.08323e-14	3.3368e-06	1266	1266
E2F4	MA0018.2	chr11:62554184..62554207,+	9.08323e-14	3.3368e-06	1266	1266
E2F4	MA0018.2	chr11:65667846..65667868,-	9.08323e-14	3.3368e-06	1266	1266	p1@FOSL1	8061	p1@FOSL1,8061
E2F4	MA0018.2	chr11:67141058..67141077,-	9.08323e-14	3.3368e-06	1266	1266
E2F4	MA0018.2	chr11:67141090..67141110,-	9.08323e-14	3.3368e-06	1266	1266
E2F4	MA0018.2	chr11:71823904..71823925,+	9.08323e-14	3.3368e-06	1266	1266
E2F4	MA0018.2	chr11:75115462..75115474,+	9.08323e-14	3.3368e-06	1266	1266	p1@SNORD15B	114599	p1@SNORD15B,114599
E2F4	MA0018.2	chr11:85195010..85195053,+	9.08323e-14	3.3368e-06	1266	1266
E2F4	MA0018.2	chr11:85195053..85195135,-	9.08323e-14	3.3368e-06	1266	1266
E2F4	MA0018.2	chr11:85195054..85195110,+	9.08323e-14	3.3368e-06	1266	1266
E2F4	MA0018.2	chr11:85195151..85195168,+	9.08323e-14	3.3368e-06	1266	1266
E2F4	MA0018.2	chr11:85195189..85195205,+	9.08323e-14	3.3368e-06	1266	1266
E2F4	MA0018.2	chr11:85195218..85195243,+	9.08323e-14	3.3368e-06	1266	1266
E2F4	MA0018.2	chr11:85539122..85539132,-	9.08323e-14	3.3368e-06	1266	1266
E2F4	MA0018.2	chr11:9482656..9482660,+	9.08323e-14	3.3368e-06	1266	1266
E2F4	MA0018.2	chr12:120729581..120729615,+	9.08323e-14	3.3368e-06	1266	1266
E2F4	MA0018.2	chr12:120729704..120729708,-	9.08323e-14	3.3368e-06	1266	1266
E2F4	MA0018.2	chr12:120729985..120730005,+	9.08323e-14	3.3368e-06	1266	1266
E2F4	MA0018.2	chr12:120731032..120731051,-	9.08323e-14	3.3368e-06	1266	1266
E2F4	MA0018.2	chr12:122240988..122241004,+	9.08323e-14	3.3368e-06	1266	1266
E2F4	MA0018.2	chr12:127650618..127650687,-	9.08323e-14	3.3368e-06	1266	1266
E2F4	MA0018.2	chr12:127650883..127650899,+	9.08323e-14	3.3368e-06	1266	1266
E2F4	MA0018.2	chr12:127650900..127650948,-	9.08323e-14	3.3368e-06	1266	1266
E2F4	MA0018.2	chr12:127650982..127650997,-	9.08323e-14	3.3368e-06	1266	1266
E2F4	MA0018.2	chr12:20704366..20704465,+	9.08323e-14	3.3368e-06	1266	1266
E2F4	MA0018.2	chr12:20704431..20704455,-	9.08323e-14	3.3368e-06	1266	1266
E2F4	MA0018.2	chr12:29534074..29534127,-	9.08323e-14	3.3368e-06	1266	1266	p1@ERGIC2	51290	p1@ERGIC2,51290
E2F4	MA0018.2	chr12:34372645..34372687,-	9.08323e-14	3.3368e-06	1266	1266
E2F4	MA0018.2	chr12:48099773..48099825,-	9.08323e-14	3.3368e-06	1266	1266	p1@RPAP3	79657	p1@RPAP3,79657
E2F4	MA0018.2	chr12:51636469..51636529,+	9.08323e-14	3.3368e-06	1266	1266
E2F4	MA0018.2	chr12:52541065..52541093,-	9.08323e-14	3.3368e-06	1266	1266
E2F4	MA0018.2	chr12:52541319..52541358,+	9.08323e-14	3.3368e-06	1266	1266
E2F4	MA0018.2	chr12:53267977..53268036,-	9.08323e-14	3.3368e-06	1266	1266
E2F4	MA0018.2	chr12:56727954..56727978,+	9.08323e-14	3.3368e-06	1266	1266
E2F4	MA0018.2	chr12:57482386..57482420,-	9.08323e-14	3.3368e-06	1266	1266
E2F4	MA0018.2	chr12:6619381..6619395,+	9.08323e-14	3.3368e-06	1266	1266	p1@SCARNA10	692148	p1@SCARNA10,692148
E2F4	MA0018.2	chr12:82752523..82752564,-	9.08323e-14	3.3368e-06	1266	1266	p2@CCDC59	29080	p2@CCDC59,29080
E2F4	MA0018.2	chr12:98096000..98096005,+	9.08323e-14	3.3368e-06	1266	1266
E2F4	MA0018.2	chr13:100803382..100803388,-	9.08323e-14	3.3368e-06	1266	1266
E2F4	MA0018.2	chr13:22627238..22627249,-	9.08323e-14	3.3368e-06	1266	1266
E2F4	MA0018.2	chr13:28024269..28024341,-	9.08323e-14	3.3368e-06	1266	1266	p2@MTIF3	219402	p2@MTIF3,219402
E2F4	MA0018.2	chr13:45009572..45009604,+	9.08323e-14	3.3368e-06	1266	1266
E2F4	MA0018.2	chr13:48877955..48878026,+	9.08323e-14	3.3368e-06	1266	1266	p1@RB1	5925	p1@RB1,5925
E2F4	MA0018.2	chr13:52034639..52034640,+	9.08323e-14	3.3368e-06	1266	1266
E2F4	MA0018.2	chr13:52377944..52378010,+	9.08323e-14	3.3368e-06	1266	1266
E2F4	MA0018.2	chr14:100680846..100680876,-	9.08323e-14	3.3368e-06	1266	1266
E2F4	MA0018.2	chr14:102553371..102553389,-	9.08323e-14	3.3368e-06	1266	1266	p1@HSP90AA1	3320	p1@HSP90AA1,3320
E2F4	MA0018.2	chr14:20811267..20811322,+	9.08323e-14	3.3368e-06	1266	1266	p2@PARP2	10038	p2@PARP2,10038
E2F4	MA0018.2	chr14:20811362..20811424,+	9.08323e-14	3.3368e-06	1266	1266	p6@PARP2	10038	p6@PARP2,10038
E2F4	MA0018.2	chr14:20811454..20811465,-	9.08323e-14	3.3368e-06	1266	1266
E2F4	MA0018.2	chr14:20811469..20811488,-	9.08323e-14	3.3368e-06	1266	1266
E2F4	MA0018.2	chr14:20811496..20811529,-	9.08323e-14	3.3368e-06	1266	1266
E2F4	MA0018.2	chr14:20811546..20811584,-	9.08323e-14	3.3368e-06	1266	1266	p1@RPPH1	85495	p1@RPPH1,85495
E2F4	MA0018.2	chr14:50065376..50065425,+	9.08323e-14	3.3368e-06	1266	1266	p3@LRR1	122769	p3@LRR1,122769
E2F4	MA0018.2	chr14:56046914..56046973,+	9.08323e-14	3.3368e-06	1266	1266	p1@KTN1	3895	p1@KTN1,3895
E2F4	MA0018.2	chr14:62162258..62162269,+	9.08323e-14	3.3368e-06	1266	1266	p2@HIF1A	3091	p2@HIF1A,3091
E2F4	MA0018.2	chr14:75725656..75725708,-	9.08323e-14	3.3368e-06	1266	1266
E2F4	MA0018.2	chr14:95999955..95999971,-	9.08323e-14	3.3368e-06	1266	1266	p1@SCARNA13	677768	p1@SCARNA13,677768
E2F4	MA0018.2	chr15:41245661..41245679,+	9.08323e-14	3.3368e-06	1266	1266	p1@CHAC1	79094	p1@CHAC1,79094
E2F4	MA0018.2	chr15:49170281..49170365,+	9.08323e-14	3.3368e-06	1266	1266	p1@EID1	23741	p1@EID1,23741
E2F4	MA0018.2	chr15:64683151..64683159,-	9.08323e-14	3.3368e-06	1266	1266
E2F4	MA0018.2	chr15:74220536..74220564,-	9.08323e-14	3.3368e-06	1266	1266	p3@LOC100287616	100287616	p3@LOC100287616,100287616
E2F4	MA0018.2	chr15:99395486..99395494,-	9.08323e-14	3.3368e-06	1266	1266
E2F4	MA0018.2	chr15:99397138..99397168,+	9.08323e-14	3.3368e-06	1266	1266
E2F4	MA0018.2	chr15:99443163..99443182,+	9.08323e-14	3.3368e-06	1266	1266
E2F4	MA0018.2	chr16:11998033..11998052,-	9.08323e-14	3.3368e-06	1266	1266
E2F4	MA0018.2	chr16:121666..121682,+	9.08323e-14	3.3368e-06	1266	1266
E2F4	MA0018.2	chr16:21531493..21531540,-	9.08323e-14	3.3368e-06	1266	1266
E2F4	MA0018.2	chr16:30078876..30078906,+	9.08323e-14	3.3368e-06	1266	1266	p9@ALDOA	226	p9@ALDOA,226
E2F4	MA0018.2	chr16:30645863..30645885,+	9.08323e-14	3.3368e-06	1266	1266
E2F4	MA0018.2	chr16:3070209..3070256,-	9.08323e-14	3.3368e-06	1266	1266	p3@CLDN6	9074	p3@CLDN6,9074
E2F4	MA0018.2	chr16:33962490..33962505,+	9.08323e-14	3.3368e-06	1266	1266
E2F4	MA0018.2	chr16:33963051..33963078,+	9.08323e-14	3.3368e-06	1266	1266
E2F4	MA0018.2	chr16:33963085..33963113,+	9.08323e-14	3.3368e-06	1266	1266
E2F4	MA0018.2	chr16:33963160..33963183,+	9.08323e-14	3.3368e-06	1266	1266
E2F4	MA0018.2	chr16:33963205..33963248,+	9.08323e-14	3.3368e-06	1266	1266
E2F4	MA0018.2	chr16:33963263..33963280,+	9.08323e-14	3.3368e-06	1266	1266
E2F4	MA0018.2	chr16:33963284..33963295,+	9.08323e-14	3.3368e-06	1266	1266
E2F4	MA0018.2	chr16:33963307..33963381,+	9.08323e-14	3.3368e-06	1266	1266
E2F4	MA0018.2	chr16:33963349..33963394,-	9.08323e-14	3.3368e-06	1266	1266
E2F4	MA0018.2	chr16:33963426..33963440,+	9.08323e-14	3.3368e-06	1266	1266
E2F4	MA0018.2	chr16:33963702..33963740,+	9.08323e-14	3.3368e-06	1266	1266
E2F4	MA0018.2	chr16:33963885..33963944,+	9.08323e-14	3.3368e-06	1266	1266
E2F4	MA0018.2	chr16:33963973..33964013,+	9.08323e-14	3.3368e-06	1266	1266
E2F4	MA0018.2	chr16:33964119..33964149,+	9.08323e-14	3.3368e-06	1266	1266
E2F4	MA0018.2	chr16:33965418..33965444,+	9.08323e-14	3.3368e-06	1266	1266
E2F4	MA0018.2	chr16:33965548..33965570,+	9.08323e-14	3.3368e-06	1266	1266
E2F4	MA0018.2	chr16:33966053..33966061,+	9.08323e-14	3.3368e-06	1266	1266
E2F4	MA0018.2	chr16:4233952..4233981,-	9.08323e-14	3.3368e-06	1266	1266
E2F4	MA0018.2	chr16:47538712..47538741,+	9.08323e-14	3.3368e-06	1266	1266
E2F4	MA0018.2	chr16:47538801..47538830,+	9.08323e-14	3.3368e-06	1266	1266
E2F4	MA0018.2	chr16:47539078..47539114,+	9.08323e-14	3.3368e-06	1266	1266
E2F4	MA0018.2	chr16:47539123..47539137,+	9.08323e-14	3.3368e-06	1266	1266
E2F4	MA0018.2	chr16:47539167..47539197,+	9.08323e-14	3.3368e-06	1266	1266
E2F4	MA0018.2	chr16:68260798..68260800,-	9.08323e-14	3.3368e-06	1266	1266
E2F4	MA0018.2	chr16:68271442..68271461,-	9.08323e-14	3.3368e-06	1266	1266
E2F4	MA0018.2	chr16:68271763..68271795,+	9.08323e-14	3.3368e-06	1266	1266
E2F4	MA0018.2	chr16:68867618..68867631,+	9.08323e-14	3.3368e-06	1266	1266
E2F4	MA0018.2	chr16:71763330..71763335,-	9.08323e-14	3.3368e-06	1266	1266
E2F4	MA0018.2	chr16:85660681..85660685,+	9.08323e-14	3.3368e-06	1266	1266
E2F4	MA0018.2	chr17:17739693..17739737,+	9.08323e-14	3.3368e-06	1266	1266
E2F4	MA0018.2	chr17:17743452..17743466,-	9.08323e-14	3.3368e-06	1266	1266
E2F4	MA0018.2	chr17:19355659..19355697,+	9.08323e-14	3.3368e-06	1266	1266
E2F4	MA0018.2	chr17:19355708..19355726,-	9.08323e-14	3.3368e-06	1266	1266
E2F4	MA0018.2	chr17:19355981..19356006,+	9.08323e-14	3.3368e-06	1266	1266
E2F4	MA0018.2	chr17:33478143..33478177,+	9.08323e-14	3.3368e-06	1266	1266
E2F4	MA0018.2	chr17:33478183..33478193,-	9.08323e-14	3.3368e-06	1266	1266
E2F4	MA0018.2	chr17:33478201..33478210,-	9.08323e-14	3.3368e-06	1266	1266
E2F4	MA0018.2	chr17:33478223..33478232,-	9.08323e-14	3.3368e-06	1266	1266
E2F4	MA0018.2	chr17:33478266..33478282,-	9.08323e-14	3.3368e-06	1266	1266
E2F4	MA0018.2	chr17:38978856..38978875,-	9.08323e-14	3.3368e-06	1266	1266	p1@KRT10	3858	p1@KRT10,3858
E2F4	MA0018.2	chr17:39680781..39680798,-	9.08323e-14	3.3368e-06	1266	1266	p2@KRT19	3880	p2@KRT19,3880
E2F4	MA0018.2	chr17:46024800..46024817,+	9.08323e-14	3.3368e-06	1266	1266
E2F4	MA0018.2	chr17:48796951..48796996,+	9.08323e-14	3.3368e-06	1266	1266	p1@LUC7L3	51747	p1@LUC7L3,51747
E2F4	MA0018.2	chr17:55927626..55927653,+	9.08323e-14	3.3368e-06	1266	1266
E2F4	MA0018.2	chr17:56494882..56494902,-	9.08323e-14	3.3368e-06	1266	1266	p1@RNF43	54894	p1@RNF43,54894
E2F4	MA0018.2	chr17:57834052..57834077,+	9.08323e-14	3.3368e-06	1266	1266
E2F4	MA0018.2	chr17:57915024..57915057,-	9.08323e-14	3.3368e-06	1266	1266
E2F4	MA0018.2	chr17:57915281..57915332,+	9.08323e-14	3.3368e-06	1266	1266
E2F4	MA0018.2	chr17:57917487..57917527,+	9.08323e-14	3.3368e-06	1266	1266
E2F4	MA0018.2	chr17:58469901..58469920,+	9.08323e-14	3.3368e-06	1266	1266	p2@C17orf64	124773	p2@C17orf64,124773
E2F4	MA0018.2	chr17:61850867..61850882,-	9.08323e-14	3.3368e-06	1266	1266	p2@CCDC47	57003	p2@CCDC47,57003
E2F4	MA0018.2	chr17:73545703..73545732,+	9.08323e-14	3.3368e-06	1266	1266
E2F4	MA0018.2	chr17:7480128..7480132,+	9.08323e-14	3.3368e-06	1266	1266	p1@SNORD10	652966	p1@SNORD10,652966
E2F4	MA0018.2	chr17:76124760..76124775,-	9.08323e-14	3.3368e-06	1266	1266	p2@TMC6	11322	p2@TMC6,11322
E2F4	MA0018.2	chr17:7739644..7739661,-	9.08323e-14	3.3368e-06	1266	1266
E2F4	MA0018.2	chr17:7745915..7745932,-	9.08323e-14	3.3368e-06	1266	1266
E2F4	MA0018.2	chr17:7747511..7747527,+	9.08323e-14	3.3368e-06	1266	1266
E2F4	MA0018.2	chr17:79477164..79477206,-	9.08323e-14	3.3368e-06	1266	1266
E2F4	MA0018.2	chr17:80250634..80250653,-	9.08323e-14	3.3368e-06	1266	1266
E2F4	MA0018.2	chr18:33677046..33677057,-	9.08323e-14	3.3368e-06	1266	1266
E2F4	MA0018.2	chr18:33706907..33706986,-	9.08323e-14	3.3368e-06	1266	1266
E2F4	MA0018.2	chr18:3449330..3449344,+	9.08323e-14	3.3368e-06	1266	1266	p10@TGIF1	7050	p10@TGIF1,7050
E2F4	MA0018.2	chr19:11491892..11491905,-	9.08323e-14	3.3368e-06	1266	1266	p1@EPOR	2057	p1@EPOR,2057
E2F4	MA0018.2	chr19:1257414..1257448,+	9.08323e-14	3.3368e-06	1266	1266	p3@MIDN	90007	p3@MIDN,90007
E2F4	MA0018.2	chr19:12792374..12792389,+	9.08323e-14	3.3368e-06	1266	1266
E2F4	MA0018.2	chr19:14228521..14228536,-	9.08323e-14	3.3368e-06	1266	1266	p2@PRKACA	5566	p2@PRKACA,5566
E2F4	MA0018.2	chr19:18392894..18392911,+	9.08323e-14	3.3368e-06	1266	1266	p1@MIR3188	100422833	p1@MIR3188,100422833
E2F4	MA0018.2	chr19:19488822..19488846,+	9.08323e-14	3.3368e-06	1266	1266
E2F4	MA0018.2	chr19:22877694..22877711,-	9.08323e-14	3.3368e-06	1266	1266
E2F4	MA0018.2	chr19:24182836..24182846,-	9.08323e-14	3.3368e-06	1266	1266
E2F4	MA0018.2	chr19:24183671..24183682,-	9.08323e-14	3.3368e-06	1266	1266
E2F4	MA0018.2	chr19:24183683..24183733,-	9.08323e-14	3.3368e-06	1266	1266
E2F4	MA0018.2	chr19:24184094..24184124,+	9.08323e-14	3.3368e-06	1266	1266
E2F4	MA0018.2	chr19:24184120..24184171,-	9.08323e-14	3.3368e-06	1266	1266
E2F4	MA0018.2	chr19:24184523..24184537,-	9.08323e-14	3.3368e-06	1266	1266
E2F4	MA0018.2	chr19:24184625..24184659,-	9.08323e-14	3.3368e-06	1266	1266
E2F4	MA0018.2	chr19:24184761..24184801,-	9.08323e-14	3.3368e-06	1266	1266
E2F4	MA0018.2	chr19:24184810..24184853,-	9.08323e-14	3.3368e-06	1266	1266
E2F4	MA0018.2	chr19:24184982..24185040,-	9.08323e-14	3.3368e-06	1266	1266
E2F4	MA0018.2	chr19:24186202..24186215,-	9.08323e-14	3.3368e-06	1266	1266
E2F4	MA0018.2	chr19:24187307..24187313,-	9.08323e-14	3.3368e-06	1266	1266
E2F4	MA0018.2	chr19:33072084..33072159,+	9.08323e-14	3.3368e-06	1266	1266	p1@PDCD5	9141	p1@PDCD5,9141
E2F4	MA0018.2	chr19:36066500..36066548,+	9.08323e-14	3.3368e-06	1266	1266
E2F4	MA0018.2	chr19:36066685..36066712,+	9.08323e-14	3.3368e-06	1266	1266
E2F4	MA0018.2	chr19:41858640..41858665,-	9.08323e-14	3.3368e-06	1266	1266	p6@TGFB1	7040	p6@TGFB1,7040
E2F4	MA0018.2	chr19:52192242..52192263,-	9.08323e-14	3.3368e-06	1266	1266
E2F4	MA0018.2	chr19:54158391..54158409,-	9.08323e-14	3.3368e-06	1266	1266
E2F4	MA0018.2	chr19:54377736..54378002,+	9.08323e-14	3.3368e-06	1266	1266
E2F4	MA0018.2	chr19:55897738..55897762,+	9.08323e-14	3.3368e-06	1266	1266	p2@RPL28	6158	p2@RPL28,6158
E2F4	MA0018.2	chr19:9676025..9676030,-	9.08323e-14	3.3368e-06	1266	1266
E2F4	MA0018.2	chr1:108113112..108113127,-	9.08323e-14	3.3368e-06	1266	1266
E2F4	MA0018.2	chr1:108113380..108113412,-	9.08323e-14	3.3368e-06	1266	1266
E2F4	MA0018.2	chr1:108113504..108113523,+	9.08323e-14	3.3368e-06	1266	1266
E2F4	MA0018.2	chr1:108113539..108113572,-	9.08323e-14	3.3368e-06	1266	1266
E2F4	MA0018.2	chr1:108113587..108113609,-	9.08323e-14	3.3368e-06	1266	1266
E2F4	MA0018.2	chr1:109103719..109103749,-	9.08323e-14	3.3368e-06	1266	1266
E2F4	MA0018.2	chr1:109789129..109789161,+	9.08323e-14	3.3368e-06	1266	1266
E2F4	MA0018.2	chr1:109825719..109825745,-	9.08323e-14	3.3368e-06	1266	1266	p2@PSRC1	84722	p2@PSRC1,84722
E2F4	MA0018.2	chr1:113161398..113161433,+	9.08323e-14	3.3368e-06	1266	1266	p4@CAPZA1	829	p4@CAPZA1,829
E2F4	MA0018.2	chr1:149824160..149824183,+	9.08323e-14	3.3368e-06	1266	1266	p1@HIST2H3A	126961	p1@HIST2H3A,126961;p1@HIST2H3C,333932;p1@HIST2H3D,653604
E2F4	MA0018.2	chr1:150208451..150208467,-	9.08323e-14	3.3368e-06	1266	1266	p1@ANP32E	81611	p1@ANP32E,81611
E2F4	MA0018.2	chr1:150552296..150552334,+	9.08323e-14	3.3368e-06	1266	1266
E2F4	MA0018.2	chr1:150956540..150956550,+	9.08323e-14	3.3368e-06	1266	1266
E2F4	MA0018.2	chr1:154947553..154947581,+	9.08323e-14	3.3368e-06	1266	1266	p3@CKS1B	1163	p3@CKS1B,1163
E2F4	MA0018.2	chr1:154974580..154974588,-	9.08323e-14	3.3368e-06	1266	1266
E2F4	MA0018.2	chr1:156186223..156186238,+	9.08323e-14	3.3368e-06	1266	1266
E2F4	MA0018.2	chr1:169101273..169101294,+	9.08323e-14	3.3368e-06	1266	1266
E2F4	MA0018.2	chr1:173835843..173835856,-	9.08323e-14	3.3368e-06	1266	1266	p1@SNORD76	692196	p1@SNORD76,692196
E2F4	MA0018.2	chr1:19138141..19138145,-	9.08323e-14	3.3368e-06	1266	1266
E2F4	MA0018.2	chr1:198126705..198126726,-	9.08323e-14	3.3368e-06	1266	1266
E2F4	MA0018.2	chr1:200379129..200379174,-	9.08323e-14	3.3368e-06	1266	1266	p1@ZNF281	23528	p1@ZNF281,23528
E2F4	MA0018.2	chr1:202075176..202075192,+	9.08323e-14	3.3368e-06	1266	1266
E2F4	MA0018.2	chr1:205719122..205719157,-	9.08323e-14	3.3368e-06	1266	1266	p2@NUCKS1	64710	p2@NUCKS1,64710
E2F4	MA0018.2	chr1:218458625..218458660,+	9.08323e-14	3.3368e-06	1266	1266	p1@RRP15	51018	p1@RRP15,51018
E2F4	MA0018.2	chr1:28833864..28833907,+	9.08323e-14	3.3368e-06	1266	1266
E2F4	MA0018.2	chr1:28975099..28975162,+	9.08323e-14	3.3368e-06	1266	1266	p1@RNU11	26824	p1@RNU11,26824
E2F4	MA0018.2	chr1:45187567..45187581,-	9.08323e-14	3.3368e-06	1266	1266
E2F4	MA0018.2	chr1:53480598..53480665,+	9.08323e-14	3.3368e-06	1266	1266	p1@SCP2	6342	p1@SCP2,6342
E2F4	MA0018.2	chr1:8014165..8014210,-	9.08323e-14	3.3368e-06	1266	1266
E2F4	MA0018.2	chr1:85666848..85666864,+	9.08323e-14	3.3368e-06	1266	1266
E2F4	MA0018.2	chr1:91852815..91852953,-	9.08323e-14	3.3368e-06	1266	1266
E2F4	MA0018.2	chr1:91852865..91852920,+	9.08323e-14	3.3368e-06	1266	1266
E2F4	MA0018.2	chr1:91852972..91852984,-	9.08323e-14	3.3368e-06	1266	1266
E2F4	MA0018.2	chr1:91852985..91853011,-	9.08323e-14	3.3368e-06	1266	1266
E2F4	MA0018.2	chr1:91853019..91853049,-	9.08323e-14	3.3368e-06	1266	1266
E2F4	MA0018.2	chr1:91853052..91853084,+	9.08323e-14	3.3368e-06	1266	1266
E2F4	MA0018.2	chr1:91853084..91853130,-	9.08323e-14	3.3368e-06	1266	1266
E2F4	MA0018.2	chr20:19738569..19738582,-	9.08323e-14	3.3368e-06	1266	1266	p2@LOC100287166	100287166	p2@LOC100287166,100287166
E2F4	MA0018.2	chr20:24973489..24973556,+	9.08323e-14	3.3368e-06	1266	1266
E2F4	MA0018.2	chr20:26189168..26189207,-	9.08323e-14	3.3368e-06	1266	1266	p1@MIR663A	724033	p1@MIR663A,724033
E2F4	MA0018.2	chr20:26190240..26190301,-	9.08323e-14	3.3368e-06	1266	1266	p1@LOC284801	284801	p1@LOC284801,284801
E2F4	MA0018.2	chr20:46365627..46365644,-	9.08323e-14	3.3368e-06	1266	1266	p6@SULF2	55959	p6@SULF2,55959
E2F4	MA0018.2	chr20:46414856..46414877,-	9.08323e-14	3.3368e-06	1266	1266	p22@SULF2	55959	p22@SULF2,55959
E2F4	MA0018.2	chr20:49343968..49343983,-	9.08323e-14	3.3368e-06	1266	1266
E2F4	MA0018.2	chr20:49367522..49367525,+	9.08323e-14	3.3368e-06	1266	1266
E2F4	MA0018.2	chr20:52240022..52240054,-	9.08323e-14	3.3368e-06	1266	1266
E2F4	MA0018.2	chr20:52824611..52824642,+	9.08323e-14	3.3368e-06	1266	1266	p1@PFDN4	5203	p1@PFDN4,5203
E2F4	MA0018.2	chr20:62153314..62153327,-	9.08323e-14	3.3368e-06	1266	1266
E2F4	MA0018.2	chr21:15755446..15755478,-	9.08323e-14	3.3368e-06	1266	1266	p1@HSPA13	6782	p1@HSPA13,6782
E2F4	MA0018.2	chr21:16438217..16438275,-	9.08323e-14	3.3368e-06	1266	1266
E2F4	MA0018.2	chr21:27228088..27228118,+	9.08323e-14	3.3368e-06	1266	1266
E2F4	MA0018.2	chr21:37693087..37693102,-	9.08323e-14	3.3368e-06	1266	1266
E2F4	MA0018.2	chr21:9825800..9825842,+	9.08323e-14	3.3368e-06	1266	1266	p10@MIR3648	100500862	p10@MIR3648,100500862
E2F4	MA0018.2	chr21:9827000..9827013,+	9.08323e-14	3.3368e-06	1266	1266
E2F4	MA0018.2	chr21:9827350..9827373,-	9.08323e-14	3.3368e-06	1266	1266
E2F4	MA0018.2	chr21:9827397..9827511,-	9.08323e-14	3.3368e-06	1266	1266
E2F4	MA0018.2	chr21:9827515..9827526,-	9.08323e-14	3.3368e-06	1266	1266
E2F4	MA0018.2	chr22:21265414..21265452,+	9.08323e-14	3.3368e-06	1266	1266
E2F4	MA0018.2	chr22:30642161..30642185,+	9.08323e-14	3.3368e-06	1266	1266
E2F4	MA0018.2	chr22:30642370..30642381,-	9.08323e-14	3.3368e-06	1266	1266
E2F4	MA0018.2	chr22:30642738..30642754,-	9.08323e-14	3.3368e-06	1266	1266	p1@LIF	3976	p1@LIF,3976
E2F4	MA0018.2	chr22:36925560..36925587,+	9.08323e-14	3.3368e-06	1266	1266
E2F4	MA0018.2	chr22:38881806..38881829,-	9.08323e-14	3.3368e-06	1266	1266	p3@DDX17	10521	p3@DDX17,10521
E2F4	MA0018.2	chr22:38881877..38881956,-	9.08323e-14	3.3368e-06	1266	1266	p4@DDX17	10521	p4@DDX17,10521
E2F4	MA0018.2	chr2:122288448..122288467,+	9.08323e-14	3.3368e-06	1266	1266	p1@RNU4ATAC	100151683	p1@RNU4ATAC,100151683
E2F4	MA0018.2	chr2:122494439..122494459,-	9.08323e-14	3.3368e-06	1266	1266	p1@MKI67IP	84365	p1@MKI67IP,84365
E2F4	MA0018.2	chr2:133012076..133012088,-	9.08323e-14	3.3368e-06	1266	1266
E2F4	MA0018.2	chr2:133012105..133012135,+	9.08323e-14	3.3368e-06	1266	1266
E2F4	MA0018.2	chr2:133012132..133012175,-	9.08323e-14	3.3368e-06	1266	1266
E2F4	MA0018.2	chr2:133012267..133012279,-	9.08323e-14	3.3368e-06	1266	1266
E2F4	MA0018.2	chr2:133012284..133012299,-	9.08323e-14	3.3368e-06	1266	1266
E2F4	MA0018.2	chr2:133012322..133012356,-	9.08323e-14	3.3368e-06	1266	1266
E2F4	MA0018.2	chr2:133012572..133012625,-	9.08323e-14	3.3368e-06	1266	1266
E2F4	MA0018.2	chr2:133012724..133012755,+	9.08323e-14	3.3368e-06	1266	1266
E2F4	MA0018.2	chr2:133012745..133012810,-	9.08323e-14	3.3368e-06	1266	1266
E2F4	MA0018.2	chr2:133012827..133012868,+	9.08323e-14	3.3368e-06	1266	1266
E2F4	MA0018.2	chr2:133012853..133012916,-	9.08323e-14	3.3368e-06	1266	1266
E2F4	MA0018.2	chr2:133013092..133013149,-	9.08323e-14	3.3368e-06	1266	1266
E2F4	MA0018.2	chr2:133013152..133013205,-	9.08323e-14	3.3368e-06	1266	1266
E2F4	MA0018.2	chr2:133013454..133013486,-	9.08323e-14	3.3368e-06	1266	1266
E2F4	MA0018.2	chr2:133036537..133036585,-	9.08323e-14	3.3368e-06	1266	1266
E2F4	MA0018.2	chr2:133036692..133036736,-	9.08323e-14	3.3368e-06	1266	1266
E2F4	MA0018.2	chr2:133036957..133037029,-	9.08323e-14	3.3368e-06	1266	1266
E2F4	MA0018.2	chr2:133037423..133037469,-	9.08323e-14	3.3368e-06	1266	1266
E2F4	MA0018.2	chr2:133037552..133037583,-	9.08323e-14	3.3368e-06	1266	1266
E2F4	MA0018.2	chr2:133038149..133038183,-	9.08323e-14	3.3368e-06	1266	1266
E2F4	MA0018.2	chr2:133038197..133038248,-	9.08323e-14	3.3368e-06	1266	1266
E2F4	MA0018.2	chr2:133038477..133038499,-	9.08323e-14	3.3368e-06	1266	1266
E2F4	MA0018.2	chr2:133038779..133038807,-	9.08323e-14	3.3368e-06	1266	1266
E2F4	MA0018.2	chr2:133038924..133038952,-	9.08323e-14	3.3368e-06	1266	1266
E2F4	MA0018.2	chr2:133038991..133039032,-	9.08323e-14	3.3368e-06	1266	1266
E2F4	MA0018.2	chr2:133039143..133039211,-	9.08323e-14	3.3368e-06	1266	1266
E2F4	MA0018.2	chr2:136499305..136499381,+	9.08323e-14	3.3368e-06	1266	1266	p2@UBXN4	23190	p2@UBXN4,23190
E2F4	MA0018.2	chr2:152684922..152684966,-	9.08323e-14	3.3368e-06	1266	1266	p1@ARL5A	26225	p1@ARL5A,26225
E2F4	MA0018.2	chr2:163175133..163175222,-	9.08323e-14	3.3368e-06	1266	1266	p1@IFIH1	64135	p1@IFIH1,64135
E2F4	MA0018.2	chr2:172801987..172801994,+	9.08323e-14	3.3368e-06	1266	1266
E2F4	MA0018.2	chr2:174830230..174830251,+	9.08323e-14	3.3368e-06	1266	1266
E2F4	MA0018.2	chr2:175260368..175260450,-	9.08323e-14	3.3368e-06	1266	1266	p1@CIR1	9541	p1@CIR1,9541
E2F4	MA0018.2	chr2:191402749..191402790,-	9.08323e-14	3.3368e-06	1266	1266
E2F4	MA0018.2	chr2:196521903..196521986,+	9.08323e-14	3.3368e-06	1266	1266	p1@SLC39A10	57181	p1@SLC39A10,57181
E2F4	MA0018.2	chr2:208031542..208031595,-	9.08323e-14	3.3368e-06	1266	1266	p2@KLF7	8609	p2@KLF7,8609
E2F4	MA0018.2	chr2:217537650..217537688,-	9.08323e-14	3.3368e-06	1266	1266	p7@IGFBP5	3488	p7@IGFBP5,3488
E2F4	MA0018.2	chr2:220041798..220041847,+	9.08323e-14	3.3368e-06	1266	1266
E2F4	MA0018.2	chr2:230045484..230045522,+	9.08323e-14	3.3368e-06	1266	1266
E2F4	MA0018.2	chr2:230045512..230045561,-	9.08323e-14	3.3368e-06	1266	1266
E2F4	MA0018.2	chr2:230045560..230045595,+	9.08323e-14	3.3368e-06	1266	1266
E2F4	MA0018.2	chr2:230045581..230045635,-	9.08323e-14	3.3368e-06	1266	1266
E2F4	MA0018.2	chr2:232325416..232325485,+	9.08323e-14	3.3368e-06	1266	1266
E2F4	MA0018.2	chr2:232326318..232326433,+	9.08323e-14	3.3368e-06	1266	1266
E2F4	MA0018.2	chr2:27886432..27886452,-	9.08323e-14	3.3368e-06	1266	1266	p2@SUPT7L	9913	p2@SUPT7L,9913
E2F4	MA0018.2	chr2:29023107..29023125,+	9.08323e-14	3.3368e-06	1266	1266
E2F4	MA0018.2	chr2:71357744..71357791,+	9.08323e-14	3.3368e-06	1266	1266	p1@MPHOSPH10	10199	p1@MPHOSPH10,10199
E2F4	MA0018.2	chr2:73964447..73964495,-	9.08323e-14	3.3368e-06	1266	1266	p1@TPRKB	51002	p1@TPRKB,51002
E2F4	MA0018.2	chr2:78928923..78928950,+	9.08323e-14	3.3368e-06	1266	1266
E2F4	MA0018.2	chr2:99953827..99953894,+	9.08323e-14	3.3368e-06	1266	1266	p1@EIF5B	9669	p1@EIF5B,9669
E2F4	MA0018.2	chr3:116745361..116745370,+	9.08323e-14	3.3368e-06	1266	1266
E2F4	MA0018.2	chr3:128532227..128532420,+	9.08323e-14	3.3368e-06	1266	1266
E2F4	MA0018.2	chr3:128996462..128996466,+	9.08323e-14	3.3368e-06	1266	1266
E2F4	MA0018.2	chr3:156878058..156878089,+	9.08323e-14	3.3368e-06	1266	1266
E2F4	MA0018.2	chr3:156892648..156892690,-	9.08323e-14	3.3368e-06	1266	1266
E2F4	MA0018.2	chr3:160233015..160233029,-	9.08323e-14	3.3368e-06	1266	1266	p1@SCARNA7	677767	p1@SCARNA7,677767
E2F4	MA0018.2	chr3:169482797..169482809,-	9.08323e-14	3.3368e-06	1266	1266
E2F4	MA0018.2	chr3:185136617..185136629,-	9.08323e-14	3.3368e-06	1266	1266
E2F4	MA0018.2	chr3:44803088..44803126,-	9.08323e-14	3.3368e-06	1266	1266	p1@KIAA1143	57456	p1@KIAA1143,57456
E2F4	MA0018.2	chr3:49397685..49397725,-	9.08323e-14	3.3368e-06	1266	1266
E2F4	MA0018.2	chr3:51422421..51422483,-	9.08323e-14	3.3368e-06	1266	1266
E2F4	MA0018.2	chr3:9519384..9519388,+	9.08323e-14	3.3368e-06	1266	1266
E2F4	MA0018.2	chr4:107924538..107924555,-	9.08323e-14	3.3368e-06	1266	1266
E2F4	MA0018.2	chr4:129733511..129733522,-	9.08323e-14	3.3368e-06	1266	1266
E2F4	MA0018.2	chr4:39640787..39640834,+	9.08323e-14	3.3368e-06	1266	1266
E2F4	MA0018.2	chr4:56956349..56956355,-	9.08323e-14	3.3368e-06	1266	1266
E2F4	MA0018.2	chr4:70296681..70296712,-	9.08323e-14	3.3368e-06	1266	1266
E2F4	MA0018.2	chr4:76807171..76807211,+	9.08323e-14	3.3368e-06	1266	1266
E2F4	MA0018.2	chr4:83350555..83350566,-	9.08323e-14	3.3368e-06	1266	1266	p2@HNRPDL	9987	p2@HNRPDL,9987
E2F4	MA0018.2	chr5:113457427..113457429,+	9.08323e-14	3.3368e-06	1266	1266
E2F4	MA0018.2	chr5:116051914..116051916,+	9.08323e-14	3.3368e-06	1266	1266
E2F4	MA0018.2	chr5:121297650..121297747,+	9.08323e-14	3.3368e-06	1266	1266	p1@SRFBP1	153443	p1@SRFBP1,153443
E2F4	MA0018.2	chr5:134263471..134263507,-	9.08323e-14	3.3368e-06	1266	1266
E2F4	MA0018.2	chr5:139726181..139726197,-	9.08323e-14	3.3368e-06	1266	1266	p1@HBEGF	1839	p1@HBEGF,1839
E2F4	MA0018.2	chr5:154788152..154788155,+	9.08323e-14	3.3368e-06	1266	1266
E2F4	MA0018.2	chr5:174541778..174541812,-	9.08323e-14	3.3368e-06	1266	1266
E2F4	MA0018.2	chr5:179041772..179041791,-	9.08323e-14	3.3368e-06	1266	1266
E2F4	MA0018.2	chr5:179248798..179248822,-	9.08323e-14	3.3368e-06	1266	1266
E2F4	MA0018.2	chr5:43397184..43397286,-	9.08323e-14	3.3368e-06	1266	1266	p1@CCL28	56477	p1@CCL28,56477
E2F4	MA0018.2	chr5:54603590..54603637,+	9.08323e-14	3.3368e-06	1266	1266	p2@SKIV2L2	23517	p2@SKIV2L2,23517
E2F4	MA0018.2	chr5:64858944..64859002,-	9.08323e-14	3.3368e-06	1266	1266	p1@CENPK	64105	p1@CENPK,64105
E2F4	MA0018.2	chr5:71146736..71146779,+	9.08323e-14	3.3368e-06	1266	1266
E2F4	MA0018.2	chr5:71146768..71146806,-	9.08323e-14	3.3368e-06	1266	1266
E2F4	MA0018.2	chr5:71146851..71146906,+	9.08323e-14	3.3368e-06	1266	1266
E2F4	MA0018.2	chr5:71146907..71146947,-	9.08323e-14	3.3368e-06	1266	1266
E2F4	MA0018.2	chr5:74063059..74063089,+	9.08323e-14	3.3368e-06	1266	1266	p1@NSA2	10412	p1@NSA2,10412
E2F4	MA0018.2	chr5:76114872..76114892,+	9.08323e-14	3.3368e-06	1266	1266	p2@F2RL1	2150	p2@F2RL1,2150
E2F4	MA0018.2	chr5:99389203..99389231,-	9.08323e-14	3.3368e-06	1266	1266
E2F4	MA0018.2	chr5:99389233..99389250,-	9.08323e-14	3.3368e-06	1266	1266
E2F4	MA0018.2	chr6:10695149..10695212,+	9.08323e-14	3.3368e-06	1266	1266	p1@PAK1IP1	55003	p1@PAK1IP1,55003
E2F4	MA0018.2	chr6:111136465..111136487,-	9.08323e-14	3.3368e-06	1266	1266	p3@CDK19	23097	p3@CDK19,23097
E2F4	MA0018.2	chr6:114178512..114178586,+	9.08323e-14	3.3368e-06	1266	1266	p1@MARCKS	4082	p1@MARCKS,4082
E2F4	MA0018.2	chr6:120583449..120583474,+	9.08323e-14	3.3368e-06	1266	1266
E2F4	MA0018.2	chr6:133594052..133594086,+	9.08323e-14	3.3368e-06	1266	1266
E2F4	MA0018.2	chr6:152024094..152024113,-	9.08323e-14	3.3368e-06	1266	1266
E2F4	MA0018.2	chr6:166756106..166756168,+	9.08323e-14	3.3368e-06	1266	1266	p1@LOC100289495	100289495	p1@LOC100289495,100289495
E2F4	MA0018.2	chr6:18264706..18264794,-	9.08323e-14	3.3368e-06	1266	1266	p1@DEK	7913	p1@DEK,7913
E2F4	MA0018.2	chr6:26044177..26044185,+	9.08323e-14	3.3368e-06	1266	1266
E2F4	MA0018.2	chr6:26108355..26108371,-	9.08323e-14	3.3368e-06	1266	1266	p1@HIST1H1T	3010	p1@HIST1H1T,3010
E2F4	MA0018.2	chr6:26157065..26157123,-	9.08323e-14	3.3368e-06	1266	1266
E2F4	MA0018.2	chr6:27782825..27782838,+	9.08323e-14	3.3368e-06	1266	1266	p3@HIST1H2BM	8342	p3@HIST1H2BM,8342
E2F4	MA0018.2	chr6:29817916..29817918,+	9.08323e-14	3.3368e-06	1266	1266
E2F4	MA0018.2	chr6:31789738..31789757,-	9.08323e-14	3.3368e-06	1266	1266
E2F4	MA0018.2	chr6:31797946..31797949,+	9.08323e-14	3.3368e-06	1266	1266
E2F4	MA0018.2	chr6:32163757..32163854,+	9.08323e-14	3.3368e-06	1266	1266
E2F4	MA0018.2	chr6:33285505..33285529,-	9.08323e-14	3.3368e-06	1266	1266	p1@ZBTB22	9278	p1@ZBTB22,9278
E2F4	MA0018.2	chr6:39197241..39197258,-	9.08323e-14	3.3368e-06	1266	1266	p1@KCNK5	8645	p1@KCNK5,8645
E2F4	MA0018.2	chr6:4021554..4021656,+	9.08323e-14	3.3368e-06	1266	1266	p1@PRPF4B	8899	p1@PRPF4B,8899
E2F4	MA0018.2	chr7:107220660..107220722,+	9.08323e-14	3.3368e-06	1266	1266	p1@BCAP29	55973	p1@BCAP29,55973
E2F4	MA0018.2	chr7:123197852..123197890,-	9.08323e-14	3.3368e-06	1266	1266	p1@NDUFA5	4698	p1@NDUFA5,4698
E2F4	MA0018.2	chr7:137198561..137198563,+	9.08323e-14	3.3368e-06	1266	1266
E2F4	MA0018.2	chr7:23545114..23545120,-	9.08323e-14	3.3368e-06	1266	1266
E2F4	MA0018.2	chr7:27779729..27779819,+	9.08323e-14	3.3368e-06	1266	1266	p1@TAX1BP1	8887	p1@TAX1BP1,8887
E2F4	MA0018.2	chr7:2875244..2875267,+	9.08323e-14	3.3368e-06	1266	1266
E2F4	MA0018.2	chr7:35840819..35840848,+	9.08323e-14	3.3368e-06	1266	1266	p1@SEPT7	989	p1@SEPT7,989
E2F4	MA0018.2	chr7:537573..537576,-	9.08323e-14	3.3368e-06	1266	1266
E2F4	MA0018.2	chr7:68527511..68527592,+	9.08323e-14	3.3368e-06	1266	1266
E2F4	MA0018.2	chr7:68527727..68527764,+	9.08323e-14	3.3368e-06	1266	1266
E2F4	MA0018.2	chr7:80963063..80963113,+	9.08323e-14	3.3368e-06	1266	1266
E2F4	MA0018.2	chr7:98479316..98479330,+	9.08323e-14	3.3368e-06	1266	1266	p1@MIR3609	100500819	p1@MIR3609,100500819
E2F4	MA0018.2	chr7:99063861..99063884,+	9.08323e-14	3.3368e-06	1266	1266
E2F4	MA0018.2	chr8:102681493..102681497,+	9.08323e-14	3.3368e-06	1266	1266
E2F4	MA0018.2	chr8:141522181..141522227,+	9.08323e-14	3.3368e-06	1266	1266
E2F4	MA0018.2	chr8:143695830..143695845,-	9.08323e-14	3.3368e-06	1266	1266	p1@ARC	23237	p1@ARC,23237
E2F4	MA0018.2	chr8:144940065..144940069,-	9.08323e-14	3.3368e-06	1266	1266
E2F4	MA0018.2	chr8:21456056..21456083,+	9.08323e-14	3.3368e-06	1266	1266
E2F4	MA0018.2	chr8:21456098..21456137,+	9.08323e-14	3.3368e-06	1266	1266
E2F4	MA0018.2	chr8:22553181..22553208,+	9.08323e-14	3.3368e-06	1266	1266
E2F4	MA0018.2	chr8:23699989..23700003,-	9.08323e-14	3.3368e-06	1266	1266	p2@STC1	6781	p2@STC1,6781
E2F4	MA0018.2	chr8:56755183..56755206,+	9.08323e-14	3.3368e-06	1266	1266
E2F4	MA0018.2	chr8:56755211..56755245,-	9.08323e-14	3.3368e-06	1266	1266
E2F4	MA0018.2	chr8:56755274..56755292,-	9.08323e-14	3.3368e-06	1266	1266
E2F4	MA0018.2	chr8:56755296..56755334,-	9.08323e-14	3.3368e-06	1266	1266
E2F4	MA0018.2	chr8:62490697..62490708,+	9.08323e-14	3.3368e-06	1266	1266
E2F4	MA0018.2	chr8:69218504..69218531,-	9.08323e-14	3.3368e-06	1266	1266
E2F4	MA0018.2	chr8:69218623..69218656,-	9.08323e-14	3.3368e-06	1266	1266
E2F4	MA0018.2	chr8:70602393..70602439,-	9.08323e-14	3.3368e-06	1266	1266
E2F4	MA0018.2	chr8:70602559..70602606,+	9.08323e-14	3.3368e-06	1266	1266
E2F4	MA0018.2	chr8:70602589..70602625,-	9.08323e-14	3.3368e-06	1266	1266
E2F4	MA0018.2	chr8:90914588..90914663,-	9.08323e-14	3.3368e-06	1266	1266
E2F4	MA0018.2	chr8:92082244..92082289,-	9.08323e-14	3.3368e-06	1266	1266
E2F4	MA0018.2	chr8:97247759..97247780,-	9.08323e-14	3.3368e-06	1266	1266	p1@UQCRB	7381	p1@UQCRB,7381
E2F4	MA0018.2	chr8:99129384..99129407,-	9.08323e-14	3.3368e-06	1266	1266	p1@HRSP12	10247	p1@HRSP12,10247
E2F4	MA0018.2	chr9:126842686..126842691,+	9.08323e-14	3.3368e-06	1266	1266
E2F4	MA0018.2	chr9:130210912..130210915,-	9.08323e-14	3.3368e-06	1266	1266	p1@SNORA65	26783	p1@SNORA65,26783
E2F4	MA0018.2	chr9:137218986..137218991,-	9.08323e-14	3.3368e-06	1266	1266
E2F4	MA0018.2	chr9:140117818..140117833,-	9.08323e-14	3.3368e-06	1266	1266
E2F4	MA0018.2	chr9:32069936..32069949,+	9.08323e-14	3.3368e-06	1266	1266
E2F4	MA0018.2	chr9:35658007..35658021,-	9.08323e-14	3.3368e-06	1266	1266	p1@RMRP	6023	p1@RMRP,6023
E2F4	MA0018.2	chr9:77761970..77761976,+	9.08323e-14	3.3368e-06	1266	1266
E2F4	MA0018.2	chr9:79186644..79186694,+	9.08323e-14	3.3368e-06	1266	1266
E2F4	MA0018.2	chrM:1019..1051,-	9.08323e-14	3.3368e-06	1266	1266
E2F4	MA0018.2	chrM:10671..10697,+	9.08323e-14	3.3368e-06	1266	1266
E2F4	MA0018.2	chrM:10782..10798,+	9.08323e-14	3.3368e-06	1266	1266
E2F4	MA0018.2	chrM:10910..10956,-	9.08323e-14	3.3368e-06	1266	1266
E2F4	MA0018.2	chrM:11042..11064,+	9.08323e-14	3.3368e-06	1266	1266
E2F4	MA0018.2	chrM:11132..11149,+	9.08323e-14	3.3368e-06	1266	1266
E2F4	MA0018.2	chrM:11197..11203,+	9.08323e-14	3.3368e-06	1266	1266
E2F4	MA0018.2	chrM:11216..11233,+	9.08323e-14	3.3368e-06	1266	1266
E2F4	MA0018.2	chrM:11272..11283,+	9.08323e-14	3.3368e-06	1266	1266
E2F4	MA0018.2	chrM:11557..11580,+	9.08323e-14	3.3368e-06	1266	1266
E2F4	MA0018.2	chrM:11875..11908,+	9.08323e-14	3.3368e-06	1266	1266
E2F4	MA0018.2	chrM:12004..12018,+	9.08323e-14	3.3368e-06	1266	1266
E2F4	MA0018.2	chrM:12331..12348,+	9.08323e-14	3.3368e-06	1266	1266
E2F4	MA0018.2	chrM:1261..1272,+	9.08323e-14	3.3368e-06	1266	1266
E2F4	MA0018.2	chrM:12869..12895,+	9.08323e-14	3.3368e-06	1266	1266
E2F4	MA0018.2	chrM:12916..12953,+	9.08323e-14	3.3368e-06	1266	1266
E2F4	MA0018.2	chrM:1293..1335,-	9.08323e-14	3.3368e-06	1266	1266
E2F4	MA0018.2	chrM:13001..13017,+	9.08323e-14	3.3368e-06	1266	1266
E2F4	MA0018.2	chrM:13052..13057,+	9.08323e-14	3.3368e-06	1266	1266
E2F4	MA0018.2	chrM:13325..13381,+	9.08323e-14	3.3368e-06	1266	1266
E2F4	MA0018.2	chrM:1387..1435,-	9.08323e-14	3.3368e-06	1266	1266
E2F4	MA0018.2	chrM:13938..13949,+	9.08323e-14	3.3368e-06	1266	1266
E2F4	MA0018.2	chrM:13966..13989,+	9.08323e-14	3.3368e-06	1266	1266
E2F4	MA0018.2	chrM:14316..14373,+	9.08323e-14	3.3368e-06	1266	1266
E2F4	MA0018.2	chrM:14471..14537,-	9.08323e-14	3.3368e-06	1266	1266
E2F4	MA0018.2	chrM:15280..15291,+	9.08323e-14	3.3368e-06	1266	1266
E2F4	MA0018.2	chrM:15464..15549,-	9.08323e-14	3.3368e-06	1266	1266
E2F4	MA0018.2	chrM:15611..15622,+	9.08323e-14	3.3368e-06	1266	1266
E2F4	MA0018.2	chrM:15712..15759,-	9.08323e-14	3.3368e-06	1266	1266
E2F4	MA0018.2	chrM:1668..1680,+	9.08323e-14	3.3368e-06	1266	1266
E2F4	MA0018.2	chrM:1706..1717,+	9.08323e-14	3.3368e-06	1266	1266
E2F4	MA0018.2	chrM:1746..1757,+	9.08323e-14	3.3368e-06	1266	1266
E2F4	MA0018.2	chrM:1886..1931,-	9.08323e-14	3.3368e-06	1266	1266
E2F4	MA0018.2	chrM:2028..2040,+	9.08323e-14	3.3368e-06	1266	1266
E2F4	MA0018.2	chrM:2248..2275,-	9.08323e-14	3.3368e-06	1266	1266
E2F4	MA0018.2	chrM:2368..2402,-	9.08323e-14	3.3368e-06	1266	1266
E2F4	MA0018.2	chrM:2402..2413,+	9.08323e-14	3.3368e-06	1266	1266
E2F4	MA0018.2	chrM:2616..2628,+	9.08323e-14	3.3368e-06	1266	1266
E2F4	MA0018.2	chrM:262..309,-	9.08323e-14	3.3368e-06	1266	1266
E2F4	MA0018.2	chrM:2699..2710,+	9.08323e-14	3.3368e-06	1266	1266
E2F4	MA0018.2	chrM:2716..2771,+	9.08323e-14	3.3368e-06	1266	1266
E2F4	MA0018.2	chrM:2759..2817,-	9.08323e-14	3.3368e-06	1266	1266
E2F4	MA0018.2	chrM:2777..2784,+	9.08323e-14	3.3368e-06	1266	1266
E2F4	MA0018.2	chrM:2812..2839,+	9.08323e-14	3.3368e-06	1266	1266
E2F4	MA0018.2	chrM:2852..2863,+	9.08323e-14	3.3368e-06	1266	1266
E2F4	MA0018.2	chrM:2854..2922,-	9.08323e-14	3.3368e-06	1266	1266
E2F4	MA0018.2	chrM:2880..2896,+	9.08323e-14	3.3368e-06	1266	1266
E2F4	MA0018.2	chrM:3097..3108,+	9.08323e-14	3.3368e-06	1266	1266
E2F4	MA0018.2	chrM:3132..3174,-	9.08323e-14	3.3368e-06	1266	1266
E2F4	MA0018.2	chrM:3200..3222,-	9.08323e-14	3.3368e-06	1266	1266
E2F4	MA0018.2	chrM:3533..3576,-	9.08323e-14	3.3368e-06	1266	1266
E2F4	MA0018.2	chrM:4326..4330,-	9.08323e-14	3.3368e-06	1266	1266
E2F4	MA0018.2	chrM:694..705,+	9.08323e-14	3.3368e-06	1266	1266
E2F4	MA0018.2	chrM:732..757,+	9.08323e-14	3.3368e-06	1266	1266
E2F4	MA0018.2	chrM:783..794,+	9.08323e-14	3.3368e-06	1266	1266
E2F4	MA0018.2	chrM:8456..8497,-	9.08323e-14	3.3368e-06	1266	1266
E2F4	MA0018.2	chrM:931..961,+	9.08323e-14	3.3368e-06	1266	1266
E2F4	MA0018.2	chrM:952..998,-	9.08323e-14	3.3368e-06	1266	1266
E2F4	MA0018.2	chrM:988..1012,+	9.08323e-14	3.3368e-06	1266	1266
E2F4	MA0018.2	chrX:102840408..102840492,+	9.08323e-14	3.3368e-06	1266	1266	p1@TCEAL4	79921	p1@TCEAL4,79921
E2F4	MA0018.2	chrX:102841758..102841934,-	9.08323e-14	3.3368e-06	1266	1266
E2F4	MA0018.2	chrX:108297392..108297444,+	9.08323e-14	3.3368e-06	1266	1266
E2F4	MA0018.2	chrX:108297439..108297456,-	9.08323e-14	3.3368e-06	1266	1266
E2F4	MA0018.2	chrX:108297576..108297602,+	9.08323e-14	3.3368e-06	1266	1266
E2F4	MA0018.2	chrX:108297652..108297666,+	9.08323e-14	3.3368e-06	1266	1266
E2F4	MA0018.2	chrX:108297700..108297742,+	9.08323e-14	3.3368e-06	1266	1266
E2F4	MA0018.2	chrX:108297778..108297814,+	9.08323e-14	3.3368e-06	1266	1266
E2F4	MA0018.2	chrX:115416653..115416658,-	9.08323e-14	3.3368e-06	1266	1266
E2F4	MA0018.2	chrX:130699863..130699872,-	9.08323e-14	3.3368e-06	1266	1266
E2F4	MA0018.2	chrX:132549506..132549526,-	9.08323e-14	3.3368e-06	1266	1266	p1@GPC4	2239	p1@GPC4,2239
E2F4	MA0018.2	chrX:147133528..147133532,+	9.08323e-14	3.3368e-06	1266	1266
E2F4	MA0018.2	chrX:150151772..150151817,+	9.08323e-14	3.3368e-06	1266	1266	p1@HMGB3	3149	p1@HMGB3,3149
E2F4	MA0018.2	chrX:24095057..24095072,+	9.08323e-14	3.3368e-06	1266	1266
E2F4	MA0018.2	chrX:39647462..39647468,-	9.08323e-14	3.3368e-06	1266	1266
E2F4	MA0018.2	chrX:56764015..56764019,-	9.08323e-14	3.3368e-06	1266	1266	p1@UQCRBP1	442454	p1@UQCRBP1,442454
E2F4	MA0018.2	chrX:80457480..80457501,+	9.08323e-14	3.3368e-06	1266	1266	p3@SH3BGRL	6451	p3@SH3BGRL,6451
NFYB	MA0018.2	chr10:111629613..111629617,+	5.23895e-05	4.35523e-06	1258	1258
NFYB	MA0018.2	chr10:17944812..17944813,+	5.23895e-05	4.35523e-06	1258	1258
NFYB	MA0018.2	chr11:105695356..105695358,+	5.23895e-05	4.35523e-06	1258	1258
NFYB	MA0018.2	chr12:120729630..120729633,-	5.23895e-05	4.35523e-06	1258	1258
NFYB	MA0018.2	chr12:28472393..28472394,-	5.23895e-05	4.35523e-06	1258	1258
NFYB	MA0018.2	chr12:6857521..6857607,-	5.23895e-05	4.35523e-06	1258	1258
NFYB	MA0018.2	chr14:104033742..104033743,+	5.23895e-05	4.35523e-06	1258	1258
NFYB	MA0018.2	chr17:62223694..62223700,+	5.23895e-05	4.35523e-06	1258	1258	p1@SNORA76	677842	p1@SNORA76,677842
NFYB	MA0018.2	chr19:54158353..54158373,-	5.23895e-05	4.35523e-06	1258	1258
NFYB	MA0018.2	chr2:48567962..48567967,-	5.23895e-05	4.35523e-06	1258	1258
NFYB	MA0018.2	chr2:98281192..98281195,-	5.23895e-05	4.35523e-06	1258	1258
NFYB	MA0018.2	chr3:172514350..172514351,-	5.23895e-05	4.35523e-06	1258	1258
NFYB	MA0018.2	chr3:196474187..196474199,-	5.23895e-05	4.35523e-06	1258	1258
NFYB	MA0018.2	chr5:76161042..76161049,+	5.23895e-05	4.35523e-06	1258	1258
NFYB	MA0018.2	chr6:150647895..150647900,-	5.23895e-05	4.35523e-06	1258	1258
NFYB	MA0018.2	chr7:156664772..156664773,+	5.23895e-05	4.35523e-06	1258	1258
NFYB	MA0018.2	chrM:2276..2308,-	5.23895e-05	4.35523e-06	1258	1258
NFYB	MA0018.2	chr10:118764684..118764710,-	2.14979e-05	4.6302e-06	1269	1269	p1@KIAA1598	57698	p1@KIAA1598,57698
NFYB	MA0018.2	chr10:18948311..18948417,+	2.14979e-05	4.6302e-06	1269	1269	p1@ARL5B	221079	p1@ARL5B,221079
NFYB	MA0018.2	chr10:33247124..33247207,-	2.14979e-05	4.6302e-06	1269	1269	p1@ITGB1	3688	p1@ITGB1,3688
NFYB	MA0018.2	chr10:51549546..51549557,+	2.14979e-05	4.6302e-06	1269	1269	p1@MSMB	4477	p1@MSMB,4477
NFYB	MA0018.2	chr10:70715914..70715943,+	2.14979e-05	4.6302e-06	1269	1269	p1@DDX21	9188	p1@DDX21,9188
NFYB	MA0018.2	chr10:8100691..8100732,+	2.14979e-05	4.6302e-06	1269	1269	p5@GATA3	2625	p5@GATA3,2625
NFYB	MA0018.2	chr10:8107688..8107696,+	2.14979e-05	4.6302e-06	1269	1269
NFYB	MA0018.2	chr10:93392811..93392835,-	2.14979e-05	4.6302e-06	1269	1269	p1@PPP1R3C	5507	p1@PPP1R3C,5507
NFYB	MA0018.2	chr11:110167331..110167350,-	2.14979e-05	4.6302e-06	1269	1269	p1@RDX	5962	p1@RDX,5962
NFYB	MA0018.2	chr12:49582837..49582875,-	2.14979e-05	4.6302e-06	1269	1269	p1@TUBA1A	7846	p1@TUBA1A,7846
NFYB	MA0018.2	chr12:54674482..54674520,+	2.14979e-05	4.6302e-06	1269	1269	p1@HNRNPA1	3178	p1@HNRNPA1,3178
NFYB	MA0018.2	chr12:69202795..69202810,+	2.14979e-05	4.6302e-06	1269	1269	p2@MDM2	4193	p2@MDM2,4193
NFYB	MA0018.2	chr12:75905374..75905420,-	2.14979e-05	4.6302e-06	1269	1269	p1@KRR1	11103	p1@KRR1,11103
NFYB	MA0018.2	chr13:33112899..33112948,-	2.14979e-05	4.6302e-06	1269	1269	p1@N4BP2L2	10443	p1@N4BP2L2,10443
NFYB	MA0018.2	chr13:41593425..41593480,-	2.14979e-05	4.6302e-06	1269	1269	p1@ELF1	1997	p1@ELF1,1997
NFYB	MA0018.2	chr14:70233822..70233868,+	2.14979e-05	4.6302e-06	1269	1269	p1@SRSF5	6430	p1@SRSF5,6430
NFYB	MA0018.2	chr14:77353107..77353116,-	2.14979e-05	4.6302e-06	1269	1269
NFYB	MA0018.2	chr15:49447771..49447822,-	2.14979e-05	4.6302e-06	1269	1269	p1@COPS2	9318	p1@COPS2,9318
NFYB	MA0018.2	chr16:3546164..3546173,+	2.14979e-05	4.6302e-06	1269	1269
NFYB	MA0018.2	chr17:17399701..17399716,-	2.14979e-05	4.6302e-06	1269	1269	p1@RASD1	51655	p1@RASD1,51655
NFYB	MA0018.2	chr17:26794793..26794802,+	2.14979e-05	4.6302e-06	1269	1269
NFYB	MA0018.2	chr17:43100968..43100972,-	2.14979e-05	4.6302e-06	1269	1269
NFYB	MA0018.2	chr17:43394372..43394435,-	2.14979e-05	4.6302e-06	1269	1269	p1@MAP3K14	9020	p1@MAP3K14,9020
NFYB	MA0018.2	chr17:46035187..46035260,-	2.14979e-05	4.6302e-06	1269	1269	p1@PRR15L	79170	p1@PRR15L,79170
NFYB	MA0018.2	chr17:59940813..59940828,-	2.14979e-05	4.6302e-06	1269	1269	p2@BRIP1	83990	p2@BRIP1,83990
NFYB	MA0018.2	chr17:62500904..62500938,-	2.14979e-05	4.6302e-06	1269	1269
NFYB	MA0018.2	chr17:62502968..62503006,-	2.14979e-05	4.6302e-06	1269	1269	p2@DDX5	1655	p2@DDX5,1655
NFYB	MA0018.2	chr17:8286500..8286518,-	2.14979e-05	4.6302e-06	1269	1269	p1@RPL26	6154	p1@RPL26,6154
NFYB	MA0018.2	chr18:12657988..12658128,-	2.14979e-05	4.6302e-06	1269	1269	p1@SPIRE1	56907	p1@SPIRE1,56907
NFYB	MA0018.2	chr18:47013586..47013633,-	2.14979e-05	4.6302e-06	1269	1269	p1@C18orf32	497661	p1@C18orf32,497661
NFYB	MA0018.2	chr19:1269324..1269339,+	2.14979e-05	4.6302e-06	1269	1269	p1@CIRBP	1153	p1@CIRBP,1153
NFYB	MA0018.2	chr19:12902289..12902307,+	2.14979e-05	4.6302e-06	1269	1269	p1@JUNB	3726	p1@JUNB,3726
NFYB	MA0018.2	chr19:13054915..13054933,+	2.14979e-05	4.6302e-06	1269	1269
NFYB	MA0018.2	chr19:39327235..39327239,-	2.14979e-05	4.6302e-06	1269	1269
NFYB	MA0018.2	chr19:39897478..39897493,+	2.14979e-05	4.6302e-06	1269	1269	p1@ZFP36	7538	p1@ZFP36,7538
NFYB	MA0018.2	chr19:49140609..49140643,-	2.14979e-05	4.6302e-06	1269	1269	p1@DBP	1628	p1@DBP,1628
NFYB	MA0018.2	chr1:145116327..145116343,+	2.14979e-05	4.6302e-06	1269	1269
NFYB	MA0018.2	chr1:145438482..145438501,+	2.14979e-05	4.6302e-06	1269	1269	p1@TXNIP	10628	p1@TXNIP,10628
NFYB	MA0018.2	chr1:153963227..153963249,+	2.14979e-05	4.6302e-06	1269	1269	p1@RPS27	6232	p1@RPS27,6232
NFYB	MA0018.2	chr1:205719295..205719353,-	2.14979e-05	4.6302e-06	1269	1269	p1@NUCKS1	64710	p1@NUCKS1,64710
NFYB	MA0018.2	chr1:22351977..22352017,+	2.14979e-05	4.6302e-06	1269	1269
NFYB	MA0018.2	chr1:24018278..24018303,+	2.14979e-05	4.6302e-06	1269	1269	p1@RPL11	6135	p1@RPL11,6135
NFYB	MA0018.2	chr1:41328026..41328043,-	2.14979e-05	4.6302e-06	1269	1269	p1@CITED4	163732	p1@CITED4,163732
NFYB	MA0018.2	chr1:59249707..59249727,-	2.14979e-05	4.6302e-06	1269	1269	p1@JUN	3725	p1@JUN,3725
NFYB	MA0018.2	chr1:6259641..6259690,-	2.14979e-05	4.6302e-06	1269	1269	p1@RPL22	6146	p1@RPL22,6146
NFYB	MA0018.2	chr1:71546690..71546730,-	2.14979e-05	4.6302e-06	1269	1269	p1@ZRANB2	9406	p1@ZRANB2,9406
NFYB	MA0018.2	chr1:8086360..8086378,-	2.14979e-05	4.6302e-06	1269	1269	p1@ERRFI1	54206	p1@ERRFI1,54206
NFYB	MA0018.2	chr1:86046433..86046453,+	2.14979e-05	4.6302e-06	1269	1269	p1@CYR61	3491	p1@CYR61,3491
NFYB	MA0018.2	chr1:90978887..90978891,+	2.14979e-05	4.6302e-06	1269	1269
NFYB	MA0018.2	chr20:16710634..16710698,+	2.14979e-05	4.6302e-06	1269	1269	p1@SNRPB2	6629	p1@SNRPB2,6629
NFYB	MA0018.2	chr20:30193083..30193098,+	2.14979e-05	4.6302e-06	1269	1269	p1@ID1	3397	p1@ID1,3397
NFYB	MA0018.2	chr20:42090013..42090018,+	2.14979e-05	4.6302e-06	1269	1269	p2@SRSF6	6431	p2@SRSF6,6431
NFYB	MA0018.2	chr20:43954994..43955045,-	2.14979e-05	4.6302e-06	1269	1269
NFYB	MA0018.2	chr20:49241036..49241049,-	2.14979e-05	4.6302e-06	1269	1269
NFYB	MA0018.2	chr20:52790516..52790531,-	2.14979e-05	4.6302e-06	1269	1269	p1@CYP24A1	1591	p1@CYP24A1,1591
NFYB	MA0018.2	chr20:55213735..55213739,+	2.14979e-05	4.6302e-06	1269	1269
NFYB	MA0018.2	chr20:57466759..57466785,+	2.14979e-05	4.6302e-06	1269	1269	p76@GNAS	2778	p76@GNAS,2778
NFYB	MA0018.2	chr20:57609938..57609952,-	2.14979e-05	4.6302e-06	1269	1269
NFYB	MA0018.2	chr20:62153268..62153299,-	2.14979e-05	4.6302e-06	1269	1269
NFYB	MA0018.2	chr21:41239344..41239371,+	2.14979e-05	4.6302e-06	1269	1269	p1@PCP4	5121	p1@PCP4,5121
NFYB	MA0018.2	chr21:44846999..44847017,-	2.14979e-05	4.6302e-06	1269	1269	p1@SIK1	150094	p1@SIK1,150094
NFYB	MA0018.2	chr22:32435449..32435460,+	2.14979e-05	4.6302e-06	1269	1269
NFYB	MA0018.2	chr2:100938607..100938634,-	2.14979e-05	4.6302e-06	1269	1269
NFYB	MA0018.2	chr2:110371905..110371950,+	2.14979e-05	4.6302e-06	1269	1269	p1@SOWAHC	65124	p1@SOWAHC,65124
NFYB	MA0018.2	chr2:232329186..232329215,-	2.14979e-05	4.6302e-06	1269	1269	p1@NCL	4691	p1@NCL,4691
NFYB	MA0018.2	chr2:72376038..72376056,-	2.14979e-05	4.6302e-06	1269	1269
NFYB	MA0018.2	chr2:85329818..85329824,-	2.14979e-05	4.6302e-06	1269	1269
NFYB	MA0018.2	chr2:9983555..9983641,+	2.14979e-05	4.6302e-06	1269	1269	p1@TAF1B	9014	p1@TAF1B,9014
NFYB	MA0018.2	chr3:133292432..133292453,+	2.14979e-05	4.6302e-06	1269	1269	p4@CDV3	55573	p4@CDV3,55573
NFYB	MA0018.2	chr3:14166625..14166649,+	2.14979e-05	4.6302e-06	1269	1269	p1@TMEM43	79188	p1@TMEM43,79188
NFYB	MA0018.2	chr3:145878750..145878861,-	2.14979e-05	4.6302e-06	1269	1269	p40@PLOD2	5352	p40@PLOD2,5352
NFYB	MA0018.2	chr3:150264555..150264592,+	2.14979e-05	4.6302e-06	1269	1269	p1@EIF2A	83939	p1@EIF2A,83939
NFYB	MA0018.2	chr3:158390282..158390521,-	2.14979e-05	4.6302e-06	1269	1269	p1@LXN	56925	p1@LXN,56925
NFYB	MA0018.2	chr3:193853927..193853944,+	2.14979e-05	4.6302e-06	1269	1269	p1@HES1	3280	p1@HES1,3280
NFYB	MA0018.2	chr3:39195037..39195069,-	2.14979e-05	4.6302e-06	1269	1269	p2@CSRNP1	64651	p2@CSRNP1,64651
NFYB	MA0018.2	chr3:39448201..39448222,+	2.14979e-05	4.6302e-06	1269	1269	p1@RPSA	3921	p1@RPSA,3921
NFYB	MA0018.2	chr3:52720016..52720057,+	2.14979e-05	4.6302e-06	1269	1269	p1@GNL3	26354	p1@GNL3,26354
NFYB	MA0018.2	chr3:64084142..64084147,-	2.14979e-05	4.6302e-06	1269	1269
NFYB	MA0018.2	chr4:164253738..164253756,-	2.14979e-05	4.6302e-06	1269	1269	p1@NPY1R	4886	p1@NPY1R,4886
NFYB	MA0018.2	chr4:18023350..18023385,-	2.14979e-05	4.6302e-06	1269	1269	p1@LCORL	254251	p1@LCORL,254251
NFYB	MA0018.2	chr5:10488861..10488883,+	2.14979e-05	4.6302e-06	1269	1269
NFYB	MA0018.2	chr5:137514306..137514331,-	2.14979e-05	4.6302e-06	1269	1269	p1@BRD8	10902	p1@BRD8,10902
NFYB	MA0018.2	chr5:138629628..138629688,+	2.14979e-05	4.6302e-06	1269	1269	p2@MATR3	9782	p2@MATR3,9782
NFYB	MA0018.2	chr5:170814846..170814864,+	2.14979e-05	4.6302e-06	1269	1269	p1@NPM1	4869	p1@NPM1,4869
NFYB	MA0018.2	chr5:33441053..33441109,+	2.14979e-05	4.6302e-06	1269	1269	p1@TARS	6897	p1@TARS,6897
NFYB	MA0018.2	chr5:77072098..77072139,-	2.14979e-05	4.6302e-06	1269	1269	p2@TBCA	6902	p2@TBCA,6902
NFYB	MA0018.2	chr6:12290586..12290600,+	2.14979e-05	4.6302e-06	1269	1269	p1@EDN1	1906	p1@EDN1,1906
NFYB	MA0018.2	chr6:134495992..134496010,-	2.14979e-05	4.6302e-06	1269	1269	p1@SGK1	6446	p1@SGK1,6446
NFYB	MA0018.2	chr6:136610911..136610990,-	2.14979e-05	4.6302e-06	1269	1269	p1@BCLAF1	9774	p1@BCLAF1,9774
NFYB	MA0018.2	chr6:24719375..24719391,-	2.14979e-05	4.6302e-06	1269	1269	p2@C6orf62	81688	p2@C6orf62,81688
NFYB	MA0018.2	chr6:35656685..35656701,-	2.14979e-05	4.6302e-06	1269	1269	p1@FKBP5	2289	p1@FKBP5,2289
NFYB	MA0018.2	chr7:116139744..116139818,+	2.14979e-05	4.6302e-06	1269	1269	p1@CAV2	858	p1@CAV2,858
NFYB	MA0018.2	chr7:16921601..16921614,-	2.14979e-05	4.6302e-06	1269	1269	p1@AGR3	155465	p1@AGR3,155465
NFYB	MA0018.2	chr7:23286379..23286401,+	2.14979e-05	4.6302e-06	1269	1269	p1@GPNMB	10457	p1@GPNMB,10457
NFYB	MA0018.2	chr7:30544405..30544459,-	2.14979e-05	4.6302e-06	1269	1269	p1@GGCT	79017	p1@GGCT,79017
NFYB	MA0018.2	chr8:100905896..100905920,-	2.14979e-05	4.6302e-06	1269	1269	p1@COX6C	1345	p1@COX6C,1345
NFYB	MA0018.2	chr8:101734308..101734321,-	2.14979e-05	4.6302e-06	1269	1269	p1@PABPC1	26986	p1@PABPC1,26986
NFYB	MA0018.2	chr8:103667935..103667960,-	2.14979e-05	4.6302e-06	1269	1269	p1@KLF10	7071	p1@KLF10,7071
NFYB	MA0018.2	chr8:109260930..109260958,-	2.14979e-05	4.6302e-06	1269	1269	p1@EIF3E	3646	p1@EIF3E,3646
NFYB	MA0018.2	chr8:109455845..109455889,+	2.14979e-05	4.6302e-06	1269	1269	p1@TTC35	9694	p1@TTC35,9694
NFYB	MA0018.2	chr8:126442570..126442624,+	2.14979e-05	4.6302e-06	1269	1269	p1@TRIB1	10221	p1@TRIB1,10221
NFYB	MA0018.2	chr8:128748308..128748324,+	2.14979e-05	4.6302e-06	1269	1269	p2@MYC	4609	p2@MYC,4609
NFYB	MA0018.2	chr8:22550982..22550999,-	2.14979e-05	4.6302e-06	1269	1269	p1@EGR3	1960	p1@EGR3,1960
NFYB	MA0018.2	chr8:86132569..86132625,-	2.14979e-05	4.6302e-06	1269	1269	p1@C8orf59	401466	p1@C8orf59,401466
NFYB	MA0018.2	chr8:98656336..98656535,+	2.14979e-05	4.6302e-06	1269	1269	p1@MTDH	92140	p1@MTDH,92140
NFYB	MA0018.2	chr9:111775772..111775831,-	2.14979e-05	4.6302e-06	1269	1269	p1@CTNNAL1	8727	p1@CTNNAL1,8727
NFYB	MA0018.2	chr9:135894802..135894817,+	2.14979e-05	4.6302e-06	1269	1269
NFYB	MA0018.2	chrM:10464..10480,+	2.14979e-05	4.6302e-06	1269	1269
NFYB	MA0018.2	chrM:389..415,-	2.14979e-05	4.6302e-06	1269	1269
NFYB	MA0018.2	chrX:16737718..16737778,+	2.14979e-05	4.6302e-06	1269	1269	p1@SYAP1	94056	p1@SYAP1,94056
NFYB	MA0018.2	chrX:80457565..80457674,+	2.14979e-05	4.6302e-06	1269	1269	p1@SH3BGRL	6451	p1@SH3BGRL,6451
NFYB	MA0018.2	chr11:13285557..13285582,+	5.23895e-05	5.12722e-06	1258	1258
NFYB	MA0018.2	chr12:98811813..98811817,-	5.23895e-05	5.12722e-06	1258	1258
NFYB	MA0018.2	chr16:19509930..19509934,+	5.23895e-05	5.12722e-06	1258	1258
NFYB	MA0018.2	chr16:33961266..33961276,+	5.23895e-05	5.12722e-06	1258	1258
NFYB	MA0018.2	chr16:47539209..47539227,+	5.23895e-05	5.12722e-06	1258	1258
NFYB	MA0018.2	chr16:68569416..68569420,+	5.23895e-05	5.12722e-06	1258	1258
NFYB	MA0018.2	chr17:43291811..43291815,-	5.23895e-05	5.12722e-06	1258	1258
NFYB	MA0018.2	chr19:24183404..24183444,-	5.23895e-05	5.12722e-06	1258	1258
NFYB	MA0018.2	chr20:34475579..34475584,+	5.23895e-05	5.12722e-06	1258	1258
NFYB	MA0018.2	chr2:133037144..133037185,-	5.23895e-05	5.12722e-06	1258	1258
NFYB	MA0018.2	chr2:236577684..236577686,+	5.23895e-05	5.12722e-06	1258	1258
NFYB	MA0018.2	chr3:69415646..69415651,-	5.23895e-05	5.12722e-06	1258	1258
NFYB	MA0018.2	chr5:178311712..178311719,+	5.23895e-05	5.12722e-06	1258	1258
NFYB	MA0018.2	chr6:86461298..86461301,+	5.23895e-05	5.12722e-06	1258	1258
NFYB	MA0018.2	chr7:68527367..68527388,+	5.23895e-05	5.12722e-06	1258	1258
NFYB	MA0018.2	chr8:129022857..129022859,-	5.23895e-05	5.12722e-06	1258	1258
NFYB	MA0018.2	chr8:23457648..23457650,-	5.23895e-05	5.12722e-06	1258	1258
NFYB	MA0018.2	chr8:59727111..59727114,-	5.23895e-05	5.12722e-06	1258	1258
NFYB	MA0018.2	chr8:73897955..73897959,+	5.23895e-05	5.12722e-06	1258	1258
NFYB	MA0018.2	chr9:127649825..127649830,-	5.23895e-05	5.12722e-06	1258	1258
NRF1	MA0018.2	chr10:112327425..112327516,+	1.4024e-07	5.64191e-06	1266	1266	p1@SMC3	9126	p1@SMC3,9126
NRF1	MA0018.2	chr10:112657929..112657944,+	1.4024e-07	5.64191e-06	1266	1266	p2@PDCD4	27250	p2@PDCD4,27250
NRF1	MA0018.2	chr10:22825620..22825656,-	1.4024e-07	5.64191e-06	1266	1266	p2@PIP4K2A	5305	p2@PIP4K2A,5305
NRF1	MA0018.2	chr10:54074747..54074822,+	1.4024e-07	5.64191e-06	1266	1266	p4@DKK1	22943	p4@DKK1,22943
NRF1	MA0018.2	chr10:8097357..8097368,+	1.4024e-07	5.64191e-06	1266	1266	p15@GATA3	2625	p15@GATA3,2625
NRF1	MA0018.2	chr11:118267272..118267290,+	1.4024e-07	5.64191e-06	1266	1266
NRF1	MA0018.2	chr11:118781361..118781392,+	1.4024e-07	5.64191e-06	1266	1266	p1@MIR4492	100616376	p1@MIR4492,100616376
NRF1	MA0018.2	chr11:125490779..125490798,+	1.4024e-07	5.64191e-06	1266	1266
NRF1	MA0018.2	chr11:22851339..22851356,-	1.4024e-07	5.64191e-06	1266	1266	p2@SVIP	258010	p2@SVIP,258010
NRF1	MA0018.2	chr11:65667846..65667868,-	1.4024e-07	5.64191e-06	1266	1266	p1@FOSL1	8061	p1@FOSL1,8061
NRF1	MA0018.2	chr11:67141058..67141077,-	1.4024e-07	5.64191e-06	1266	1266
NRF1	MA0018.2	chr11:67141090..67141110,-	1.4024e-07	5.64191e-06	1266	1266
NRF1	MA0018.2	chr11:9482656..9482660,+	1.4024e-07	5.64191e-06	1266	1266
NRF1	MA0018.2	chr12:29534074..29534127,-	1.4024e-07	5.64191e-06	1266	1266	p1@ERGIC2	51290	p1@ERGIC2,51290
NRF1	MA0018.2	chr12:48099773..48099825,-	1.4024e-07	5.64191e-06	1266	1266	p1@RPAP3	79657	p1@RPAP3,79657
NRF1	MA0018.2	chr12:51636469..51636529,+	1.4024e-07	5.64191e-06	1266	1266
NRF1	MA0018.2	chr12:52541065..52541093,-	1.4024e-07	5.64191e-06	1266	1266
NRF1	MA0018.2	chr12:52541319..52541358,+	1.4024e-07	5.64191e-06	1266	1266
NRF1	MA0018.2	chr12:53267977..53268036,-	1.4024e-07	5.64191e-06	1266	1266
NRF1	MA0018.2	chr12:57482386..57482420,-	1.4024e-07	5.64191e-06	1266	1266
NRF1	MA0018.2	chr12:82752523..82752564,-	1.4024e-07	5.64191e-06	1266	1266	p2@CCDC59	29080	p2@CCDC59,29080
NRF1	MA0018.2	chr12:98096000..98096005,+	1.4024e-07	5.64191e-06	1266	1266
NRF1	MA0018.2	chr13:100803382..100803388,-	1.4024e-07	5.64191e-06	1266	1266
NRF1	MA0018.2	chr13:28024269..28024341,-	1.4024e-07	5.64191e-06	1266	1266	p2@MTIF3	219402	p2@MTIF3,219402
NRF1	MA0018.2	chr13:48877955..48878026,+	1.4024e-07	5.64191e-06	1266	1266	p1@RB1	5925	p1@RB1,5925
NRF1	MA0018.2	chr13:52034639..52034640,+	1.4024e-07	5.64191e-06	1266	1266
NRF1	MA0018.2	chr13:52377944..52378010,+	1.4024e-07	5.64191e-06	1266	1266
NRF1	MA0018.2	chr14:102553371..102553389,-	1.4024e-07	5.64191e-06	1266	1266	p1@HSP90AA1	3320	p1@HSP90AA1,3320
NRF1	MA0018.2	chr14:56046914..56046973,+	1.4024e-07	5.64191e-06	1266	1266	p1@KTN1	3895	p1@KTN1,3895
NRF1	MA0018.2	chr14:62162258..62162269,+	1.4024e-07	5.64191e-06	1266	1266	p2@HIF1A	3091	p2@HIF1A,3091
NRF1	MA0018.2	chr14:75725656..75725708,-	1.4024e-07	5.64191e-06	1266	1266
NRF1	MA0018.2	chr15:41245661..41245679,+	1.4024e-07	5.64191e-06	1266	1266	p1@CHAC1	79094	p1@CHAC1,79094
NRF1	MA0018.2	chr15:49170281..49170365,+	1.4024e-07	5.64191e-06	1266	1266	p1@EID1	23741	p1@EID1,23741
NRF1	MA0018.2	chr16:11998033..11998052,-	1.4024e-07	5.64191e-06	1266	1266
NRF1	MA0018.2	chr16:121666..121682,+	1.4024e-07	5.64191e-06	1266	1266
NRF1	MA0018.2	chr16:21531493..21531540,-	1.4024e-07	5.64191e-06	1266	1266
NRF1	MA0018.2	chr16:30078876..30078906,+	1.4024e-07	5.64191e-06	1266	1266	p9@ALDOA	226	p9@ALDOA,226
NRF1	MA0018.2	chr16:30645863..30645885,+	1.4024e-07	5.64191e-06	1266	1266
NRF1	MA0018.2	chr16:68260798..68260800,-	1.4024e-07	5.64191e-06	1266	1266
NRF1	MA0018.2	chr16:68271442..68271461,-	1.4024e-07	5.64191e-06	1266	1266
NRF1	MA0018.2	chr16:68271763..68271795,+	1.4024e-07	5.64191e-06	1266	1266
NRF1	MA0018.2	chr16:68867618..68867631,+	1.4024e-07	5.64191e-06	1266	1266
NRF1	MA0018.2	chr16:71763330..71763335,-	1.4024e-07	5.64191e-06	1266	1266
NRF1	MA0018.2	chr16:85660681..85660685,+	1.4024e-07	5.64191e-06	1266	1266
NRF1	MA0018.2	chr17:17739693..17739737,+	1.4024e-07	5.64191e-06	1266	1266
NRF1	MA0018.2	chr17:38978856..38978875,-	1.4024e-07	5.64191e-06	1266	1266	p1@KRT10	3858	p1@KRT10,3858
NRF1	MA0018.2	chr17:39680781..39680798,-	1.4024e-07	5.64191e-06	1266	1266	p2@KRT19	3880	p2@KRT19,3880
NRF1	MA0018.2	chr17:46024800..46024817,+	1.4024e-07	5.64191e-06	1266	1266
NRF1	MA0018.2	chr17:48796951..48796996,+	1.4024e-07	5.64191e-06	1266	1266	p1@LUC7L3	51747	p1@LUC7L3,51747
NRF1	MA0018.2	chr17:57915281..57915332,+	1.4024e-07	5.64191e-06	1266	1266
NRF1	MA0018.2	chr17:61850867..61850882,-	1.4024e-07	5.64191e-06	1266	1266	p2@CCDC47	57003	p2@CCDC47,57003
NRF1	MA0018.2	chr17:7739644..7739661,-	1.4024e-07	5.64191e-06	1266	1266
NRF1	MA0018.2	chr17:7747511..7747527,+	1.4024e-07	5.64191e-06	1266	1266
NRF1	MA0018.2	chr17:79477164..79477206,-	1.4024e-07	5.64191e-06	1266	1266
NRF1	MA0018.2	chr18:33706907..33706986,-	1.4024e-07	5.64191e-06	1266	1266
NRF1	MA0018.2	chr19:1257414..1257448,+	1.4024e-07	5.64191e-06	1266	1266	p3@MIDN	90007	p3@MIDN,90007
NRF1	MA0018.2	chr19:12792374..12792389,+	1.4024e-07	5.64191e-06	1266	1266
NRF1	MA0018.2	chr19:14228521..14228536,-	1.4024e-07	5.64191e-06	1266	1266	p2@PRKACA	5566	p2@PRKACA,5566
NRF1	MA0018.2	chr19:18392894..18392911,+	1.4024e-07	5.64191e-06	1266	1266	p1@MIR3188	100422833	p1@MIR3188,100422833
NRF1	MA0018.2	chr19:33072084..33072159,+	1.4024e-07	5.64191e-06	1266	1266	p1@PDCD5	9141	p1@PDCD5,9141
NRF1	MA0018.2	chr19:54377736..54378002,+	1.4024e-07	5.64191e-06	1266	1266
NRF1	MA0018.2	chr19:55897738..55897762,+	1.4024e-07	5.64191e-06	1266	1266	p2@RPL28	6158	p2@RPL28,6158
NRF1	MA0018.2	chr19:9676025..9676030,-	1.4024e-07	5.64191e-06	1266	1266
NRF1	MA0018.2	chr1:109103719..109103749,-	1.4024e-07	5.64191e-06	1266	1266
NRF1	MA0018.2	chr1:109789129..109789161,+	1.4024e-07	5.64191e-06	1266	1266
NRF1	MA0018.2	chr1:109825719..109825745,-	1.4024e-07	5.64191e-06	1266	1266	p2@PSRC1	84722	p2@PSRC1,84722
NRF1	MA0018.2	chr1:150208451..150208467,-	1.4024e-07	5.64191e-06	1266	1266	p1@ANP32E	81611	p1@ANP32E,81611
NRF1	MA0018.2	chr1:169101273..169101294,+	1.4024e-07	5.64191e-06	1266	1266
NRF1	MA0018.2	chr1:200379129..200379174,-	1.4024e-07	5.64191e-06	1266	1266	p1@ZNF281	23528	p1@ZNF281,23528
NRF1	MA0018.2	chr1:202075176..202075192,+	1.4024e-07	5.64191e-06	1266	1266
NRF1	MA0018.2	chr1:205719122..205719157,-	1.4024e-07	5.64191e-06	1266	1266	p2@NUCKS1	64710	p2@NUCKS1,64710
NRF1	MA0018.2	chr1:218458625..218458660,+	1.4024e-07	5.64191e-06	1266	1266	p1@RRP15	51018	p1@RRP15,51018
NRF1	MA0018.2	chr1:53480598..53480665,+	1.4024e-07	5.64191e-06	1266	1266	p1@SCP2	6342	p1@SCP2,6342
NRF1	MA0018.2	chr1:85666848..85666864,+	1.4024e-07	5.64191e-06	1266	1266
NRF1	MA0018.2	chr20:46365627..46365644,-	1.4024e-07	5.64191e-06	1266	1266	p6@SULF2	55959	p6@SULF2,55959
NRF1	MA0018.2	chr20:46414856..46414877,-	1.4024e-07	5.64191e-06	1266	1266	p22@SULF2	55959	p22@SULF2,55959
NRF1	MA0018.2	chr20:49343968..49343983,-	1.4024e-07	5.64191e-06	1266	1266
NRF1	MA0018.2	chr20:49367522..49367525,+	1.4024e-07	5.64191e-06	1266	1266
NRF1	MA0018.2	chr20:52824611..52824642,+	1.4024e-07	5.64191e-06	1266	1266	p1@PFDN4	5203	p1@PFDN4,5203
NRF1	MA0018.2	chr20:62153314..62153327,-	1.4024e-07	5.64191e-06	1266	1266
NRF1	MA0018.2	chr21:15755446..15755478,-	1.4024e-07	5.64191e-06	1266	1266	p1@HSPA13	6782	p1@HSPA13,6782
NRF1	MA0018.2	chr21:16438217..16438275,-	1.4024e-07	5.64191e-06	1266	1266
NRF1	MA0018.2	chr21:37693087..37693102,-	1.4024e-07	5.64191e-06	1266	1266
NRF1	MA0018.2	chr22:30642161..30642185,+	1.4024e-07	5.64191e-06	1266	1266
NRF1	MA0018.2	chr22:30642370..30642381,-	1.4024e-07	5.64191e-06	1266	1266
NRF1	MA0018.2	chr22:30642738..30642754,-	1.4024e-07	5.64191e-06	1266	1266	p1@LIF	3976	p1@LIF,3976
NRF1	MA0018.2	chr22:38881806..38881829,-	1.4024e-07	5.64191e-06	1266	1266	p3@DDX17	10521	p3@DDX17,10521
NRF1	MA0018.2	chr22:38881877..38881956,-	1.4024e-07	5.64191e-06	1266	1266	p4@DDX17	10521	p4@DDX17,10521
NRF1	MA0018.2	chr2:122288448..122288467,+	1.4024e-07	5.64191e-06	1266	1266	p1@RNU4ATAC	100151683	p1@RNU4ATAC,100151683
NRF1	MA0018.2	chr2:122494439..122494459,-	1.4024e-07	5.64191e-06	1266	1266	p1@MKI67IP	84365	p1@MKI67IP,84365
NRF1	MA0018.2	chr2:136499305..136499381,+	1.4024e-07	5.64191e-06	1266	1266	p2@UBXN4	23190	p2@UBXN4,23190
NRF1	MA0018.2	chr2:152684922..152684966,-	1.4024e-07	5.64191e-06	1266	1266	p1@ARL5A	26225	p1@ARL5A,26225
NRF1	MA0018.2	chr2:172801987..172801994,+	1.4024e-07	5.64191e-06	1266	1266
NRF1	MA0018.2	chr2:175260368..175260450,-	1.4024e-07	5.64191e-06	1266	1266	p1@CIR1	9541	p1@CIR1,9541
NRF1	MA0018.2	chr2:196521903..196521986,+	1.4024e-07	5.64191e-06	1266	1266	p1@SLC39A10	57181	p1@SLC39A10,57181
NRF1	MA0018.2	chr2:208031542..208031595,-	1.4024e-07	5.64191e-06	1266	1266	p2@KLF7	8609	p2@KLF7,8609
NRF1	MA0018.2	chr2:217537650..217537688,-	1.4024e-07	5.64191e-06	1266	1266	p7@IGFBP5	3488	p7@IGFBP5,3488
NRF1	MA0018.2	chr2:232325416..232325485,+	1.4024e-07	5.64191e-06	1266	1266
NRF1	MA0018.2	chr2:232326318..232326433,+	1.4024e-07	5.64191e-06	1266	1266
NRF1	MA0018.2	chr2:27886432..27886452,-	1.4024e-07	5.64191e-06	1266	1266	p2@SUPT7L	9913	p2@SUPT7L,9913
NRF1	MA0018.2	chr2:29023107..29023125,+	1.4024e-07	5.64191e-06	1266	1266
NRF1	MA0018.2	chr2:71357744..71357791,+	1.4024e-07	5.64191e-06	1266	1266	p1@MPHOSPH10	10199	p1@MPHOSPH10,10199
NRF1	MA0018.2	chr2:73964447..73964495,-	1.4024e-07	5.64191e-06	1266	1266	p1@TPRKB	51002	p1@TPRKB,51002
NRF1	MA0018.2	chr2:99953827..99953894,+	1.4024e-07	5.64191e-06	1266	1266	p1@EIF5B	9669	p1@EIF5B,9669
NRF1	MA0018.2	chr3:116745361..116745370,+	1.4024e-07	5.64191e-06	1266	1266
NRF1	MA0018.2	chr3:128532227..128532420,+	1.4024e-07	5.64191e-06	1266	1266
NRF1	MA0018.2	chr3:128996462..128996466,+	1.4024e-07	5.64191e-06	1266	1266
NRF1	MA0018.2	chr3:156892648..156892690,-	1.4024e-07	5.64191e-06	1266	1266
NRF1	MA0018.2	chr3:185136617..185136629,-	1.4024e-07	5.64191e-06	1266	1266
NRF1	MA0018.2	chr3:44803088..44803126,-	1.4024e-07	5.64191e-06	1266	1266	p1@KIAA1143	57456	p1@KIAA1143,57456
NRF1	MA0018.2	chr3:9519384..9519388,+	1.4024e-07	5.64191e-06	1266	1266
NRF1	MA0018.2	chr4:39640787..39640834,+	1.4024e-07	5.64191e-06	1266	1266
NRF1	MA0018.2	chr4:83350555..83350566,-	1.4024e-07	5.64191e-06	1266	1266	p2@HNRPDL	9987	p2@HNRPDL,9987
NRF1	MA0018.2	chr5:116051914..116051916,+	1.4024e-07	5.64191e-06	1266	1266
NRF1	MA0018.2	chr5:121297650..121297747,+	1.4024e-07	5.64191e-06	1266	1266	p1@SRFBP1	153443	p1@SRFBP1,153443
NRF1	MA0018.2	chr5:134263471..134263507,-	1.4024e-07	5.64191e-06	1266	1266
NRF1	MA0018.2	chr5:139726181..139726197,-	1.4024e-07	5.64191e-06	1266	1266	p1@HBEGF	1839	p1@HBEGF,1839
NRF1	MA0018.2	chr5:179041772..179041791,-	1.4024e-07	5.64191e-06	1266	1266
NRF1	MA0018.2	chr5:43397184..43397286,-	1.4024e-07	5.64191e-06	1266	1266	p1@CCL28	56477	p1@CCL28,56477
NRF1	MA0018.2	chr5:54603590..54603637,+	1.4024e-07	5.64191e-06	1266	1266	p2@SKIV2L2	23517	p2@SKIV2L2,23517
NRF1	MA0018.2	chr5:64858944..64859002,-	1.4024e-07	5.64191e-06	1266	1266	p1@CENPK	64105	p1@CENPK,64105
NRF1	MA0018.2	chr5:74063059..74063089,+	1.4024e-07	5.64191e-06	1266	1266	p1@NSA2	10412	p1@NSA2,10412
NRF1	MA0018.2	chr5:76114872..76114892,+	1.4024e-07	5.64191e-06	1266	1266	p2@F2RL1	2150	p2@F2RL1,2150
NRF1	MA0018.2	chr5:99389203..99389231,-	1.4024e-07	5.64191e-06	1266	1266
NRF1	MA0018.2	chr5:99389233..99389250,-	1.4024e-07	5.64191e-06	1266	1266
NRF1	MA0018.2	chr6:10695149..10695212,+	1.4024e-07	5.64191e-06	1266	1266	p1@PAK1IP1	55003	p1@PAK1IP1,55003
NRF1	MA0018.2	chr6:114178512..114178586,+	1.4024e-07	5.64191e-06	1266	1266	p1@MARCKS	4082	p1@MARCKS,4082
NRF1	MA0018.2	chr6:166756106..166756168,+	1.4024e-07	5.64191e-06	1266	1266	p1@LOC100289495	100289495	p1@LOC100289495,100289495
NRF1	MA0018.2	chr6:18264706..18264794,-	1.4024e-07	5.64191e-06	1266	1266	p1@DEK	7913	p1@DEK,7913
NRF1	MA0018.2	chr6:27782825..27782838,+	1.4024e-07	5.64191e-06	1266	1266	p3@HIST1H2BM	8342	p3@HIST1H2BM,8342
NRF1	MA0018.2	chr6:31797946..31797949,+	1.4024e-07	5.64191e-06	1266	1266
NRF1	MA0018.2	chr6:33285505..33285529,-	1.4024e-07	5.64191e-06	1266	1266	p1@ZBTB22	9278	p1@ZBTB22,9278
NRF1	MA0018.2	chr6:39197241..39197258,-	1.4024e-07	5.64191e-06	1266	1266	p1@KCNK5	8645	p1@KCNK5,8645
NRF1	MA0018.2	chr6:4021554..4021656,+	1.4024e-07	5.64191e-06	1266	1266	p1@PRPF4B	8899	p1@PRPF4B,8899
NRF1	MA0018.2	chr7:107220660..107220722,+	1.4024e-07	5.64191e-06	1266	1266	p1@BCAP29	55973	p1@BCAP29,55973
NRF1	MA0018.2	chr7:123197852..123197890,-	1.4024e-07	5.64191e-06	1266	1266	p1@NDUFA5	4698	p1@NDUFA5,4698
NRF1	MA0018.2	chr7:137198561..137198563,+	1.4024e-07	5.64191e-06	1266	1266
NRF1	MA0018.2	chr7:23545114..23545120,-	1.4024e-07	5.64191e-06	1266	1266
NRF1	MA0018.2	chr7:27779729..27779819,+	1.4024e-07	5.64191e-06	1266	1266	p1@TAX1BP1	8887	p1@TAX1BP1,8887
NRF1	MA0018.2	chr7:2875244..2875267,+	1.4024e-07	5.64191e-06	1266	1266
NRF1	MA0018.2	chr7:35840819..35840848,+	1.4024e-07	5.64191e-06	1266	1266	p1@SEPT7	989	p1@SEPT7,989
NRF1	MA0018.2	chr7:537573..537576,-	1.4024e-07	5.64191e-06	1266	1266
NRF1	MA0018.2	chr8:102681493..102681497,+	1.4024e-07	5.64191e-06	1266	1266
NRF1	MA0018.2	chr8:143695830..143695845,-	1.4024e-07	5.64191e-06	1266	1266	p1@ARC	23237	p1@ARC,23237
NRF1	MA0018.2	chr8:144940065..144940069,-	1.4024e-07	5.64191e-06	1266	1266
NRF1	MA0018.2	chr8:21456098..21456137,+	1.4024e-07	5.64191e-06	1266	1266
NRF1	MA0018.2	chr8:22553181..22553208,+	1.4024e-07	5.64191e-06	1266	1266
NRF1	MA0018.2	chr8:23699989..23700003,-	1.4024e-07	5.64191e-06	1266	1266	p2@STC1	6781	p2@STC1,6781
NRF1	MA0018.2	chr8:90914588..90914663,-	1.4024e-07	5.64191e-06	1266	1266
NRF1	MA0018.2	chr8:92082244..92082289,-	1.4024e-07	5.64191e-06	1266	1266
NRF1	MA0018.2	chr8:97247759..97247780,-	1.4024e-07	5.64191e-06	1266	1266	p1@UQCRB	7381	p1@UQCRB,7381
NRF1	MA0018.2	chr8:99129384..99129407,-	1.4024e-07	5.64191e-06	1266	1266	p1@HRSP12	10247	p1@HRSP12,10247
NRF1	MA0018.2	chr9:77761970..77761976,+	1.4024e-07	5.64191e-06	1266	1266
NRF1	MA0018.2	chrM:10671..10697,+	1.4024e-07	5.64191e-06	1266	1266
NRF1	MA0018.2	chrM:10782..10798,+	1.4024e-07	5.64191e-06	1266	1266
NRF1	MA0018.2	chrM:10910..10956,-	1.4024e-07	5.64191e-06	1266	1266
NRF1	MA0018.2	chrM:11042..11064,+	1.4024e-07	5.64191e-06	1266	1266
NRF1	MA0018.2	chrM:11132..11149,+	1.4024e-07	5.64191e-06	1266	1266
NRF1	MA0018.2	chrM:11197..11203,+	1.4024e-07	5.64191e-06	1266	1266
NRF1	MA0018.2	chrM:11216..11233,+	1.4024e-07	5.64191e-06	1266	1266
NRF1	MA0018.2	chrM:11272..11283,+	1.4024e-07	5.64191e-06	1266	1266
NRF1	MA0018.2	chrM:11557..11580,+	1.4024e-07	5.64191e-06	1266	1266
NRF1	MA0018.2	chrM:11875..11908,+	1.4024e-07	5.64191e-06	1266	1266
NRF1	MA0018.2	chrM:12004..12018,+	1.4024e-07	5.64191e-06	1266	1266
NRF1	MA0018.2	chrM:12331..12348,+	1.4024e-07	5.64191e-06	1266	1266
NRF1	MA0018.2	chrM:13001..13017,+	1.4024e-07	5.64191e-06	1266	1266
NRF1	MA0018.2	chrM:13052..13057,+	1.4024e-07	5.64191e-06	1266	1266
NRF1	MA0018.2	chrM:13325..13381,+	1.4024e-07	5.64191e-06	1266	1266
NRF1	MA0018.2	chrM:13938..13949,+	1.4024e-07	5.64191e-06	1266	1266
NRF1	MA0018.2	chrM:13966..13989,+	1.4024e-07	5.64191e-06	1266	1266
NRF1	MA0018.2	chrM:14316..14373,+	1.4024e-07	5.64191e-06	1266	1266
NRF1	MA0018.2	chrM:14471..14537,-	1.4024e-07	5.64191e-06	1266	1266
NRF1	MA0018.2	chrM:15280..15291,+	1.4024e-07	5.64191e-06	1266	1266
NRF1	MA0018.2	chrM:15464..15549,-	1.4024e-07	5.64191e-06	1266	1266
NRF1	MA0018.2	chrM:15611..15622,+	1.4024e-07	5.64191e-06	1266	1266
NRF1	MA0018.2	chrM:15712..15759,-	1.4024e-07	5.64191e-06	1266	1266
NRF1	MA0018.2	chrM:262..309,-	1.4024e-07	5.64191e-06	1266	1266
NRF1	MA0018.2	chrM:3097..3108,+	1.4024e-07	5.64191e-06	1266	1266
NRF1	MA0018.2	chrM:3533..3576,-	1.4024e-07	5.64191e-06	1266	1266
NRF1	MA0018.2	chrM:4326..4330,-	1.4024e-07	5.64191e-06	1266	1266
NRF1	MA0018.2	chrM:8456..8497,-	1.4024e-07	5.64191e-06	1266	1266
NRF1	MA0018.2	chrX:102840408..102840492,+	1.4024e-07	5.64191e-06	1266	1266	p1@TCEAL4	79921	p1@TCEAL4,79921
NRF1	MA0018.2	chrX:102841758..102841934,-	1.4024e-07	5.64191e-06	1266	1266
NRF1	MA0018.2	chrX:132549506..132549526,-	1.4024e-07	5.64191e-06	1266	1266	p1@GPC4	2239	p1@GPC4,2239
NRF1	MA0018.2	chrX:147133528..147133532,+	1.4024e-07	5.64191e-06	1266	1266
NRF1	MA0018.2	chrX:150151772..150151817,+	1.4024e-07	5.64191e-06	1266	1266	p1@HMGB3	3149	p1@HMGB3,3149
NRF1	MA0018.2	chrX:24095057..24095072,+	1.4024e-07	5.64191e-06	1266	1266
NRF1	MA0018.2	chrX:39647462..39647468,-	1.4024e-07	5.64191e-06	1266	1266
NRF1	MA0018.2	chrX:56764015..56764019,-	1.4024e-07	5.64191e-06	1266	1266	p1@UQCRBP1	442454	p1@UQCRBP1,442454
NRF1	MA0018.2	chrX:80457480..80457501,+	1.4024e-07	5.64191e-06	1266	1266	p3@SH3BGRL	6451	p3@SH3BGRL,6451
SRF	MA0018.2	chr10:64576265..64576295,+	6.30713e-05	7.89143e-06	1206	1206
SRF	MA0018.2	chr10:64576582..64576618,+	6.30713e-05	7.89143e-06	1206	1206
SRF	MA0018.2	chr12:52444929..52444945,-	6.30713e-05	7.89143e-06	1206	1206
SRF	MA0018.2	chr14:74227107..74227127,+	6.30713e-05	7.89143e-06	1206	1206
SRF	MA0018.2	chr14:75726044..75726086,+	6.30713e-05	7.89143e-06	1206	1206
SRF	MA0018.2	chr14:75746722..75746777,+	6.30713e-05	7.89143e-06	1206	1206	p2@FOS	2353	p2@FOS,2353
SRF	MA0018.2	chr14:75747656..75747717,+	6.30713e-05	7.89143e-06	1206	1206
SRF	MA0018.2	chr14:75761130..75761157,+	6.30713e-05	7.89143e-06	1206	1206
SRF	MA0018.2	chr19:13262836..13262849,+	6.30713e-05	7.89143e-06	1206	1206	p4@IER2	9592	p4@IER2,9592
SRF	MA0018.2	chr19:16186984..16187005,-	6.30713e-05	7.89143e-06	1206	1206
SRF	MA0018.2	chr19:54372480..54372496,-	6.30713e-05	7.89143e-06	1206	1206
SRF	MA0018.2	chr20:52740595..52740622,+	6.30713e-05	7.89143e-06	1206	1206
SRF	MA0018.2	chr20:52812214..52812228,+	6.30713e-05	7.89143e-06	1206	1206
SRF	MA0018.2	chr5:137800314..137800357,-	6.30713e-05	7.89143e-06	1206	1206
SRF	MA0018.2	chr5:137800360..137800379,-	6.30713e-05	7.89143e-06	1206	1206
SRF	MA0018.2	chr5:137827728..137827749,-	6.30713e-05	7.89143e-06	1206	1206
SRF	MA0018.2	chr6:28303520..28303535,+	6.30713e-05	7.89143e-06	1206	1206
SRF	MA0018.2	chr6:43138790..43138796,-	6.30713e-05	7.89143e-06	1206	1206
SRF	MA0018.2	chr7:5571009..5571033,-	6.30713e-05	7.89143e-06	1206	1206
SRF	MA0018.2	chr8:128878260..128878287,+	6.30713e-05	7.89143e-06	1206	1206
SRF	MA0018.2	chr8:22553096..22553123,+	6.30713e-05	7.89143e-06	1206	1206
SRF	MA0018.2	chrM:5795..5816,+	6.30713e-05	7.89143e-06	1206	1206
NFYA	MA0018.2	chr10:118764684..118764710,-	0.00235881	1.63414e-05	1269	1269	p1@KIAA1598	57698	p1@KIAA1598,57698
NFYA	MA0018.2	chr10:18948311..18948417,+	0.00235881	1.63414e-05	1269	1269	p1@ARL5B	221079	p1@ARL5B,221079
NFYA	MA0018.2	chr10:33247124..33247207,-	0.00235881	1.63414e-05	1269	1269	p1@ITGB1	3688	p1@ITGB1,3688
NFYA	MA0018.2	chr10:51549546..51549557,+	0.00235881	1.63414e-05	1269	1269	p1@MSMB	4477	p1@MSMB,4477
NFYA	MA0018.2	chr10:70715914..70715943,+	0.00235881	1.63414e-05	1269	1269	p1@DDX21	9188	p1@DDX21,9188
NFYA	MA0018.2	chr10:8100691..8100732,+	0.00235881	1.63414e-05	1269	1269	p5@GATA3	2625	p5@GATA3,2625
NFYA	MA0018.2	chr10:8107688..8107696,+	0.00235881	1.63414e-05	1269	1269
NFYA	MA0018.2	chr10:93392811..93392835,-	0.00235881	1.63414e-05	1269	1269	p1@PPP1R3C	5507	p1@PPP1R3C,5507
NFYA	MA0018.2	chr11:110167331..110167350,-	0.00235881	1.63414e-05	1269	1269	p1@RDX	5962	p1@RDX,5962
NFYA	MA0018.2	chr12:49582837..49582875,-	0.00235881	1.63414e-05	1269	1269	p1@TUBA1A	7846	p1@TUBA1A,7846
NFYA	MA0018.2	chr12:54674482..54674520,+	0.00235881	1.63414e-05	1269	1269	p1@HNRNPA1	3178	p1@HNRNPA1,3178
NFYA	MA0018.2	chr12:69202795..69202810,+	0.00235881	1.63414e-05	1269	1269	p2@MDM2	4193	p2@MDM2,4193
NFYA	MA0018.2	chr12:75905374..75905420,-	0.00235881	1.63414e-05	1269	1269	p1@KRR1	11103	p1@KRR1,11103
NFYA	MA0018.2	chr13:33112899..33112948,-	0.00235881	1.63414e-05	1269	1269	p1@N4BP2L2	10443	p1@N4BP2L2,10443
NFYA	MA0018.2	chr13:41593425..41593480,-	0.00235881	1.63414e-05	1269	1269	p1@ELF1	1997	p1@ELF1,1997
NFYA	MA0018.2	chr14:70233822..70233868,+	0.00235881	1.63414e-05	1269	1269	p1@SRSF5	6430	p1@SRSF5,6430
NFYA	MA0018.2	chr14:77353107..77353116,-	0.00235881	1.63414e-05	1269	1269
NFYA	MA0018.2	chr15:49447771..49447822,-	0.00235881	1.63414e-05	1269	1269	p1@COPS2	9318	p1@COPS2,9318
NFYA	MA0018.2	chr16:3546164..3546173,+	0.00235881	1.63414e-05	1269	1269
NFYA	MA0018.2	chr17:17399701..17399716,-	0.00235881	1.63414e-05	1269	1269	p1@RASD1	51655	p1@RASD1,51655
NFYA	MA0018.2	chr17:26794793..26794802,+	0.00235881	1.63414e-05	1269	1269
NFYA	MA0018.2	chr17:43100968..43100972,-	0.00235881	1.63414e-05	1269	1269
NFYA	MA0018.2	chr17:43394372..43394435,-	0.00235881	1.63414e-05	1269	1269	p1@MAP3K14	9020	p1@MAP3K14,9020
NFYA	MA0018.2	chr17:46035187..46035260,-	0.00235881	1.63414e-05	1269	1269	p1@PRR15L	79170	p1@PRR15L,79170
NFYA	MA0018.2	chr17:59940813..59940828,-	0.00235881	1.63414e-05	1269	1269	p2@BRIP1	83990	p2@BRIP1,83990
NFYA	MA0018.2	chr17:62500904..62500938,-	0.00235881	1.63414e-05	1269	1269
NFYA	MA0018.2	chr17:62502968..62503006,-	0.00235881	1.63414e-05	1269	1269	p2@DDX5	1655	p2@DDX5,1655
NFYA	MA0018.2	chr17:8286500..8286518,-	0.00235881	1.63414e-05	1269	1269	p1@RPL26	6154	p1@RPL26,6154
NFYA	MA0018.2	chr18:12657988..12658128,-	0.00235881	1.63414e-05	1269	1269	p1@SPIRE1	56907	p1@SPIRE1,56907
NFYA	MA0018.2	chr18:47013586..47013633,-	0.00235881	1.63414e-05	1269	1269	p1@C18orf32	497661	p1@C18orf32,497661
NFYA	MA0018.2	chr19:1269324..1269339,+	0.00235881	1.63414e-05	1269	1269	p1@CIRBP	1153	p1@CIRBP,1153
NFYA	MA0018.2	chr19:12902289..12902307,+	0.00235881	1.63414e-05	1269	1269	p1@JUNB	3726	p1@JUNB,3726
NFYA	MA0018.2	chr19:13054915..13054933,+	0.00235881	1.63414e-05	1269	1269
NFYA	MA0018.2	chr19:39327235..39327239,-	0.00235881	1.63414e-05	1269	1269
NFYA	MA0018.2	chr19:39897478..39897493,+	0.00235881	1.63414e-05	1269	1269	p1@ZFP36	7538	p1@ZFP36,7538
NFYA	MA0018.2	chr19:49140609..49140643,-	0.00235881	1.63414e-05	1269	1269	p1@DBP	1628	p1@DBP,1628
NFYA	MA0018.2	chr1:145116327..145116343,+	0.00235881	1.63414e-05	1269	1269
NFYA	MA0018.2	chr1:145438482..145438501,+	0.00235881	1.63414e-05	1269	1269	p1@TXNIP	10628	p1@TXNIP,10628
NFYA	MA0018.2	chr1:153963227..153963249,+	0.00235881	1.63414e-05	1269	1269	p1@RPS27	6232	p1@RPS27,6232
NFYA	MA0018.2	chr1:205719295..205719353,-	0.00235881	1.63414e-05	1269	1269	p1@NUCKS1	64710	p1@NUCKS1,64710
NFYA	MA0018.2	chr1:22351977..22352017,+	0.00235881	1.63414e-05	1269	1269
NFYA	MA0018.2	chr1:24018278..24018303,+	0.00235881	1.63414e-05	1269	1269	p1@RPL11	6135	p1@RPL11,6135
NFYA	MA0018.2	chr1:41328026..41328043,-	0.00235881	1.63414e-05	1269	1269	p1@CITED4	163732	p1@CITED4,163732
NFYA	MA0018.2	chr1:59249707..59249727,-	0.00235881	1.63414e-05	1269	1269	p1@JUN	3725	p1@JUN,3725
NFYA	MA0018.2	chr1:6259641..6259690,-	0.00235881	1.63414e-05	1269	1269	p1@RPL22	6146	p1@RPL22,6146
NFYA	MA0018.2	chr1:71546690..71546730,-	0.00235881	1.63414e-05	1269	1269	p1@ZRANB2	9406	p1@ZRANB2,9406
NFYA	MA0018.2	chr1:8086360..8086378,-	0.00235881	1.63414e-05	1269	1269	p1@ERRFI1	54206	p1@ERRFI1,54206
NFYA	MA0018.2	chr1:86046433..86046453,+	0.00235881	1.63414e-05	1269	1269	p1@CYR61	3491	p1@CYR61,3491
NFYA	MA0018.2	chr1:90978887..90978891,+	0.00235881	1.63414e-05	1269	1269
NFYA	MA0018.2	chr20:16710634..16710698,+	0.00235881	1.63414e-05	1269	1269	p1@SNRPB2	6629	p1@SNRPB2,6629
NFYA	MA0018.2	chr20:30193083..30193098,+	0.00235881	1.63414e-05	1269	1269	p1@ID1	3397	p1@ID1,3397
NFYA	MA0018.2	chr20:42090013..42090018,+	0.00235881	1.63414e-05	1269	1269	p2@SRSF6	6431	p2@SRSF6,6431
NFYA	MA0018.2	chr20:43954994..43955045,-	0.00235881	1.63414e-05	1269	1269
NFYA	MA0018.2	chr20:49241036..49241049,-	0.00235881	1.63414e-05	1269	1269
NFYA	MA0018.2	chr20:52790516..52790531,-	0.00235881	1.63414e-05	1269	1269	p1@CYP24A1	1591	p1@CYP24A1,1591
NFYA	MA0018.2	chr20:55213735..55213739,+	0.00235881	1.63414e-05	1269	1269
NFYA	MA0018.2	chr20:57466759..57466785,+	0.00235881	1.63414e-05	1269	1269	p76@GNAS	2778	p76@GNAS,2778
NFYA	MA0018.2	chr20:57609938..57609952,-	0.00235881	1.63414e-05	1269	1269
NFYA	MA0018.2	chr20:62153268..62153299,-	0.00235881	1.63414e-05	1269	1269
NFYA	MA0018.2	chr21:41239344..41239371,+	0.00235881	1.63414e-05	1269	1269	p1@PCP4	5121	p1@PCP4,5121
NFYA	MA0018.2	chr21:44846999..44847017,-	0.00235881	1.63414e-05	1269	1269	p1@SIK1	150094	p1@SIK1,150094
NFYA	MA0018.2	chr22:32435449..32435460,+	0.00235881	1.63414e-05	1269	1269
NFYA	MA0018.2	chr2:100938607..100938634,-	0.00235881	1.63414e-05	1269	1269
NFYA	MA0018.2	chr2:110371905..110371950,+	0.00235881	1.63414e-05	1269	1269	p1@SOWAHC	65124	p1@SOWAHC,65124
NFYA	MA0018.2	chr2:232329186..232329215,-	0.00235881	1.63414e-05	1269	1269	p1@NCL	4691	p1@NCL,4691
NFYA	MA0018.2	chr2:72376038..72376056,-	0.00235881	1.63414e-05	1269	1269
NFYA	MA0018.2	chr2:85329818..85329824,-	0.00235881	1.63414e-05	1269	1269
NFYA	MA0018.2	chr2:9983555..9983641,+	0.00235881	1.63414e-05	1269	1269	p1@TAF1B	9014	p1@TAF1B,9014
NFYA	MA0018.2	chr3:133292432..133292453,+	0.00235881	1.63414e-05	1269	1269	p4@CDV3	55573	p4@CDV3,55573
NFYA	MA0018.2	chr3:14166625..14166649,+	0.00235881	1.63414e-05	1269	1269	p1@TMEM43	79188	p1@TMEM43,79188
NFYA	MA0018.2	chr3:145878750..145878861,-	0.00235881	1.63414e-05	1269	1269	p40@PLOD2	5352	p40@PLOD2,5352
NFYA	MA0018.2	chr3:150264555..150264592,+	0.00235881	1.63414e-05	1269	1269	p1@EIF2A	83939	p1@EIF2A,83939
NFYA	MA0018.2	chr3:158390282..158390521,-	0.00235881	1.63414e-05	1269	1269	p1@LXN	56925	p1@LXN,56925
NFYA	MA0018.2	chr3:193853927..193853944,+	0.00235881	1.63414e-05	1269	1269	p1@HES1	3280	p1@HES1,3280
NFYA	MA0018.2	chr3:39195037..39195069,-	0.00235881	1.63414e-05	1269	1269	p2@CSRNP1	64651	p2@CSRNP1,64651
NFYA	MA0018.2	chr3:39448201..39448222,+	0.00235881	1.63414e-05	1269	1269	p1@RPSA	3921	p1@RPSA,3921
NFYA	MA0018.2	chr3:52720016..52720057,+	0.00235881	1.63414e-05	1269	1269	p1@GNL3	26354	p1@GNL3,26354
NFYA	MA0018.2	chr3:64084142..64084147,-	0.00235881	1.63414e-05	1269	1269
NFYA	MA0018.2	chr4:164253738..164253756,-	0.00235881	1.63414e-05	1269	1269	p1@NPY1R	4886	p1@NPY1R,4886
NFYA	MA0018.2	chr4:18023350..18023385,-	0.00235881	1.63414e-05	1269	1269	p1@LCORL	254251	p1@LCORL,254251
NFYA	MA0018.2	chr5:10488861..10488883,+	0.00235881	1.63414e-05	1269	1269
NFYA	MA0018.2	chr5:137514306..137514331,-	0.00235881	1.63414e-05	1269	1269	p1@BRD8	10902	p1@BRD8,10902
NFYA	MA0018.2	chr5:138629628..138629688,+	0.00235881	1.63414e-05	1269	1269	p2@MATR3	9782	p2@MATR3,9782
NFYA	MA0018.2	chr5:170814846..170814864,+	0.00235881	1.63414e-05	1269	1269	p1@NPM1	4869	p1@NPM1,4869
NFYA	MA0018.2	chr5:33441053..33441109,+	0.00235881	1.63414e-05	1269	1269	p1@TARS	6897	p1@TARS,6897
NFYA	MA0018.2	chr5:77072098..77072139,-	0.00235881	1.63414e-05	1269	1269	p2@TBCA	6902	p2@TBCA,6902
NFYA	MA0018.2	chr6:12290586..12290600,+	0.00235881	1.63414e-05	1269	1269	p1@EDN1	1906	p1@EDN1,1906
NFYA	MA0018.2	chr6:134495992..134496010,-	0.00235881	1.63414e-05	1269	1269	p1@SGK1	6446	p1@SGK1,6446
NFYA	MA0018.2	chr6:136610911..136610990,-	0.00235881	1.63414e-05	1269	1269	p1@BCLAF1	9774	p1@BCLAF1,9774
NFYA	MA0018.2	chr6:24719375..24719391,-	0.00235881	1.63414e-05	1269	1269	p2@C6orf62	81688	p2@C6orf62,81688
NFYA	MA0018.2	chr6:35656685..35656701,-	0.00235881	1.63414e-05	1269	1269	p1@FKBP5	2289	p1@FKBP5,2289
NFYA	MA0018.2	chr7:116139744..116139818,+	0.00235881	1.63414e-05	1269	1269	p1@CAV2	858	p1@CAV2,858
NFYA	MA0018.2	chr7:16921601..16921614,-	0.00235881	1.63414e-05	1269	1269	p1@AGR3	155465	p1@AGR3,155465
NFYA	MA0018.2	chr7:23286379..23286401,+	0.00235881	1.63414e-05	1269	1269	p1@GPNMB	10457	p1@GPNMB,10457
NFYA	MA0018.2	chr7:30544405..30544459,-	0.00235881	1.63414e-05	1269	1269	p1@GGCT	79017	p1@GGCT,79017
NFYA	MA0018.2	chr8:100905896..100905920,-	0.00235881	1.63414e-05	1269	1269	p1@COX6C	1345	p1@COX6C,1345
NFYA	MA0018.2	chr8:101734308..101734321,-	0.00235881	1.63414e-05	1269	1269	p1@PABPC1	26986	p1@PABPC1,26986
NFYA	MA0018.2	chr8:103667935..103667960,-	0.00235881	1.63414e-05	1269	1269	p1@KLF10	7071	p1@KLF10,7071
NFYA	MA0018.2	chr8:109260930..109260958,-	0.00235881	1.63414e-05	1269	1269	p1@EIF3E	3646	p1@EIF3E,3646
NFYA	MA0018.2	chr8:109455845..109455889,+	0.00235881	1.63414e-05	1269	1269	p1@TTC35	9694	p1@TTC35,9694
NFYA	MA0018.2	chr8:126442570..126442624,+	0.00235881	1.63414e-05	1269	1269	p1@TRIB1	10221	p1@TRIB1,10221
NFYA	MA0018.2	chr8:128748308..128748324,+	0.00235881	1.63414e-05	1269	1269	p2@MYC	4609	p2@MYC,4609
NFYA	MA0018.2	chr8:22550982..22550999,-	0.00235881	1.63414e-05	1269	1269	p1@EGR3	1960	p1@EGR3,1960
NFYA	MA0018.2	chr8:86132569..86132625,-	0.00235881	1.63414e-05	1269	1269	p1@C8orf59	401466	p1@C8orf59,401466
NFYA	MA0018.2	chr8:98656336..98656535,+	0.00235881	1.63414e-05	1269	1269	p1@MTDH	92140	p1@MTDH,92140
NFYA	MA0018.2	chr9:111775772..111775831,-	0.00235881	1.63414e-05	1269	1269	p1@CTNNAL1	8727	p1@CTNNAL1,8727
NFYA	MA0018.2	chr9:135894802..135894817,+	0.00235881	1.63414e-05	1269	1269
NFYA	MA0018.2	chrM:10464..10480,+	0.00235881	1.63414e-05	1269	1269
NFYA	MA0018.2	chrM:389..415,-	0.00235881	1.63414e-05	1269	1269
NFYA	MA0018.2	chrX:16737718..16737778,+	0.00235881	1.63414e-05	1269	1269	p1@SYAP1	94056	p1@SYAP1,94056
NFYA	MA0018.2	chrX:80457565..80457674,+	0.00235881	1.63414e-05	1269	1269	p1@SH3BGRL	6451	p1@SH3BGRL,6451
NFYA	MA0018.2	chr10:33553169..33553178,-	0.000277069	2.18632e-05	1266	1266
NFYA	MA0018.2	chr11:62554184..62554207,+	0.000277069	2.18632e-05	1266	1266
NFYA	MA0018.2	chr12:56727954..56727978,+	0.000277069	2.18632e-05	1266	1266
NFYA	MA0018.2	chr14:100680846..100680876,-	0.000277069	2.18632e-05	1266	1266
NFYA	MA0018.2	chr16:4233952..4233981,-	0.000277069	2.18632e-05	1266	1266
NFYA	MA0018.2	chr17:17743452..17743466,-	0.000277069	2.18632e-05	1266	1266
NFYA	MA0018.2	chr17:55927626..55927653,+	0.000277069	2.18632e-05	1266	1266
NFYA	MA0018.2	chr17:58469901..58469920,+	0.000277069	2.18632e-05	1266	1266	p2@C17orf64	124773	p2@C17orf64,124773
NFYA	MA0018.2	chr17:73545703..73545732,+	0.000277069	2.18632e-05	1266	1266
NFYA	MA0018.2	chr17:76124760..76124775,-	0.000277069	2.18632e-05	1266	1266	p2@TMC6	11322	p2@TMC6,11322
NFYA	MA0018.2	chr17:80250634..80250653,-	0.000277069	2.18632e-05	1266	1266
NFYA	MA0018.2	chr18:3449330..3449344,+	0.000277069	2.18632e-05	1266	1266	p10@TGIF1	7050	p10@TGIF1,7050
NFYA	MA0018.2	chr1:149824160..149824183,+	0.000277069	2.18632e-05	1266	1266	p1@HIST2H3A	126961	p1@HIST2H3A,126961;p1@HIST2H3C,333932;p1@HIST2H3D,653604
NFYA	MA0018.2	chr1:19138141..19138145,-	0.000277069	2.18632e-05	1266	1266
NFYA	MA0018.2	chr22:36925560..36925587,+	0.000277069	2.18632e-05	1266	1266
NFYA	MA0018.2	chr3:156878058..156878089,+	0.000277069	2.18632e-05	1266	1266
NFYA	MA0018.2	chr3:51422421..51422483,-	0.000277069	2.18632e-05	1266	1266
NFYA	MA0018.2	chr6:26108355..26108371,-	0.000277069	2.18632e-05	1266	1266	p1@HIST1H1T	3010	p1@HIST1H1T,3010
NFYB	MA0018.2	chr14:68212188..68212190,-	5.23895e-05	3.4074e-05	1258	1258
NFYB	MA0018.2	chr16:2810376..2810461,+	5.23895e-05	3.4074e-05	1258	1258
NFYB	MA0018.2	chr16:68363429..68363434,-	5.23895e-05	3.4074e-05	1258	1258
NFYB	MA0018.2	chr17:70222842..70222846,-	5.23895e-05	3.4074e-05	1258	1258
NFYB	MA0018.2	chr1:153970625..153970627,-	5.23895e-05	3.4074e-05	1258	1258
NFYB	MA0018.2	chr1:154089436..154089442,+	5.23895e-05	3.4074e-05	1258	1258
NFYB	MA0018.2	chr1:30383858..30383859,-	5.23895e-05	3.4074e-05	1258	1258
NFYB	MA0018.2	chr1:45238313..45238319,+	5.23895e-05	3.4074e-05	1258	1258
NFYB	MA0018.2	chr1:48913605..48913611,+	5.23895e-05	3.4074e-05	1258	1258
NFYB	MA0018.2	chr2:133015219..133015274,-	5.23895e-05	3.4074e-05	1258	1258	p4@ANKRD30BL	100132004	p4@ANKRD30BL,100132004;,100132154;,554226
NFYB	MA0018.2	chr3:111598263..111598265,-	5.23895e-05	3.4074e-05	1258	1258
NFYB	MA0018.2	chr3:155726668..155726670,-	5.23895e-05	3.4074e-05	1258	1258
NFYB	MA0018.2	chr3:30346024..30346025,-	5.23895e-05	3.4074e-05	1258	1258
NFYB	MA0018.2	chr4:181406038..181406044,-	5.23895e-05	3.4074e-05	1258	1258
NFYB	MA0018.2	chr5:180467952..180467955,+	5.23895e-05	3.4074e-05	1258	1258
NFYB	MA0018.2	chr5:76900272..76900276,-	5.23895e-05	3.4074e-05	1258	1258
NFYB	MA0018.2	chr9:125707173..125707177,+	5.23895e-05	3.4074e-05	1258	1258
NRF1	MA0018.2	chr10:102131191..102131237,+	1.4024e-07	4.45322e-05	1266	1266
NRF1	MA0018.2	chr10:33553169..33553178,-	1.4024e-07	4.45322e-05	1266	1266
NRF1	MA0018.2	chr10:50911313..50911330,-	1.4024e-07	4.45322e-05	1266	1266
NRF1	MA0018.2	chr10:69644837..69644886,-	1.4024e-07	4.45322e-05	1266	1266
NRF1	MA0018.2	chr10:76585858..76585871,-	1.4024e-07	4.45322e-05	1266	1266
NRF1	MA0018.2	chr10:8097723..8097743,+	1.4024e-07	4.45322e-05	1266	1266
NRF1	MA0018.2	chr11:10530732..10530733,-	1.4024e-07	4.45322e-05	1266	1266	p1@MTRNR2L2	100462981	p1@MTRNR2L2,100462981;p1@MTRNR2L8,100463486
NRF1	MA0018.2	chr11:10531741..10531759,-	1.4024e-07	4.45322e-05	1266	1266
NRF1	MA0018.2	chr11:35385709..35385728,-	1.4024e-07	4.45322e-05	1266	1266
NRF1	MA0018.2	chr11:45848286..45848302,-	1.4024e-07	4.45322e-05	1266	1266
NRF1	MA0018.2	chr11:60361859..60361861,+	1.4024e-07	4.45322e-05	1266	1266
NRF1	MA0018.2	chr11:62554184..62554207,+	1.4024e-07	4.45322e-05	1266	1266
NRF1	MA0018.2	chr11:71823904..71823925,+	1.4024e-07	4.45322e-05	1266	1266
NRF1	MA0018.2	chr11:75115462..75115474,+	1.4024e-07	4.45322e-05	1266	1266	p1@SNORD15B	114599	p1@SNORD15B,114599
NRF1	MA0018.2	chr11:85195010..85195053,+	1.4024e-07	4.45322e-05	1266	1266
NRF1	MA0018.2	chr11:85195053..85195135,-	1.4024e-07	4.45322e-05	1266	1266
NRF1	MA0018.2	chr11:85195054..85195110,+	1.4024e-07	4.45322e-05	1266	1266
NRF1	MA0018.2	chr11:85195151..85195168,+	1.4024e-07	4.45322e-05	1266	1266
NRF1	MA0018.2	chr11:85195189..85195205,+	1.4024e-07	4.45322e-05	1266	1266
NRF1	MA0018.2	chr11:85195218..85195243,+	1.4024e-07	4.45322e-05	1266	1266
NRF1	MA0018.2	chr11:85539122..85539132,-	1.4024e-07	4.45322e-05	1266	1266
NRF1	MA0018.2	chr12:120729581..120729615,+	1.4024e-07	4.45322e-05	1266	1266
NRF1	MA0018.2	chr12:120729704..120729708,-	1.4024e-07	4.45322e-05	1266	1266
NRF1	MA0018.2	chr12:120729985..120730005,+	1.4024e-07	4.45322e-05	1266	1266
NRF1	MA0018.2	chr12:120731032..120731051,-	1.4024e-07	4.45322e-05	1266	1266
NRF1	MA0018.2	chr12:122240988..122241004,+	1.4024e-07	4.45322e-05	1266	1266
NRF1	MA0018.2	chr12:127650618..127650687,-	1.4024e-07	4.45322e-05	1266	1266
NRF1	MA0018.2	chr12:127650883..127650899,+	1.4024e-07	4.45322e-05	1266	1266
NRF1	MA0018.2	chr12:127650900..127650948,-	1.4024e-07	4.45322e-05	1266	1266
NRF1	MA0018.2	chr12:127650982..127650997,-	1.4024e-07	4.45322e-05	1266	1266
NRF1	MA0018.2	chr12:20704366..20704465,+	1.4024e-07	4.45322e-05	1266	1266
NRF1	MA0018.2	chr12:20704431..20704455,-	1.4024e-07	4.45322e-05	1266	1266
NRF1	MA0018.2	chr12:34372645..34372687,-	1.4024e-07	4.45322e-05	1266	1266
NRF1	MA0018.2	chr12:56727954..56727978,+	1.4024e-07	4.45322e-05	1266	1266
NRF1	MA0018.2	chr12:6619381..6619395,+	1.4024e-07	4.45322e-05	1266	1266	p1@SCARNA10	692148	p1@SCARNA10,692148
NRF1	MA0018.2	chr13:22627238..22627249,-	1.4024e-07	4.45322e-05	1266	1266
NRF1	MA0018.2	chr13:45009572..45009604,+	1.4024e-07	4.45322e-05	1266	1266
NRF1	MA0018.2	chr14:100680846..100680876,-	1.4024e-07	4.45322e-05	1266	1266
NRF1	MA0018.2	chr14:20811267..20811322,+	1.4024e-07	4.45322e-05	1266	1266	p2@PARP2	10038	p2@PARP2,10038
NRF1	MA0018.2	chr14:20811362..20811424,+	1.4024e-07	4.45322e-05	1266	1266	p6@PARP2	10038	p6@PARP2,10038
NRF1	MA0018.2	chr14:20811454..20811465,-	1.4024e-07	4.45322e-05	1266	1266
NRF1	MA0018.2	chr14:20811469..20811488,-	1.4024e-07	4.45322e-05	1266	1266
NRF1	MA0018.2	chr14:20811496..20811529,-	1.4024e-07	4.45322e-05	1266	1266
NRF1	MA0018.2	chr14:20811546..20811584,-	1.4024e-07	4.45322e-05	1266	1266	p1@RPPH1	85495	p1@RPPH1,85495
NRF1	MA0018.2	chr14:50065376..50065425,+	1.4024e-07	4.45322e-05	1266	1266	p3@LRR1	122769	p3@LRR1,122769
NRF1	MA0018.2	chr14:95999955..95999971,-	1.4024e-07	4.45322e-05	1266	1266	p1@SCARNA13	677768	p1@SCARNA13,677768
NRF1	MA0018.2	chr15:64683151..64683159,-	1.4024e-07	4.45322e-05	1266	1266
NRF1	MA0018.2	chr15:74220536..74220564,-	1.4024e-07	4.45322e-05	1266	1266	p3@LOC100287616	100287616	p3@LOC100287616,100287616
NRF1	MA0018.2	chr15:99395486..99395494,-	1.4024e-07	4.45322e-05	1266	1266
NRF1	MA0018.2	chr15:99397138..99397168,+	1.4024e-07	4.45322e-05	1266	1266
NRF1	MA0018.2	chr15:99443163..99443182,+	1.4024e-07	4.45322e-05	1266	1266
NRF1	MA0018.2	chr16:3070209..3070256,-	1.4024e-07	4.45322e-05	1266	1266	p3@CLDN6	9074	p3@CLDN6,9074
NRF1	MA0018.2	chr16:33962490..33962505,+	1.4024e-07	4.45322e-05	1266	1266
NRF1	MA0018.2	chr16:33963051..33963078,+	1.4024e-07	4.45322e-05	1266	1266
NRF1	MA0018.2	chr16:33963085..33963113,+	1.4024e-07	4.45322e-05	1266	1266
NRF1	MA0018.2	chr16:33963160..33963183,+	1.4024e-07	4.45322e-05	1266	1266
NRF1	MA0018.2	chr16:33963205..33963248,+	1.4024e-07	4.45322e-05	1266	1266
NRF1	MA0018.2	chr16:33963263..33963280,+	1.4024e-07	4.45322e-05	1266	1266
NRF1	MA0018.2	chr16:33963284..33963295,+	1.4024e-07	4.45322e-05	1266	1266
NRF1	MA0018.2	chr16:33963307..33963381,+	1.4024e-07	4.45322e-05	1266	1266
NRF1	MA0018.2	chr16:33963349..33963394,-	1.4024e-07	4.45322e-05	1266	1266
NRF1	MA0018.2	chr16:33963426..33963440,+	1.4024e-07	4.45322e-05	1266	1266
NRF1	MA0018.2	chr16:33963702..33963740,+	1.4024e-07	4.45322e-05	1266	1266
NRF1	MA0018.2	chr16:33963885..33963944,+	1.4024e-07	4.45322e-05	1266	1266
NRF1	MA0018.2	chr16:33963973..33964013,+	1.4024e-07	4.45322e-05	1266	1266
NRF1	MA0018.2	chr16:33964119..33964149,+	1.4024e-07	4.45322e-05	1266	1266
NRF1	MA0018.2	chr16:33965418..33965444,+	1.4024e-07	4.45322e-05	1266	1266
NRF1	MA0018.2	chr16:33965548..33965570,+	1.4024e-07	4.45322e-05	1266	1266
NRF1	MA0018.2	chr16:33966053..33966061,+	1.4024e-07	4.45322e-05	1266	1266
NRF1	MA0018.2	chr16:4233952..4233981,-	1.4024e-07	4.45322e-05	1266	1266
NRF1	MA0018.2	chr16:47538712..47538741,+	1.4024e-07	4.45322e-05	1266	1266
NRF1	MA0018.2	chr16:47538801..47538830,+	1.4024e-07	4.45322e-05	1266	1266
NRF1	MA0018.2	chr16:47539078..47539114,+	1.4024e-07	4.45322e-05	1266	1266
NRF1	MA0018.2	chr16:47539123..47539137,+	1.4024e-07	4.45322e-05	1266	1266
NRF1	MA0018.2	chr16:47539167..47539197,+	1.4024e-07	4.45322e-05	1266	1266
NRF1	MA0018.2	chr17:17743452..17743466,-	1.4024e-07	4.45322e-05	1266	1266
NRF1	MA0018.2	chr17:19355659..19355697,+	1.4024e-07	4.45322e-05	1266	1266
NRF1	MA0018.2	chr17:19355708..19355726,-	1.4024e-07	4.45322e-05	1266	1266
NRF1	MA0018.2	chr17:19355981..19356006,+	1.4024e-07	4.45322e-05	1266	1266
NRF1	MA0018.2	chr17:33478143..33478177,+	1.4024e-07	4.45322e-05	1266	1266
NRF1	MA0018.2	chr17:33478183..33478193,-	1.4024e-07	4.45322e-05	1266	1266
NRF1	MA0018.2	chr17:33478201..33478210,-	1.4024e-07	4.45322e-05	1266	1266
[truncated: 1,971 more rows]

## Sheet: SuppData3.HRG-EGF_RegNet_inters
Supplementary Data 3
Inferred regulatory interactions shared by the MCF-7 HRG and EGF time-courses. Each row associates a TF to a target promoter/gene.
TF Name	Motif	Promoter	Enrichment P value HRG [-1500,+500] bp	Enrichment P value HRG [-300,+100] bp	Cluster id HRG [-1500,+500] bp	Cluster Id HRG [-300,+100] bp	Enrichment P value EGF [-1500,+500] bp	Enrichment P value EGF [-300,+100] bp	Cluster id EGF [-1500,+500] bp	Cluster Id EGF [-300,+100] bp	Main Gene Name	Main Gene id (Entrez)	Full list of genes (name, Entrez id)
E2F4	MA0470.1	chr17:56736656..56736674,-	7.43667e-06	5.61851e-17	3103	3103	3.22045e-11	1.51691e-13	1257	995
E2F4	MA0470.1	chr1:228645796..228645822,+	7.43667e-06	5.61851e-17	3103	3103	3.22045e-11	1.51691e-13	1257	995	p1@HIST3H2BB	128312	p1@HIST3H2BB,128312
E2F4	MA0470.1	chr22:43011247..43011253,+	7.43667e-06	5.61851e-17	3103	3103	3.22045e-11	1.51691e-13	1257	995	p1@RNU12	267010	p1@RNU12,267010
E2F4	MA0470.1	chr6:26043932..26043947,-	7.43667e-06	5.61851e-17	3103	3103	3.22045e-11	1.51691e-13	1257	995	p1@HIST1H2BB	3018	p1@HIST1H2BB,3018
E2F4	MA0470.1	chr6:26104154..26104169,+	7.43667e-06	5.61851e-17	3103	3103	3.22045e-11	1.51691e-13	1257	995	p1@HIST1H4C	8364	p1@HIST1H4C,8364
E2F4	MA0470.1	chr6:26124393..26124422,+	7.43667e-06	5.61851e-17	3103	3103	3.22045e-11	1.51691e-13	1257	995	p1@HIST1H2AC	8334	p1@HIST1H2AC,8334
E2F4	MA0470.1	chr6:26189331..26189346,-	7.43667e-06	5.61851e-17	3103	3103	3.22045e-11	1.51691e-13	1257	995	p3@HIST1H4A	121504	p3@HIST1H4A,121504;p3@HIST1H4B,554313;p3@HIST1H4D,8294;p3@HIST1H4E,8359;p3@HIST1H4F,8360;p3@HIST1H4H,8361;p3@HIST1H4I,8362;p3@HIST1H4J,8363;p3@HIST1H4K,8364;p3@HIST1H4L,8365;p3@HIST2H4A,8366;p3@HIST2H4B,8367;p3@HIST4H4,8368;p4@HIST1H4C,8370
E2F4	MA0470.1	chr6:26216881..26216895,-	7.43667e-06	5.61851e-17	3103	3103	3.22045e-11	1.51691e-13	1257	995	p6@HIST1H2BC	8339	p6@HIST1H2BC,8339;p6@HIST1H2BF,8343;p6@HIST1H2BG,8344;p6@HIST1H2BI,8346;p7@HIST1H2BE,8347
E2F4	MA0470.1	chr6:26217140..26217155,+	7.43667e-06	5.61851e-17	3103	3103	3.22045e-11	1.51691e-13	1257	995	p1@HIST1H2AE	3012	p1@HIST1H2AE,3012
E2F4	MA0470.1	chr6:27100811..27100830,+	7.43667e-06	5.61851e-17	3103	3103	3.22045e-11	1.51691e-13	1257	995	p2@HIST1H2AG	8969	p2@HIST1H2AG,8969
[truncated: 790 more rows]

## Sheet: SuppData4.HistoneCluster
Supplementary Data 4
[truncated: 39 more rows]

## Sheet: SuppData5.HRG_SRF_RegCascade
Supplementary Data 5
[truncated: 168 more rows]

## Sheet: SuppData6.EGF_SRF_RegCascade
Supplementary Data 6
[truncated: 44 more rows]
