# Supplementary material for: Promoter-level expression clustering identifies time development of transcriptional regulatory cascades initiated by ErbB receptors in breast cancer cells
Source: Sci Rep. 2015 Jul 16;5:11999. doi: 10.1038/srep11999 (PMC4503981; doi:10.1038/srep11999)
Supplement: Supplementary Data 7 [file srep11999-s3.zip]

Archive with 1 entries (1 files):
- SuppData_7-Jaspar_motifs.pfm.txt
