# Supplementary material for: Promoter-level expression clustering identifies time development of transcriptional regulatory cascades initiated by ErbB receptors in breast cancer cells
Source: Sci Rep. 2015 Jul 16;5:11999. doi: 10.1038/srep11999 (PMC4503981; doi:10.1038/srep11999)
Supplement: Supplementary Data 7 [file srep11999-s3.zip › SuppData_7-Jaspar_motifs.pfm.txt]

MEME version 4.4

ALPHABET= ACGT

strands: + -

Background letter frequencies (from uniform background):
A 0.25000 C 0.25000 G 0.25000 T 0.25000 

MOTIF MA0002.2_RUNX1 

letter-probability matrix: alength= 4 w= 11 nsites= 2000 E= 0
  0.143500	  0.248000	  0.348000	  0.260500	
  0.117000	  0.242500	  0.233500	  0.407000	
  0.061500	  0.536000	  0.074500	  0.328000	
  0.028500	  0.000000	  0.003500	  0.968000	
  0.000000	  0.037500	  0.936000	  0.026500	
  0.043500	  0.063500	  0.035000	  0.858000	
  0.000000	  0.000000	  0.993500	  0.006500	
  0.008500	  0.021000	  0.924000	  0.046500	
  0.005000	  0.200000	  0.125500	  0.669500	
  0.065500	  0.231500	  0.040500	  0.662500	
  0.250000	  0.079000	  0.144500	  0.526500	

MOTIF MA0003.2_TFAP2A 

letter-probability matrix: alength= 4 w= 15 nsites= 5098 E= 0
  0.272067	  0.319733	  0.166928	  0.241271	
  0.419969	  0.207925	  0.155355	  0.216752	
  0.142605	  0.295410	  0.173401	  0.388584	
  0.297568	  0.101805	  0.193213	  0.407415	
  0.010985	  0.235190	  0.728129	  0.025696	
  0.000000	  1.000000	  0.000000	  0.000000	
  0.000000	  0.934092	  0.000000	  0.065908	
  0.012162	  0.340526	  0.016673	  0.630639	
  0.067870	  0.535308	  0.336406	  0.060416	
  0.733229	  0.046293	  0.180463	  0.040016	
  0.090231	  0.000000	  0.909769	  0.000000	
  0.000000	  0.000000	  1.000000	  0.000000	
  0.022754	  0.283052	  0.677717	  0.016477	
  0.088466	  0.720282	  0.091212	  0.100039	
  0.617105	  0.135347	  0.032954	  0.214594	

MOTIF MA0004.1_Arnt 

letter-probability matrix: alength= 4 w= 6 nsites= 20 E= 0
  0.200000	  0.800000	  0.000000	  0.000000	
  0.950000	  0.000000	  0.050000	  0.000000	
  0.000000	  1.000000	  0.000000	  0.000000	
  0.000000	  0.000000	  1.000000	  0.000000	
  0.000000	  0.000000	  0.000000	  1.000000	
  0.000000	  0.000000	  1.000000	  0.000000	

MOTIF MA0006.1_Arnt::Ahr 

letter-probability matrix: alength= 4 w= 6 nsites= 24 E= 0
  0.125000	  0.333333	  0.083333	  0.458333	
  0.000000	  0.000000	  0.958333	  0.041667	
  0.000000	  0.958333	  0.000000	  0.041667	
  0.000000	  0.000000	  0.958333	  0.041667	
  0.000000	  0.000000	  0.000000	  1.000000	
  0.000000	  0.000000	  1.000000	  0.000000	

MOTIF MA0007.2_AR 

letter-probability matrix: alength= 4 w= 15 nsites= 11206 E= 0
  0.560146	  0.099233	  0.272086	  0.068535	
  0.579779	  0.000000	  0.420221	  0.000000	
  0.000000	  0.000000	  1.000000	  0.000000	
  0.576655	  0.116366	  0.111904	  0.195074	
  1.000000	  0.000000	  0.000000	  0.000000	
  0.002320	  0.991879	  0.005800	  0.000000	
  0.930394	  0.000000	  0.009548	  0.060057	
  0.131894	  0.265572	  0.359004	  0.243530	
  0.388453	  0.187043	  0.191951	  0.232554	
  0.295556	  0.289934	  0.293682	  0.120828	
  0.289220	  0.012672	  0.027218	  0.670891	
  0.000000	  0.046850	  0.953150	  0.000000	
  0.197573	  0.112618	  0.059879	  0.629930	
  0.237016	  0.217205	  0.219525	  0.326254	
  0.142691	  0.627521	  0.026593	  0.203195	

MOTIF MA0009.1_T 

letter-probability matrix: alength= 4 w= 11 nsites= 40 E= 0
  0.050000	  0.700000	  0.200000	  0.050000	
  0.025000	  0.025000	  0.000000	  0.950000	
  1.000000	  0.000000	  0.000000	  0.000000	
  0.000000	  0.000000	  1.000000	  0.000000	
  0.000000	  0.000000	  1.000000	  0.000000	
  0.000000	  0.000000	  0.000000	  1.000000	
  0.000000	  0.000000	  1.000000	  0.000000	
  0.000000	  0.050000	  0.000000	  0.950000	
  0.025000	  0.175000	  0.700000	  0.100000	
  1.000000	  0.000000	  0.000000	  0.000000	
  0.775000	  0.125000	  0.000000	  0.100000	

MOTIF MA0014.2_PAX5 

letter-probability matrix: alength= 4 w= 19 nsites= 896 E= 0
  0.291295	  0.254464	  0.371652	  0.082589	
  0.351562	  0.065848	  0.247768	  0.334821	
  0.343750	  0.033482	  0.609375	  0.013393	
  0.273438	  0.165179	  0.375000	  0.186384	
  0.000000	  0.188616	  0.507812	  0.303571	
  0.043527	  0.821429	  0.000000	  0.135045	
  0.854911	  0.023438	  0.092634	  0.029018	
  0.169643	  0.181920	  0.594866	  0.053571	
  0.010045	  0.600446	  0.039062	  0.350446	
  0.194196	  0.467634	  0.328125	  0.010045	
  0.604911	  0.008929	  0.383929	  0.002232	
  0.599330	  0.018973	  0.206473	  0.175223	
  0.000000	  0.239955	  0.757812	  0.002232	
  0.003348	  0.838170	  0.018973	  0.139509	
  0.353795	  0.018973	  0.602679	  0.024554	
  0.170759	  0.045759	  0.172991	  0.610491	
  0.251116	  0.006696	  0.735491	  0.006696	
  0.655134	  0.036830	  0.247768	  0.060268	
  0.169643	  0.744420	  0.027902	  0.058036	

MOTIF MA0017.1_NR2F1 

letter-probability matrix: alength= 4 w= 14 nsites= 13 E= 0
  0.000000	  0.000000	  0.153846	  0.846154	
  0.076923	  0.000000	  0.923077	  0.000000	
  0.923077	  0.000000	  0.076923	  0.000000	
  0.461538	  0.538462	  0.000000	  0.000000	
  0.000000	  1.000000	  0.000000	  0.000000	
  0.000000	  0.230769	  0.000000	  0.769231	
  0.000000	  0.153846	  0.000000	  0.846154	
  0.076923	  0.000000	  0.000000	  0.923077	
  0.153846	  0.000000	  0.846154	  0.000000	
  0.461538	  0.307692	  0.230769	  0.000000	
  0.461538	  0.384615	  0.076923	  0.076923	
  0.076923	  0.769231	  0.076923	  0.076923	
  0.230769	  0.461538	  0.000000	  0.307692	
  0.000000	  0.230769	  0.230769	  0.538462	

MOTIF MA0018.2_CREB1 

letter-probability matrix: alength= 4 w= 8 nsites= 11 E= 0
  0.000000	  0.090909	  0.090909	  0.818182	
  0.000000	  0.090909	  0.909091	  0.000000	
  1.000000	  0.000000	  0.000000	  0.000000	
  0.000000	  0.818182	  0.181818	  0.000000	
  0.090909	  0.000000	  0.909091	  0.000000	
  0.000000	  0.272727	  0.000000	  0.727273	
  0.181818	  0.636364	  0.090909	  0.090909	
  0.727273	  0.000000	  0.090909	  0.181818	

MOTIF MA0019.1_Ddit3::Cebpa 

letter-probability matrix: alength= 4 w= 12 nsites= 39 E= 0
  0.358974	  0.179487	  0.307692	  0.153846	
  0.282051	  0.179487	  0.358974	  0.179487	
  0.461538	  0.076923	  0.384615	  0.076923	
  0.000000	  0.025641	  0.000000	  0.974359	
  0.000000	  0.000000	  0.974359	  0.025641	
  0.102564	  0.846154	  0.000000	  0.051282	
  0.974359	  0.025641	  0.000000	  0.000000	
  0.923077	  0.051282	  0.025641	  0.000000	
  0.000000	  0.153846	  0.000000	  0.846154	
  0.358974	  0.435897	  0.128205	  0.076923	
  0.102564	  0.589744	  0.230769	  0.076923	
  0.000000	  0.666667	  0.153846	  0.179487	

MOTIF MA0024.2_E2F1 

letter-probability matrix: alength= 4 w= 11 nsites= 1059 E= 0
  0.244570	  0.299339	  0.264400	  0.191690	
  0.205855	  0.000000	  0.593012	  0.201133	
  0.135977	  0.258735	  0.605288	  0.000000	
  0.000000	  0.000000	  1.000000	  0.000000	
  0.000000	  1.000000	  0.000000	  0.000000	
  0.000000	  0.000000	  1.000000	  0.000000	
  0.000000	  0.318225	  0.681775	  0.000000	
  0.000000	  0.270066	  0.729934	  0.000000	
  1.000000	  0.000000	  0.000000	  0.000000	
  0.479698	  0.000000	  0.520302	  0.000000	
  0.288008	  0.254013	  0.457979	  0.000000	

MOTIF MA0025.1_NFIL3 

letter-probability matrix: alength= 4 w= 11 nsites= 23 E= 0
  0.043478	  0.000000	  0.000000	  0.956522	
  0.000000	  0.000000	  0.086957	  0.913043	
  0.956522	  0.000000	  0.000000	  0.043478	
  0.000000	  0.347826	  0.000000	  0.652174	
  0.086957	  0.000000	  0.913043	  0.000000	
  0.000000	  0.000000	  0.000000	  1.000000	
  1.000000	  0.000000	  0.000000	  0.000000	
  0.956522	  0.000000	  0.043478	  0.000000	
  0.000000	  0.478261	  0.173913	  0.347826	
  0.304348	  0.217391	  0.304348	  0.173913	
  0.217391	  0.217391	  0.130435	  0.434783	

MOTIF MA0027.1_En1 

letter-probability matrix: alength= 4 w= 11 nsites= 10 E= 0
  0.400000	  0.100000	  0.200000	  0.300000	
  0.500000	  0.200000	  0.200000	  0.100000	
  0.300000	  0.000000	  0.700000	  0.000000	
  0.000000	  0.000000	  0.200000	  0.800000	
  0.400000	  0.000000	  0.300000	  0.300000	
  0.300000	  0.000000	  0.700000	  0.000000	
  0.300000	  0.000000	  0.000000	  0.700000	
  0.200000	  0.100000	  0.400000	  0.300000	
  0.100000	  0.300000	  0.300000	  0.300000	
  0.100000	  0.400000	  0.100000	  0.400000	
  0.100000	  0.600000	  0.100000	  0.200000	

MOTIF MA0028.1_ELK1 

letter-probability matrix: alength= 4 w= 10 nsites= 28 E= 0
  0.250000	  0.250000	  0.357143	  0.142857	
  0.357143	  0.214286	  0.214286	  0.214286	
  0.321429	  0.142857	  0.357143	  0.178571	
  0.178571	  0.678571	  0.035714	  0.107143	
  0.071429	  0.857143	  0.035714	  0.035714	
  0.000000	  0.000000	  0.857143	  0.142857	
  0.035714	  0.000000	  0.964286	  0.000000	
  0.964286	  0.000000	  0.035714	  0.000000	
  0.750000	  0.178571	  0.000000	  0.071429	
  0.464286	  0.000000	  0.500000	  0.035714	

MOTIF MA0029.1_Mecom 

letter-probability matrix: alength= 4 w= 14 nsites= 27 E= 0
  0.518519	  0.074074	  0.222222	  0.185185	
  0.740741	  0.037037	  0.074074	  0.148148	
  0.000000	  0.037037	  0.925926	  0.037037	
  1.000000	  0.000000	  0.000000	  0.000000	
  0.037037	  0.370370	  0.000000	  0.592593	
  1.000000	  0.000000	  0.000000	  0.000000	
  0.962963	  0.000000	  0.037037	  0.000000	
  0.000000	  0.000000	  1.000000	  0.000000	
  1.000000	  0.000000	  0.000000	  0.000000	
  0.000000	  0.111111	  0.000000	  0.888889	
  0.888889	  0.037037	  0.000000	  0.074074	
  0.851852	  0.000000	  0.148148	  0.000000	
  0.222222	  0.259259	  0.259259	  0.259259	
  0.555556	  0.222222	  0.111111	  0.111111	

MOTIF MA0030.1_FOXF2 

letter-probability matrix: alength= 4 w= 14 nsites= 27 E= 0
  0.037037	  0.370370	  0.259259	  0.333333	
  0.370370	  0.259259	  0.185185	  0.185185	
  0.629630	  0.148148	  0.074074	  0.148148	
  0.464286	  0.178571	  0.178571	  0.178571	
  0.136364	  0.500000	  0.363636	  0.000000	
  0.259259	  0.000000	  0.740741	  0.000000	
  0.000000	  0.000000	  0.000000	  1.000000	
  1.000000	  0.000000	  0.000000	  0.000000	
  1.000000	  0.000000	  0.000000	  0.000000	
  1.000000	  0.000000	  0.000000	  0.000000	
  0.000000	  0.925926	  0.000000	  0.074074	
  1.000000	  0.000000	  0.000000	  0.000000	
  0.592593	  0.148148	  0.074074	  0.185185	
  0.259259	  0.148148	  0.222222	  0.370370	

MOTIF MA0031.1_FOXD1 

letter-probability matrix: alength= 4 w= 8 nsites= 20 E= 0
  0.050000	  0.050000	  0.850000	  0.050000	
  0.000000	  0.000000	  0.000000	  1.000000	
  0.950000	  0.050000	  0.000000	  0.000000	
  1.000000	  0.000000	  0.000000	  0.000000	
  0.900000	  0.050000	  0.050000	  0.000000	
  0.050000	  0.900000	  0.000000	  0.050000	
  1.000000	  0.000000	  0.000000	  0.000000	
  0.350000	  0.100000	  0.150000	  0.400000	

MOTIF MA0032.1_FOXC1 

letter-probability matrix: alength= 4 w= 8 nsites= 16 E= 0
  0.250000	  0.250000	  0.312500	  0.187500	
  0.125000	  0.312500	  0.375000	  0.187500	
  0.250000	  0.250000	  0.187500	  0.312500	
  0.375000	  0.250000	  0.312500	  0.062500	
  0.437500	  0.187500	  0.125000	  0.250000	
  0.000000	  0.000000	  1.000000	  0.000000	
  0.000000	  0.000000	  0.000000	  1.000000	
  1.000000	  0.000000	  0.000000	  0.000000	

MOTIF MA0033.1_FOXL1 

letter-probability matrix: alength= 4 w= 8 nsites= 23 E= 0
  0.304348	  0.043478	  0.173913	  0.478261	
  0.434783	  0.173913	  0.086957	  0.304348	
  0.260870	  0.130435	  0.260870	  0.347826	
  0.565217	  0.173913	  0.173913	  0.086957	
  0.173913	  0.434783	  0.086957	  0.304348	
  0.913043	  0.000000	  0.086957	  0.000000	
  0.000000	  0.086957	  0.000000	  0.913043	
  0.956522	  0.043478	  0.000000	  0.000000	

MOTIF MA0035.3_Gata1 

letter-probability matrix: alength= 4 w= 11 nsites= 17955 E= 0
  0.113339	  0.240657	  0.140908	  0.505096	
  0.028182	  0.356781	  0.155500	  0.459538	
  0.000000	  0.828126	  0.024339	  0.147536	
  0.000000	  0.038819	  0.000000	  0.961181	
  0.000000	  0.000000	  0.000000	  1.000000	
  1.000000	  0.000000	  0.000000	  0.000000	
  0.000000	  0.000000	  0.000000	  1.000000	
  0.000000	  1.000000	  0.000000	  0.000000	
  0.120635	  0.000000	  0.000000	  0.879365	
  0.139348	  0.343414	  0.372431	  0.144806	
  0.105040	  0.282484	  0.089000	  0.523475	

MOTIF MA0036.2_GATA2 

letter-probability matrix: alength= 4 w= 14 nsites= 4380 E= 0
  0.358219	  0.129452	  0.172146	  0.340183	
  0.256849	  0.175342	  0.390183	  0.177626	
  0.355023	  0.166438	  0.278539	  0.200000	
  0.239954	  0.119863	  0.097489	  0.542694	
  0.007306	  0.241324	  0.174658	  0.576712	
  0.002055	  0.688356	  0.208676	  0.100913	
  0.000000	  0.043836	  0.000000	  0.956164	
  0.011644	  0.000000	  0.000000	  0.988356	
  1.000000	  0.000000	  0.000000	  0.000000	
  0.000000	  0.000000	  0.000000	  1.000000	
  0.000000	  1.000000	  0.000000	  0.000000	
  0.279680	  0.000000	  0.000000	  0.720320	
  0.023744	  0.402968	  0.449087	  0.124201	
  0.286758	  0.270548	  0.051142	  0.391553	

MOTIF MA0037.2_GATA3 

letter-probability matrix: alength= 4 w= 8 nsites= 4628 E= 0
  1.000000	  0.000000	  0.000000	  0.000000	
  0.000000	  0.000000	  1.000000	  0.000000	
  1.000000	  0.000000	  0.000000	  0.000000	
  0.000000	  0.000000	  0.000000	  1.000000	
  1.000000	  0.000000	  0.000000	  0.000000	
  1.000000	  0.000000	  0.000000	  0.000000	
  0.278738	  0.000000	  0.721262	  0.000000	
  0.604149	  0.153846	  0.242005	  0.000000	

MOTIF MA0038.1_Gfi1 

letter-probability matrix: alength= 4 w= 10 nsites= 53 E= 0
  0.169811	  0.377358	  0.169811	  0.283019	
  0.528302	  0.301887	  0.132075	  0.037736	
  1.000000	  0.000000	  0.000000	  0.000000	
  1.000000	  0.000000	  0.000000	  0.000000	
  0.018868	  0.000000	  0.018868	  0.962264	
  0.018868	  0.981132	  0.000000	  0.000000	
  0.584906	  0.132075	  0.037736	  0.245283	
  0.150943	  0.528302	  0.207547	  0.113208	
  0.358491	  0.207547	  0.037736	  0.396226	
  0.132075	  0.245283	  0.528302	  0.094340	

MOTIF MA0039.2_Klf4 

letter-probability matrix: alength= 4 w= 10 nsites= 4340 E= 0
  0.338561	  0.018681	  0.235701	  0.407057	
  0.020276	  0.002074	  0.976267	  0.001382	
  0.003223	  0.002993	  0.990792	  0.002993	
  0.003221	  0.008282	  0.984817	  0.003681	
  0.063693	  0.441941	  0.002529	  0.491837	
  0.005064	  0.003453	  0.983656	  0.007827	
  0.009671	  0.018420	  0.501727	  0.470182	
  0.060872	  0.010606	  0.899700	  0.028822	
  0.028400	  0.030016	  0.874856	  0.066728	
  0.058742	  0.660962	  0.064755	  0.215541	

MOTIF MA0040.1_Foxq1 

letter-probability matrix: alength= 4 w= 11 nsites= 18 E= 0
  0.222222	  0.222222	  0.166667	  0.388889	
  0.722222	  0.055556	  0.166667	  0.055556	
  0.277778	  0.111111	  0.000000	  0.611111	
  0.166667	  0.000000	  0.000000	  0.833333	
  0.000000	  0.000000	  1.000000	  0.000000	
  0.000000	  0.000000	  0.000000	  1.000000	
  0.000000	  0.000000	  0.000000	  1.000000	
  0.000000	  0.000000	  0.000000	  1.000000	
  0.944444	  0.000000	  0.055556	  0.000000	
  0.000000	  0.055556	  0.222222	  0.722222	
  0.333333	  0.000000	  0.166667	  0.500000	

MOTIF MA0041.1_Foxd3 

letter-probability matrix: alength= 4 w= 12 nsites= 47 E= 0
  0.234043	  0.063830	  0.553191	  0.148936	
  0.638298	  0.042553	  0.000000	  0.319149	
  0.510638	  0.021277	  0.000000	  0.468085	
  0.021277	  0.085106	  0.000000	  0.893617	
  0.255319	  0.000000	  0.723404	  0.021277	
  0.000000	  0.000000	  0.000000	  1.000000	
  0.021277	  0.000000	  0.000000	  0.978723	
  0.106383	  0.000000	  0.212766	  0.680851	
  0.297872	  0.000000	  0.446809	  0.255319	
  0.127660	  0.148936	  0.000000	  0.723404	
  0.021277	  0.042553	  0.085106	  0.851064	
  0.000000	  0.255319	  0.000000	  0.744681	

MOTIF MA0042.1_FOXI1 

letter-probability matrix: alength= 4 w= 12 nsites= 31 E= 0
  0.193548	  0.032258	  0.451613	  0.322581	
  0.129032	  0.258065	  0.387097	  0.225806	
  0.354839	  0.129032	  0.258065	  0.258065	
  0.000000	  0.000000	  0.000000	  1.000000	
  0.419355	  0.000000	  0.580645	  0.000000	
  0.000000	  0.000000	  0.000000	  1.000000	
  0.000000	  0.000000	  0.000000	  1.000000	
  0.000000	  0.000000	  0.000000	  1.000000	
  0.483871	  0.000000	  0.516129	  0.000000	
  0.000000	  0.000000	  0.225806	  0.774194	
  0.258065	  0.032258	  0.129032	  0.580645	
  0.064516	  0.032258	  0.129032	  0.774194	

MOTIF MA0043.1_HLF 

letter-probability matrix: alength= 4 w= 12 nsites= 18 E= 0
  0.055556	  0.222222	  0.444444	  0.277778	
  0.333333	  0.000000	  0.666667	  0.000000	
  0.055556	  0.000000	  0.000000	  0.944444	
  0.000000	  0.000000	  0.166667	  0.833333	
  0.722222	  0.055556	  0.111111	  0.111111	
  0.000000	  0.833333	  0.055556	  0.111111	
  0.333333	  0.000000	  0.666667	  0.000000	
  0.000000	  0.500000	  0.000000	  0.500000	
  0.722222	  0.222222	  0.055556	  0.000000	
  0.833333	  0.000000	  0.055556	  0.111111	
  0.111111	  0.166667	  0.055556	  0.666667	
  0.277778	  0.277778	  0.166667	  0.277778	

MOTIF MA0046.1_HNF1A 

letter-probability matrix: alength= 4 w= 14 nsites= 21 E= 0
  0.238095	  0.000000	  0.666667	  0.095238	
  0.047619	  0.000000	  0.952381	  0.000000	
  0.047619	  0.000000	  0.000000	  0.952381	
  0.047619	  0.000000	  0.000000	  0.952381	
  0.952381	  0.000000	  0.000000	  0.047619	
  0.761905	  0.095238	  0.047619	  0.095238	
  0.047619	  0.000000	  0.000000	  0.952381	
  0.380952	  0.095238	  0.190476	  0.333333	
  0.666667	  0.000000	  0.047619	  0.285714	
  0.095238	  0.000000	  0.000000	  0.904762	
  0.000000	  0.190476	  0.000000	  0.809524	
  0.619048	  0.047619	  0.142857	  0.190476	
  0.380952	  0.380952	  0.142857	  0.095238	
  0.238095	  0.619048	  0.000000	  0.142857	

MOTIF MA0047.2_Foxa2 

letter-probability matrix: alength= 4 w= 12 nsites= 808 E= 0
  0.001238	  0.001238	  0.001238	  0.996287	
  0.273177	  0.003708	  0.719407	  0.003708	
  0.001236	  0.001236	  0.001236	  0.996292	
  0.001236	  0.003708	  0.044499	  0.950556	
  0.001233	  0.001233	  0.215783	  0.781751	
  0.908642	  0.004938	  0.082716	  0.003704	
  0.002469	  0.895062	  0.002469	  0.100000	
  0.417800	  0.095179	  0.003708	  0.483313	
  0.061805	  0.327565	  0.071693	  0.538937	
  0.516729	  0.007435	  0.029740	  0.446097	
  0.162531	  0.065757	  0.598015	  0.173697	
  0.160648	  0.242839	  0.361146	  0.235367	

MOTIF MA0048.1_NHLH1 

letter-probability matrix: alength= 4 w= 12 nsites= 54 E= 0
  0.240741	  0.240741	  0.314815	  0.203704	
  0.240741	  0.722222	  0.037037	  0.000000	
  0.055556	  0.092593	  0.685185	  0.166667	
  0.018519	  0.981481	  0.000000	  0.000000	
  1.000000	  0.000000	  0.000000	  0.000000	
  0.018519	  0.018519	  0.962963	  0.000000	
  0.018519	  0.925926	  0.055556	  0.000000	
  0.018519	  0.018519	  0.000000	  0.962963	
  0.000000	  0.000000	  0.981481	  0.018519	
  0.055556	  0.685185	  0.148148	  0.111111	
  0.037037	  0.000000	  0.685185	  0.277778	
  0.092593	  0.314815	  0.222222	  0.370370	

MOTIF MA0050.2_IRF1 

letter-probability matrix: alength= 4 w= 21 nsites= 1362 E= 0
  0.232012	  0.234949	  0.195301	  0.337739	
  0.184288	  0.208517	  0.184288	  0.422907	
  0.127019	  0.237885	  0.155653	  0.479442	
  0.101322	  0.315712	  0.108664	  0.474302	
  0.539648	  0.074156	  0.265051	  0.121145	
  0.017621	  0.581498	  0.371512	  0.029369	
  0.008811	  0.000000	  0.000000	  0.991189	
  0.000000	  0.022761	  0.000000	  0.977239	
  0.000000	  0.041116	  0.002937	  0.955947	
  0.000000	  0.917034	  0.000000	  0.082966	
  0.670338	  0.028634	  0.174743	  0.126285	
  0.014684	  0.577827	  0.253304	  0.154185	
  0.011747	  0.000734	  0.000000	  0.987518	
  0.005140	  0.010279	  0.003671	  0.980910	
  0.008076	  0.042584	  0.000000	  0.949339	
  0.012482	  0.751101	  0.020558	  0.215859	
  0.376652	  0.179883	  0.193098	  0.250367	
  0.160059	  0.340675	  0.213656	  0.285609	
  0.106461	  0.136564	  0.083700	  0.673275	
  0.145374	  0.141703	  0.072687	  0.640235	
  0.121880	  0.243025	  0.110866	  0.524229	

MOTIF MA0051.1_IRF2 

letter-probability matrix: alength= 4 w= 18 nsites= 12 E= 0
  0.000000	  0.333333	  0.583333	  0.083333	
  0.166667	  0.000000	  0.833333	  0.000000	
  1.000000	  0.000000	  0.000000	  0.000000	
  0.916667	  0.000000	  0.000000	  0.083333	
  1.000000	  0.000000	  0.000000	  0.000000	
  0.166667	  0.000000	  0.833333	  0.000000	
  0.000000	  0.500000	  0.000000	  0.500000	
  0.000000	  0.000000	  1.000000	  0.000000	
  1.000000	  0.000000	  0.000000	  0.000000	
  1.000000	  0.000000	  0.000000	  0.000000	
  1.000000	  0.000000	  0.000000	  0.000000	
  0.000000	  0.500000	  0.500000	  0.000000	
  0.000000	  0.583333	  0.166667	  0.250000	
  0.416667	  0.166667	  0.250000	  0.166667	
  0.500000	  0.000000	  0.166667	  0.333333	
  0.500000	  0.083333	  0.083333	  0.333333	
  0.416667	  0.166667	  0.083333	  0.333333	
  0.250000	  0.500000	  0.083333	  0.166667	

MOTIF MA0052.2_MEF2A 

letter-probability matrix: alength= 4 w= 15 nsites= 1473 E= 0
  0.326544	  0.100475	  0.257298	  0.315682	
  0.114732	  0.101154	  0.424304	  0.359810	
  0.078751	  0.800407	  0.021724	  0.099117	
  0.000000	  0.321113	  0.000000	  0.678887	
  0.863544	  0.046164	  0.009504	  0.080788	
  0.684318	  0.000000	  0.080788	  0.234895	
  0.938900	  0.000000	  0.026477	  0.034623	
  0.917855	  0.003394	  0.000000	  0.078751	
  0.943652	  0.000000	  0.000000	  0.056348	
  0.004073	  0.000000	  0.000000	  0.995927	
  0.999321	  0.000000	  0.000000	  0.000679	
  0.156823	  0.033265	  0.787508	  0.022403	
  0.398506	  0.429056	  0.076035	  0.096402	
  0.359810	  0.277665	  0.074678	  0.287848	
  0.234216	  0.304820	  0.137814	  0.323150	

MOTIF MA0056.1_MZF1_1-4 

letter-probability matrix: alength= 4 w= 6 nsites= 20 E= 0
  0.150000	  0.250000	  0.200000	  0.400000	
  0.000000	  0.000000	  0.950000	  0.050000	
  0.100000	  0.000000	  0.900000	  0.000000	
  0.000000	  0.000000	  0.950000	  0.050000	
  0.000000	  0.000000	  1.000000	  0.000000	
  0.900000	  0.000000	  0.100000	  0.000000	

MOTIF MA0057.1_MZF1_5-13 

letter-probability matrix: alength= 4 w= 10 nsites= 16 E= 0
  0.062500	  0.250000	  0.437500	  0.250000	
  0.125000	  0.000000	  0.437500	  0.437500	
  0.937500	  0.062500	  0.000000	  0.000000	
  0.000000	  0.000000	  0.687500	  0.312500	
  0.000000	  0.000000	  0.937500	  0.062500	
  0.000000	  0.125000	  0.875000	  0.000000	
  0.000000	  0.000000	  0.875000	  0.125000	
  0.187500	  0.062500	  0.500000	  0.250000	
  0.625000	  0.000000	  0.250000	  0.125000	
  0.500000	  0.125000	  0.250000	  0.125000	

MOTIF MA0058.2_MAX 

letter-probability matrix: alength= 4 w= 10 nsites= 24565 E= 0
  0.511174	  0.030165	  0.335559	  0.123102	
  0.551883	  0.045268	  0.276043	  0.126806	
  0.204112	  0.146021	  0.511744	  0.138123	
  0.000000	  1.000000	  0.000000	  0.000000	
  1.000000	  0.000000	  0.000000	  0.000000	
  0.000000	  1.000000	  0.000000	  0.000000	
  0.798616	  0.000000	  0.201384	  0.000000	
  0.000000	  0.000000	  0.000000	  1.000000	
  0.000000	  0.000000	  1.000000	  0.000000	
  0.004966	  0.117606	  0.577814	  0.299613	

MOTIF MA0059.1_MYC::MAX 

letter-probability matrix: alength= 4 w= 11 nsites= 21 E= 0
  0.333333	  0.047619	  0.428571	  0.190476	
  0.714286	  0.047619	  0.190476	  0.047619	
  0.095238	  0.428571	  0.428571	  0.047619	
  0.047619	  0.952381	  0.000000	  0.000000	
  1.000000	  0.000000	  0.000000	  0.000000	
  0.000000	  0.952381	  0.000000	  0.047619	
  0.047619	  0.000000	  0.952381	  0.000000	
  0.000000	  0.047619	  0.000000	  0.952381	
  0.000000	  0.000000	  1.000000	  0.000000	
  0.047619	  0.047619	  0.857143	  0.047619	
  0.142857	  0.238095	  0.000000	  0.619048	

MOTIF MA0060.2_NFYA 

letter-probability matrix: alength= 4 w= 18 nsites= 8768 E= 0
  0.536953	  0.172787	  0.112112	  0.178148	
  0.135379	  0.112568	  0.522354	  0.229699	
  0.404653	  0.257299	  0.247263	  0.090785	
  0.137203	  0.339074	  0.453695	  0.070027	
  0.208257	  0.267336	  0.035698	  0.488709	
  0.021898	  0.095119	  0.546077	  0.336907	
  0.027030	  0.842153	  0.054859	  0.075958	
  0.001825	  0.113253	  0.027600	  0.857322	
  0.025319	  0.116104	  0.819001	  0.039576	
  0.975707	  0.000228	  0.017108	  0.006957	
  0.000570	  0.005931	  0.000912	  0.992587	
  0.001141	  0.000570	  0.000570	  0.997719	
  0.003307	  0.001141	  0.994526	  0.001026	
  0.001369	  0.007984	  0.990306	  0.000342	
  0.042997	  0.305315	  0.001711	  0.649977	
  0.052464	  0.449703	  0.213618	  0.284215	
  0.175297	  0.476277	  0.253992	  0.094434	
  0.485972	  0.129562	  0.308736	  0.075730	

MOTIF MA0062.2_GABPA 

letter-probability matrix: alength= 4 w= 11 nsites= 991 E= 0
  0.032356	  0.776542	  0.190091	  0.001011	
  0.070779	  0.924166	  0.004044	  0.001011	
  0.000000	  0.000000	  0.998991	  0.001009	
  0.000000	  0.000000	  1.000000	  0.000000	
  0.997986	  0.001007	  0.001007	  0.000000	
  0.995972	  0.002014	  0.000000	  0.002014	
  0.094758	  0.032258	  0.872984	  0.000000	
  0.056509	  0.263370	  0.037336	  0.642785	
  0.155556	  0.138384	  0.609091	  0.096970	
  0.266667	  0.264646	  0.419192	  0.049495	
  0.235354	  0.360606	  0.226263	  0.177778	

MOTIF MA0063.1_Nkx2-5 

letter-probability matrix: alength= 4 w= 7 nsites= 17 E= 0
  0.411765	  0.000000	  0.058824	  0.529412	
  0.000000	  0.235294	  0.000000	  0.764706	
  1.000000	  0.000000	  0.000000	  0.000000	
  1.000000	  0.000000	  0.000000	  0.000000	
  0.000000	  0.000000	  0.411765	  0.588235	
  0.235294	  0.117647	  0.000000	  0.647059	
  0.117647	  0.058824	  0.647059	  0.176471	

MOTIF MA0065.2_PPARG::RXRA 

letter-probability matrix: alength= 4 w= 15 nsites= 862 E= 0
  0.109685	  0.369895	  0.373396	  0.147025	
  0.117716	  0.193473	  0.148019	  0.540793	
  0.453488	  0.026744	  0.427907	  0.091860	
  0.116144	  0.003484	  0.779326	  0.101045	
  0.161253	  0.017401	  0.781903	  0.039443	
  0.168213	  0.149652	  0.458237	  0.223898	
  0.082271	  0.633835	  0.207416	  0.076477	
  0.949015	  0.024334	  0.017381	  0.009270	
  0.604867	  0.055620	  0.312862	  0.026651	
  0.825231	  0.005787	  0.158565	  0.010417	
  0.095017	  0.002317	  0.888760	  0.013905	
  0.047509	  0.010429	  0.803013	  0.139050	
  0.025492	  0.114716	  0.304751	  0.555041	
  0.062645	  0.643852	  0.167053	  0.126450	
  0.784223	  0.067285	  0.054524	  0.093968	

MOTIF MA0066.1_PPARG 

letter-probability matrix: alength= 4 w= 20 nsites= 28 E= 0
  0.107143	  0.285714	  0.500000	  0.107143	
  0.107143	  0.000000	  0.000000	  0.892857	
  0.678571	  0.000000	  0.321429	  0.000000	
  0.000000	  0.035714	  0.964286	  0.000000	
  0.035714	  0.000000	  0.928571	  0.035714	
  0.000000	  0.035714	  0.142857	  0.821429	
  0.071429	  0.821429	  0.107143	  0.000000	
  0.928571	  0.035714	  0.000000	  0.035714	
  0.178571	  0.535714	  0.142857	  0.142857	
  0.178571	  0.250000	  0.357143	  0.214286	
  0.142857	  0.071429	  0.642857	  0.142857	
  0.035714	  0.000000	  0.071429	  0.892857	
  0.071429	  0.178571	  0.714286	  0.035714	
  0.785714	  0.178571	  0.000000	  0.035714	
  0.035714	  0.964286	  0.000000	  0.000000	
  0.000000	  0.892857	  0.000000	  0.107143	
  0.107143	  0.428571	  0.000000	  0.464286	
  0.785714	  0.178571	  0.000000	  0.035714	
  0.178571	  0.428571	  0.214286	  0.178571	
  0.250000	  0.000000	  0.035714	  0.714286	

MOTIF MA0067.1_Pax2 

letter-probability matrix: alength= 4 w= 8 nsites= 31 E= 0
  0.322581	  0.225806	  0.161290	  0.290323	
  0.225806	  0.032258	  0.677419	  0.064516	
  0.096774	  0.064516	  0.000000	  0.838710	
  0.000000	  0.903226	  0.032258	  0.064516	
  0.838710	  0.032258	  0.096774	  0.032258	
  0.064516	  0.548387	  0.032258	  0.354839	
  0.064516	  0.000000	  0.612903	  0.322581	
  0.032258	  0.354839	  0.354839	  0.258065	

MOTIF MA0068.1_Pax4 

letter-probability matrix: alength= 4 w= 30 nsites= 21 E= 0
  0.333333	  0.095238	  0.523810	  0.047619	
  0.952381	  0.000000	  0.047619	  0.000000	
  0.761905	  0.095238	  0.047619	  0.095238	
  0.523810	  0.047619	  0.047619	  0.380952	
  0.619048	  0.047619	  0.142857	  0.190476	
  0.523810	  0.142857	  0.047619	  0.285714	
  0.285714	  0.047619	  0.095238	  0.571429	
  0.428571	  0.047619	  0.047619	  0.476190	
  0.238095	  0.142857	  0.285714	  0.333333	
  0.238095	  0.523810	  0.047619	  0.190476	
  0.285714	  0.523810	  0.190476	  0.000000	
  0.333333	  0.333333	  0.238095	  0.095238	
  0.380952	  0.333333	  0.095238	  0.190476	
  0.285714	  0.238095	  0.047619	  0.428571	
  0.476190	  0.238095	  0.190476	  0.095238	
  0.190476	  0.380952	  0.190476	  0.238095	
  0.142857	  0.285714	  0.190476	  0.380952	
  0.333333	  0.380952	  0.142857	  0.142857	
  0.190476	  0.428571	  0.142857	  0.238095	
  0.428571	  0.285714	  0.095238	  0.190476	
  0.238095	  0.333333	  0.238095	  0.190476	
  0.238095	  0.285714	  0.095238	  0.380952	
  0.333333	  0.523810	  0.000000	  0.142857	
  0.285714	  0.428571	  0.047619	  0.238095	
  0.142857	  0.571429	  0.095238	  0.190476	
  0.333333	  0.428571	  0.095238	  0.142857	
  0.142857	  0.571429	  0.095238	  0.190476	
  0.047619	  0.523810	  0.142857	  0.285714	
  0.285714	  0.523810	  0.047619	  0.142857	
  0.142857	  0.619048	  0.095238	  0.142857	

MOTIF MA0069.1_Pax6 

letter-probability matrix: alength= 4 w= 14 nsites= 43 E= 0
  0.046512	  0.093023	  0.093023	  0.767442	
  0.046512	  0.046512	  0.000000	  0.906977	
  0.093023	  0.604651	  0.023256	  0.279070	
  0.906977	  0.046512	  0.023256	  0.023256	
  0.069767	  0.790698	  0.023256	  0.116279	
  0.023256	  0.000000	  0.953488	  0.023256	
  0.023256	  0.860465	  0.093023	  0.023256	
  0.488372	  0.046512	  0.046512	  0.418605	
  0.023256	  0.093023	  0.023256	  0.860465	
  0.046512	  0.325581	  0.581395	  0.046512	
  0.837209	  0.000000	  0.139535	  0.023256	
  0.255814	  0.255814	  0.302326	  0.186047	
  0.023256	  0.116279	  0.069767	  0.790698	
  0.023256	  0.000000	  0.395349	  0.581395	

MOTIF MA0070.1_PBX1 

letter-probability matrix: alength= 4 w= 12 nsites= 18 E= 0
  0.277778	  0.333333	  0.111111	  0.277778	
  0.166667	  0.500000	  0.166667	  0.166667	
  0.888889	  0.055556	  0.055556	  0.000000	
  0.055556	  0.055556	  0.000000	  0.888889	
  0.000000	  1.000000	  0.000000	  0.000000	
  0.944444	  0.055556	  0.000000	  0.000000	
  0.944444	  0.000000	  0.000000	  0.055556	
  0.000000	  0.000000	  0.055556	  0.944444	
  0.000000	  1.000000	  0.000000	  0.000000	
  0.888889	  0.055556	  0.000000	  0.055556	
  0.666667	  0.000000	  0.055556	  0.277778	
  0.444444	  0.111111	  0.111111	  0.333333	

MOTIF MA0071.1_RORA_1 

letter-probability matrix: alength= 4 w= 10 nsites= 25 E= 0
  0.600000	  0.040000	  0.080000	  0.280000	
  0.360000	  0.040000	  0.000000	  0.600000	
  0.240000	  0.480000	  0.160000	  0.120000	
  0.440000	  0.080000	  0.200000	  0.280000	
  0.840000	  0.000000	  0.160000	  0.000000	
  0.000000	  0.000000	  1.000000	  0.000000	
  0.000000	  0.000000	  1.000000	  0.000000	
  0.000000	  0.000000	  0.000000	  1.000000	
  0.000000	  1.000000	  0.000000	  0.000000	
  1.000000	  0.000000	  0.000000	  0.000000	

MOTIF MA0072.1_RORA_2 

letter-probability matrix: alength= 4 w= 14 nsites= 36 E= 0
  0.250000	  0.222222	  0.222222	  0.305556	
  0.472222	  0.055556	  0.194444	  0.277778	
  0.416667	  0.000000	  0.083333	  0.500000	
  0.972222	  0.027778	  0.000000	  0.000000	
  0.638889	  0.000000	  0.000000	  0.361111	
  0.055556	  0.333333	  0.361111	  0.250000	
  0.000000	  0.000000	  0.000000	  1.000000	
  0.777778	  0.000000	  0.222222	  0.000000	
  0.000000	  0.000000	  1.000000	  0.000000	
  0.000000	  0.000000	  1.000000	  0.000000	
  0.000000	  0.000000	  0.000000	  1.000000	
  0.000000	  1.000000	  0.000000	  0.000000	
  1.000000	  0.000000	  0.000000	  0.000000	
  0.416667	  0.166667	  0.277778	  0.138889	

MOTIF MA0073.1_RREB1 

letter-probability matrix: alength= 4 w= 20 nsites= 11 E= 0
  0.272727	  0.727273	  0.000000	  0.000000	
  0.090909	  0.909091	  0.000000	  0.000000	
  0.272727	  0.727273	  0.000000	  0.000000	
  0.000000	  1.000000	  0.000000	  0.000000	
  0.636364	  0.363636	  0.000000	  0.000000	
  0.818182	  0.181818	  0.000000	  0.000000	
  0.727273	  0.272727	  0.000000	  0.000000	
  0.363636	  0.545455	  0.000000	  0.090909	
  0.000000	  1.000000	  0.000000	  0.000000	
  1.000000	  0.000000	  0.000000	  0.000000	
  0.363636	  0.636364	  0.000000	  0.000000	
  0.090909	  0.909091	  0.000000	  0.000000	
  0.272727	  0.727273	  0.000000	  0.000000	
  0.363636	  0.545455	  0.090909	  0.000000	
  0.181818	  0.818182	  0.000000	  0.000000	
  0.363636	  0.454545	  0.000000	  0.181818	
  0.363636	  0.454545	  0.090909	  0.090909	
  0.363636	  0.545455	  0.000000	  0.090909	
  0.090909	  0.636364	  0.272727	  0.000000	
  0.363636	  0.363636	  0.181818	  0.090909	

MOTIF MA0074.1_RXRA::VDR 

letter-probability matrix: alength= 4 w= 15 nsites= 10 E= 0
  0.300000	  0.000000	  0.700000	  0.000000	
  0.000000	  0.000000	  1.000000	  0.000000	
  0.000000	  0.000000	  0.900000	  0.100000	
  0.000000	  0.000000	  0.000000	  1.000000	
  0.000000	  0.900000	  0.000000	  0.100000	
  0.900000	  0.000000	  0.100000	  0.000000	
  0.400000	  0.200000	  0.000000	  0.400000	
  0.200000	  0.400000	  0.200000	  0.200000	
  0.200000	  0.000000	  0.800000	  0.000000	
  0.500000	  0.000000	  0.500000	  0.000000	
  0.000000	  0.000000	  1.000000	  0.000000	
  0.000000	  0.000000	  0.000000	  1.000000	
  0.100000	  0.000000	  0.000000	  0.900000	
  0.000000	  0.900000	  0.000000	  0.100000	
  0.700000	  0.100000	  0.200000	  0.000000	

MOTIF MA0075.1_Prrx2 

letter-probability matrix: alength= 4 w= 5 nsites= 59 E= 0
  0.881356	  0.033898	  0.067797	  0.016949	
  1.000000	  0.000000	  0.000000	  0.000000	
  0.000000	  0.000000	  0.016949	  0.983051	
  0.000000	  0.000000	  0.000000	  1.000000	
  0.983051	  0.000000	  0.016949	  0.000000	

MOTIF MA0076.2_ELK4 

letter-probability matrix: alength= 4 w= 11 nsites= 3427 E= 0
  0.086957	  0.425445	  0.258535	  0.229063	
  0.114094	  0.555880	  0.166326	  0.163700	
  0.593522	  0.042311	  0.302889	  0.061278	
  0.000000	  0.784359	  0.004669	  0.210972	
  0.002334	  0.000000	  0.000000	  0.997666	
  0.000000	  0.000000	  0.000000	  1.000000	
  0.000000	  1.000000	  0.000000	  0.000000	
  0.000000	  1.000000	  0.000000	  0.000000	
  0.000000	  0.000000	  0.850598	  0.149402	
  0.000000	  0.146192	  0.829589	  0.024219	
  0.084622	  0.365626	  0.194923	  0.354829	

MOTIF MA0077.1_SOX9 

letter-probability matrix: alength= 4 w= 9 nsites= 76 E= 0
  0.039474	  0.723684	  0.118421	  0.118421	
  0.105263	  0.500000	  0.078947	  0.315789	
  0.934211	  0.013158	  0.000000	  0.052632	
  0.026316	  0.013158	  0.026316	  0.934211	
  0.092105	  0.000000	  0.052632	  0.855263	
  0.026316	  0.026316	  0.947368	  0.000000	
  0.171053	  0.000000	  0.052632	  0.776316	
  0.118421	  0.092105	  0.078947	  0.710526	
  0.184211	  0.407895	  0.092105	  0.315789	

MOTIF MA0078.1_Sox17 

letter-probability matrix: alength= 4 w= 9 nsites= 31 E= 0
  0.225806	  0.290323	  0.193548	  0.290323	
  0.258065	  0.258065	  0.129032	  0.354839	
  0.096774	  0.580645	  0.032258	  0.290323	
  0.967742	  0.000000	  0.000000	  0.032258	
  0.000000	  0.032258	  0.000000	  0.967742	
  0.000000	  0.000000	  0.000000	  1.000000	
  0.000000	  0.000000	  1.000000	  0.000000	
  0.000000	  0.000000	  0.064516	  0.935484	
  0.000000	  0.548387	  0.322581	  0.129032	

MOTIF MA0079.3_SP1 

letter-probability matrix: alength= 4 w= 11 nsites= 8734 E= 0
  0.098122	  0.204488	  0.489008	  0.208381	
  0.000000	  0.711587	  0.073506	  0.214907	
  0.011335	  0.767460	  0.000000	  0.221204	
  0.000000	  1.000000	  0.000000	  0.000000	
  0.000000	  0.991642	  0.000000	  0.008358	
  0.155599	  0.000000	  0.529425	  0.314976	
  0.000000	  1.000000	  0.000000	  0.000000	
  0.000000	  1.000000	  0.000000	  0.000000	
  0.000000	  0.764713	  0.000000	  0.235287	
  0.120678	  0.727845	  0.000000	  0.151477	
  0.074651	  0.568926	  0.084039	  0.272384	

MOTIF MA0080.3_Spi1 

letter-probability matrix: alength= 4 w= 15 nsites= 63715 E= 0
  0.391697	  0.164326	  0.275555	  0.168422	
  0.424876	  0.123597	  0.345617	  0.105909	
  0.611567	  0.051966	  0.216370	  0.120097	
  0.663125	  0.048701	  0.188841	  0.099333	
  0.607110	  0.008381	  0.180224	  0.204285	
  0.197395	  0.127443	  0.675163	  0.000000	
  0.711857	  0.050365	  0.230448	  0.007330	
  0.075351	  0.000000	  0.924649	  0.000000	
  0.000000	  0.000000	  1.000000	  0.000000	
  0.999215	  0.000000	  0.000785	  0.000000	
  1.000000	  0.000000	  0.000000	  0.000000	
  0.053928	  0.159225	  0.786848	  0.000000	
  0.129483	  0.050585	  0.053127	  0.766805	
  0.061100	  0.188935	  0.714133	  0.035831	
  0.343891	  0.188778	  0.329640	  0.137691	

MOTIF MA0081.1_SPIB 

letter-probability matrix: alength= 4 w= 7 nsites= 49 E= 0
  0.632653	  0.000000	  0.000000	  0.367347	
  0.081633	  0.285714	  0.591837	  0.040816	
  0.489796	  0.326531	  0.142857	  0.040816	
  0.040816	  0.000000	  0.959184	  0.000000	
  0.020408	  0.000000	  0.959184	  0.020408	
  0.979592	  0.000000	  0.000000	  0.020408	
  0.959184	  0.000000	  0.000000	  0.040816	

MOTIF MA0083.2_SRF 

letter-probability matrix: alength= 4 w= 18 nsites= 2277 E= 0
  0.187088	  0.357049	  0.123408	  0.332455	
  0.446640	  0.195872	  0.145367	  0.212121	
  0.226175	  0.125165	  0.090470	  0.558191	
  0.118577	  0.112868	  0.439174	  0.329381	
  0.209486	  0.299078	  0.234080	  0.257356	
  0.021520	  0.941590	  0.000000	  0.036891	
  0.000000	  0.924462	  0.000000	  0.075538	
  0.776021	  0.028986	  0.010101	  0.184892	
  0.519982	  0.000000	  0.032060	  0.447958	
  0.977602	  0.000000	  0.007027	  0.015371	
  0.259113	  0.052701	  0.007027	  0.681159	
  0.899429	  0.005270	  0.022398	  0.072903	
  0.637681	  0.004392	  0.038208	  0.319719	
  0.029864	  0.000000	  0.970136	  0.000000	
  0.006588	  0.003074	  0.990338	  0.000000	
  0.267018	  0.379447	  0.193676	  0.159859	
  0.594203	  0.221344	  0.101010	  0.083443	
  0.570487	  0.078173	  0.202020	  0.149319	

MOTIF MA0084.1_SRY 

letter-probability matrix: alength= 4 w= 9 nsites= 28 E= 0
  0.178571	  0.178571	  0.357143	  0.285714	
  0.285714	  0.107143	  0.142857	  0.464286	
  0.535714	  0.000000	  0.107143	  0.357143	
  0.642857	  0.107143	  0.107143	  0.142857	
  0.892857	  0.000000	  0.000000	  0.107143	
  0.000000	  0.928571	  0.000000	  0.071429	
  1.000000	  0.000000	  0.000000	  0.000000	
  0.964286	  0.000000	  0.035714	  0.000000	
  0.250000	  0.000000	  0.071429	  0.678571	

MOTIF MA0087.1_Sox5 

letter-probability matrix: alength= 4 w= 7 nsites= 23 E= 0
  1.000000	  0.000000	  0.000000	  0.000000	
  0.000000	  0.000000	  0.043478	  0.956522	
  0.000000	  0.000000	  0.000000	  1.000000	
  0.043478	  0.000000	  0.956522	  0.000000	
  0.000000	  0.043478	  0.000000	  0.956522	
  0.043478	  0.043478	  0.000000	  0.913043	
  0.347826	  0.130435	  0.173913	  0.347826	

MOTIF MA0088.1_znf143 

letter-probability matrix: alength= 4 w= 20 nsites= 10 E= 0
  0.000000	  0.300000	  0.400000	  0.300000	
  0.600000	  0.200000	  0.100000	  0.100000	
  0.200000	  0.300000	  0.100000	  0.400000	
  0.000000	  0.300000	  0.200000	  0.500000	
  0.200000	  0.100000	  0.000000	  0.700000	
  0.100000	  0.700000	  0.000000	  0.200000	
  0.000000	  1.000000	  0.000000	  0.000000	
  0.000000	  1.000000	  0.000000	  0.000000	
  0.900000	  0.100000	  0.000000	  0.000000	
  0.000000	  0.100000	  0.400000	  0.500000	
  0.400000	  0.400000	  0.200000	  0.000000	
  0.600000	  0.200000	  0.200000	  0.000000	
  0.000000	  0.000000	  0.100000	  0.900000	
  0.000000	  0.100000	  0.600000	  0.300000	
  0.000000	  1.000000	  0.000000	  0.000000	
  0.400000	  0.500000	  0.000000	  0.100000	
  0.300000	  0.100000	  0.100000	  0.500000	
  0.200000	  0.300000	  0.000000	  0.500000	
  0.100000	  0.100000	  0.700000	  0.100000	
  0.300000	  0.600000	  0.100000	  0.000000	

MOTIF MA0089.1_NFE2L1::MafG 

letter-probability matrix: alength= 4 w= 6 nsites= 34 E= 0
  0.205882	  0.323529	  0.294118	  0.176471	
  0.852941	  0.058824	  0.088235	  0.000000	
  0.000000	  0.000000	  0.000000	  1.000000	
  0.029412	  0.000000	  0.941176	  0.029412	
  1.000000	  0.000000	  0.000000	  0.000000	
  0.000000	  0.764706	  0.058824	  0.176471	

MOTIF MA0090.1_TEAD1 

letter-probability matrix: alength= 4 w= 12 nsites= 12 E= 0
  0.083333	  0.500000	  0.083333	  0.333333	
  0.750000	  0.000000	  0.250000	  0.000000	
  0.000000	  1.000000	  0.000000	  0.000000	
  1.000000	  0.000000	  0.000000	  0.000000	
  0.000000	  0.000000	  0.000000	  1.000000	
  0.000000	  0.000000	  0.000000	  1.000000	
  0.000000	  1.000000	  0.000000	  0.000000	
  0.000000	  0.916667	  0.000000	  0.083333	
  0.416667	  0.000000	  0.000000	  0.583333	
  0.083333	  0.583333	  0.333333	  0.000000	
  0.166667	  0.333333	  0.250000	  0.250000	
  0.000000	  0.166667	  0.666667	  0.166667	

MOTIF MA0091.1_TAL1::TCF3 

letter-probability matrix: alength= 4 w= 12 nsites= 44 E= 0
  0.295455	  0.318182	  0.181818	  0.204545	
  0.204545	  0.227273	  0.454545	  0.113636	
  0.886364	  0.000000	  0.068182	  0.045455	
  0.454545	  0.545455	  0.000000	  0.000000	
  0.000000	  0.977273	  0.022727	  0.000000	
  1.000000	  0.000000	  0.000000	  0.000000	
  0.000000	  0.022727	  0.250000	  0.727273	
  0.272727	  0.727273	  0.000000	  0.000000	
  0.000000	  0.000000	  0.000000	  1.000000	
  0.000000	  0.000000	  0.977273	  0.022727	
  0.000000	  0.068182	  0.454545	  0.477273	
  0.090909	  0.090909	  0.045455	  0.772727	

MOTIF MA0092.1_Hand1::Tcfe2a 

letter-probability matrix: alength= 4 w= 10 nsites= 29 E= 0
  0.137931	  0.275862	  0.344828	  0.241379	
  0.344828	  0.000000	  0.517241	  0.137931	
  0.068966	  0.068966	  0.034483	  0.827586	
  0.000000	  0.965517	  0.000000	  0.034483	
  0.000000	  0.000000	  0.000000	  1.000000	
  0.000000	  0.000000	  1.000000	  0.000000	
  0.000000	  0.103448	  0.862069	  0.034483	
  0.310345	  0.482759	  0.034483	  0.172414	
  0.551724	  0.000000	  0.103448	  0.344828	
  0.172414	  0.137931	  0.137931	  0.551724	

MOTIF MA0093.2_USF1 

letter-probability matrix: alength= 4 w= 11 nsites= 16842 E= 0
  0.287733	  0.223489	  0.425246	  0.063532	
  0.087401	  0.442228	  0.177117	  0.293255	
  0.002553	  0.997447	  0.000000	  0.000000	
  0.984028	  0.000000	  0.000000	  0.015972	
  0.011163	  0.610319	  0.055338	  0.323180	
  0.095297	  0.035328	  0.869374	  0.000000	
  0.000000	  0.000000	  0.000000	  1.000000	
  0.000000	  0.000000	  1.000000	  0.000000	
  0.876499	  0.000000	  0.081641	  0.041860	
  0.000000	  0.781736	  0.000000	  0.218264	
  0.108123	  0.589360	  0.066085	  0.236433	

MOTIF MA0095.2_YY1 

letter-probability matrix: alength= 4 w= 12 nsites= 7171 E= 0
  0.157021	  0.639102	  0.111700	  0.092177	
  0.972668	  0.000000	  0.025241	  0.002092	
  0.940036	  0.013806	  0.037373	  0.008785	
  0.349463	  0.155766	  0.457677	  0.037094	
  1.000000	  0.000000	  0.000000	  0.000000	
  0.000000	  0.001673	  0.000000	  0.998327	
  0.001534	  0.000000	  0.998466	  0.000000	
  0.001813	  0.000000	  0.998187	  0.000000	
  0.113234	  0.786083	  0.005299	  0.095384	
  0.120904	  0.234416	  0.385581	  0.259099	
  0.125366	  0.122019	  0.649142	  0.103472	
  0.185748	  0.637010	  0.054525	  0.122716	

MOTIF MA0098.2_Ets1 

letter-probability matrix: alength= 4 w= 15 nsites= 1868 E= 0
  0.230728	  0.357602	  0.224839	  0.186831	
  0.077623	  0.620985	  0.130621	  0.170771	
  0.140792	  0.531585	  0.100107	  0.227516	
  0.631156	  0.062634	  0.241435	  0.064775	
  0.000000	  0.806745	  0.002141	  0.191113	
  0.176124	  0.000000	  0.000000	  0.823876	
  0.000000	  0.000000	  0.000000	  1.000000	
  0.000000	  1.000000	  0.000000	  0.000000	
  0.000000	  1.000000	  0.000000	  0.000000	
  0.000000	  0.000000	  0.083512	  0.916488	
  0.000000	  0.176124	  0.761242	  0.062634	
  0.034797	  0.309957	  0.033191	  0.622056	
  0.078158	  0.362955	  0.233940	  0.324946	
  0.163812	  0.290150	  0.165418	  0.380621	
  0.141863	  0.336724	  0.252677	  0.268737	

MOTIF MA0099.2_JUN::FOS 

letter-probability matrix: alength= 4 w= 7 nsites= 18 E= 0
  0.000000	  0.055556	  0.000000	  0.944444	
  0.000000	  0.000000	  0.833333	  0.166667	
  0.888889	  0.111111	  0.000000	  0.000000	
  0.277778	  0.666667	  0.055556	  0.000000	
  0.166667	  0.000000	  0.055556	  0.777778	
  0.000000	  0.833333	  0.166667	  0.000000	
  0.888889	  0.000000	  0.055556	  0.055556	

MOTIF MA0100.2_Myb 

letter-probability matrix: alength= 4 w= 10 nsites= 979 E= 0
  0.090909	  0.382022	  0.194076	  0.332993	
  0.231869	  0.461696	  0.000000	  0.306435	
  1.000000	  0.000000	  0.000000	  0.000000	
  0.929520	  0.000000	  0.070480	  0.000000	
  0.000000	  1.000000	  0.000000	  0.000000	
  0.054137	  0.000000	  0.000000	  0.945863	
  0.000000	  0.000000	  1.000000	  0.000000	
  0.153218	  0.424923	  0.009193	  0.412666	
  0.030644	  0.969356	  0.000000	  0.000000	
  0.740552	  0.008172	  0.000000	  0.251277	

MOTIF MA0101.1_REL 

letter-probability matrix: alength= 4 w= 10 nsites= 17 E= 0
  0.000000	  0.294118	  0.470588	  0.235294	
  0.000000	  0.058824	  0.882353	  0.058824	
  0.058824	  0.000000	  0.882353	  0.058824	
  0.294118	  0.058824	  0.529412	  0.117647	
  0.352941	  0.294118	  0.176471	  0.176471	
  0.294118	  0.058824	  0.058824	  0.588235	
  0.058824	  0.000000	  0.000000	  0.941176	
  0.117647	  0.000000	  0.000000	  0.882353	
  0.000000	  0.882353	  0.000000	  0.117647	
  0.058824	  0.941176	  0.000000	  0.000000	

MOTIF MA0102.3_CEBPA 

letter-probability matrix: alength= 4 w= 11 nsites= 15318 E= 0
  0.675741	  0.086957	  0.237303	  0.000000	
  0.000000	  0.000000	  0.000000	  1.000000	
  0.000000	  0.000000	  0.000000	  1.000000	
  0.046024	  0.000000	  0.737955	  0.216020	
  0.000000	  1.000000	  0.000000	  0.000000	
  0.780520	  0.083170	  0.069591	  0.066719	
  0.173652	  0.499674	  0.000000	  0.326675	
  0.798146	  0.201854	  0.000000	  0.000000	
  1.000000	  0.000000	  0.000000	  0.000000	
  0.000000	  0.371328	  0.117770	  0.510902	
  0.378901	  0.323998	  0.058102	  0.239000	

MOTIF MA0103.2_ZEB1 

letter-probability matrix: alength= 4 w= 9 nsites= 3555 E= 0
  0.240788	  0.409283	  0.233474	  0.116456	
  0.000000	  0.841350	  0.000000	  0.158650	
  0.336709	  0.093671	  0.121238	  0.448383	
  0.000000	  0.891702	  0.000000	  0.108298	
  1.000000	  0.000000	  0.000000	  0.000000	
  0.000000	  1.000000	  0.000000	  0.000000	
  0.000000	  1.000000	  0.000000	  0.000000	
  0.000000	  0.000000	  0.000000	  1.000000	
  0.000000	  0.000000	  1.000000	  0.000000	

MOTIF MA0104.3_Mycn 

letter-probability matrix: alength= 4 w= 8 nsites= 1403 E= 0
  0.376336	  0.104063	  0.403421	  0.116180	
  0.000000	  0.808981	  0.191019	  0.000000	
  0.000000	  1.000000	  0.000000	  0.000000	
  1.000000	  0.000000	  0.000000	  0.000000	
  0.000000	  1.000000	  0.000000	  0.000000	
  0.119743	  0.000000	  0.880257	  0.000000	
  0.000000	  0.000000	  0.000000	  1.000000	
  0.000000	  0.000000	  1.000000	  0.000000	

MOTIF MA0105.3_NFKB1 

letter-probability matrix: alength= 4 w= 11 nsites= 5112 E= 0
  0.111502	  0.062402	  0.524648	  0.301448	
  0.010759	  0.000000	  0.989241	  0.000000	
  0.023670	  0.000000	  0.958920	  0.017410	
  0.614437	  0.043818	  0.319836	  0.021909	
  0.435837	  0.235524	  0.158842	  0.169797	
  0.000000	  0.000000	  0.000000	  1.000000	
  0.000000	  0.010759	  0.016432	  0.972809	
  0.000000	  0.298513	  0.000000	  0.701487	
  0.000000	  0.950313	  0.000000	  0.049687	
  0.000000	  0.983177	  0.000000	  0.016823	
  0.309077	  0.468505	  0.052621	  0.169797	

MOTIF MA0106.2_TP53 

letter-probability matrix: alength= 4 w= 15 nsites= 1231 E= 0
  0.597888	  0.000000	  0.380991	  0.021121	
  0.002437	  0.967506	  0.004062	  0.025995	
  0.782291	  0.036556	  0.023558	  0.157595	
  0.218522	  0.008936	  0.026807	  0.745735	
  0.000000	  0.000000	  1.000000	  0.000000	
  0.059301	  0.484972	  0.000000	  0.455727	
  0.142161	  0.664500	  0.038180	  0.155158	
  0.064988	  0.746548	  0.042242	  0.146223	
  0.658002	  0.131600	  0.070674	  0.139724	
  0.273761	  0.036556	  0.641755	  0.047929	
  0.679935	  0.000000	  0.306255	  0.013810	
  0.000000	  0.995938	  0.002437	  0.001625	
  0.822908	  0.021121	  0.009748	  0.146223	
  0.144598	  0.034931	  0.020309	  0.800162	
  0.029245	  0.004874	  0.963444	  0.002437	

MOTIF MA0107.1_RELA 

letter-probability matrix: alength= 4 w= 10 nsites= 18 E= 0
  0.000000	  0.222222	  0.611111	  0.166667	
  0.000000	  0.000000	  0.944444	  0.055556	
  0.000000	  0.000000	  1.000000	  0.000000	
  0.611111	  0.000000	  0.388889	  0.000000	
  0.555556	  0.166667	  0.222222	  0.055556	
  0.111111	  0.000000	  0.000000	  0.888889	
  0.000000	  0.000000	  0.000000	  1.000000	
  0.000000	  0.111111	  0.000000	  0.888889	
  0.000000	  1.000000	  0.000000	  0.000000	
  0.000000	  1.000000	  0.000000	  0.000000	

MOTIF MA0108.2_TBP 

letter-probability matrix: alength= 4 w= 15 nsites= 389 E= 0
  0.156812	  0.372751	  0.390746	  0.079692	
  0.041131	  0.118252	  0.046272	  0.794344	
  0.904884	  0.000000	  0.005141	  0.089974	
  0.007712	  0.025707	  0.005141	  0.961440	
  0.910026	  0.000000	  0.012853	  0.077121	
  0.688946	  0.000000	  0.000000	  0.311054	
  0.925450	  0.007712	  0.051414	  0.015424	
  0.570694	  0.005141	  0.113111	  0.311054	
  0.398458	  0.113111	  0.403599	  0.084833	
  0.143959	  0.347044	  0.385604	  0.123393	
  0.213368	  0.377892	  0.329049	  0.079692	
  0.210797	  0.326478	  0.329049	  0.133676	
  0.210797	  0.303342	  0.329049	  0.156812	
  0.174807	  0.275064	  0.357326	  0.192802	
  0.197943	  0.259640	  0.359897	  0.182519	

MOTIF MA0109.1_Hltf 

letter-probability matrix: alength= 4 w= 10 nsites= 56 E= 0
  0.313725	  0.196078	  0.235294	  0.254902	
  0.377358	  0.226415	  0.094340	  0.301887	
  0.440678	  0.559322	  0.000000	  0.000000	
  0.000000	  1.000000	  0.000000	  0.000000	
  0.423729	  0.000000	  0.000000	  0.576271	
  0.000000	  0.000000	  0.000000	  1.000000	
  0.406780	  0.084746	  0.203390	  0.305085	
  0.000000	  0.000000	  0.372881	  0.627119	
  0.294118	  0.274510	  0.274510	  0.156863	
  0.244898	  0.244898	  0.204082	  0.306122	

MOTIF MA0111.1_Spz1 

letter-probability matrix: alength= 4 w= 11 nsites= 12 E= 0
  0.750000	  0.000000	  0.250000	  0.000000	
  0.000000	  0.166667	  0.750000	  0.083333	
  0.166667	  0.000000	  0.833333	  0.000000	
  0.000000	  0.000000	  0.916667	  0.083333	
  0.083333	  0.000000	  0.083333	  0.833333	
  0.666667	  0.000000	  0.000000	  0.333333	
  0.500000	  0.000000	  0.166667	  0.333333	
  0.083333	  0.750000	  0.166667	  0.000000	
  0.833333	  0.000000	  0.166667	  0.000000	
  0.000000	  0.083333	  0.750000	  0.166667	
  0.166667	  0.666667	  0.166667	  0.000000	

MOTIF MA0112.2_ESR1 

letter-probability matrix: alength= 4 w= 20 nsites= 473 E= 0
  0.261242	  0.256959	  0.329764	  0.152034	
  0.228632	  0.170940	  0.350427	  0.250000	
  0.136752	  0.369658	  0.318376	  0.175214	
  0.176596	  0.487234	  0.138298	  0.197872	
  0.285106	  0.493617	  0.100000	  0.121277	
  0.651163	  0.059197	  0.188161	  0.101480	
  0.075949	  0.016878	  0.816456	  0.090717	
  0.040000	  0.037895	  0.884211	  0.037895	
  0.069474	  0.086316	  0.191579	  0.652632	
  0.008421	  0.829474	  0.111579	  0.050526	
  0.837895	  0.027368	  0.056842	  0.077895	
  0.122105	  0.526316	  0.225263	  0.126316	
  0.132632	  0.581053	  0.111579	  0.174737	
  0.134737	  0.543158	  0.204211	  0.117895	
  0.067368	  0.040000	  0.016842	  0.875789	
  0.044211	  0.046316	  0.896842	  0.012632	
  0.642105	  0.223158	  0.065263	  0.069474	
  0.021053	  0.917895	  0.025263	  0.035789	
  0.124211	  0.743158	  0.004211	  0.128421	
  0.054737	  0.347368	  0.046316	  0.551579	

MOTIF MA0113.2_NR3C1 

letter-probability matrix: alength= 4 w= 15 nsites= 465 E= 0
  0.533333	  0.000000	  0.322581	  0.144086	
  0.150538	  0.000000	  0.795699	  0.053763	
  0.445161	  0.202151	  0.234409	  0.118280	
  0.862366	  0.000000	  0.077419	  0.060215	
  0.000000	  1.000000	  0.000000	  0.000000	
  0.827957	  0.000000	  0.030108	  0.141935	
  0.326882	  0.292473	  0.380645	  0.000000	
  0.503226	  0.152688	  0.174194	  0.169892	
  0.535484	  0.230108	  0.234409	  0.000000	
  0.232258	  0.000000	  0.040860	  0.726882	
  0.000000	  0.000000	  1.000000	  0.000000	
  0.101075	  0.017204	  0.000000	  0.881720	
  0.258065	  0.348387	  0.000000	  0.393548	
  0.000000	  0.875269	  0.000000	  0.124731	
  0.129032	  0.322581	  0.000000	  0.548387	

MOTIF MA0114.2_HNF4A 

letter-probability matrix: alength= 4 w= 15 nsites= 16768 E= 0
  0.164957	  0.356095	  0.236999	  0.241949	
  0.103232	  0.042939	  0.054091	  0.799738	
  0.049917	  0.003042	  0.942867	  0.004175	
  0.362297	  0.110091	  0.499165	  0.028447	
  0.657562	  0.263896	  0.019621	  0.058922	
  0.006978	  0.986104	  0.003996	  0.002922	
  0.001551	  0.097209	  0.000000	  0.901240	
  0.010615	  0.157264	  0.021887	  0.810234	
  0.000000	  0.010317	  0.024272	  0.965410	
  0.051527	  0.002087	  0.938752	  0.007634	
  0.314289	  0.223342	  0.318464	  0.143905	
  0.364921	  0.337130	  0.099117	  0.198831	
  0.068941	  0.804568	  0.020992	  0.105499	
  0.111522	  0.387524	  0.024750	  0.476205	
  0.123449	  0.384661	  0.178972	  0.312917	

MOTIF MA0115.1_NR1H2::RXRA 

letter-probability matrix: alength= 4 w= 17 nsites= 25 E= 0
  0.680000	  0.200000	  0.000000	  0.120000	
  0.680000	  0.040000	  0.200000	  0.080000	
  0.800000	  0.000000	  0.200000	  0.000000	
  0.000000	  0.000000	  1.000000	  0.000000	
  0.000000	  0.000000	  0.960000	  0.040000	
  0.000000	  0.000000	  0.000000	  1.000000	
  0.000000	  1.000000	  0.000000	  0.000000	
  1.000000	  0.000000	  0.000000	  0.000000	
  0.960000	  0.000000	  0.000000	  0.040000	
  1.000000	  0.000000	  0.000000	  0.000000	
  0.000000	  0.000000	  1.000000	  0.000000	
  0.000000	  0.000000	  1.000000	  0.000000	
  0.000000	  0.000000	  0.000000	  1.000000	
  0.000000	  1.000000	  0.000000	  0.000000	
  1.000000	  0.000000	  0.000000	  0.000000	
  0.800000	  0.040000	  0.080000	  0.080000	
  0.000000	  0.600000	  0.240000	  0.160000	

MOTIF MA0116.1_Zfp423 

letter-probability matrix: alength= 4 w= 15 nsites= 33 E= 0
  0.212121	  0.121212	  0.666667	  0.000000	
  0.000000	  0.484848	  0.515152	  0.000000	
  0.484848	  0.515152	  0.000000	  0.000000	
  0.515152	  0.484848	  0.000000	  0.000000	
  0.000000	  1.000000	  0.000000	  0.000000	
  0.000000	  1.000000	  0.000000	  0.000000	
  0.030303	  0.515152	  0.000000	  0.454545	
  0.727273	  0.000000	  0.000000	  0.272727	
  0.393939	  0.000000	  0.484848	  0.121212	
  0.000000	  0.000000	  1.000000	  0.000000	
  0.000000	  0.000000	  1.000000	  0.000000	
  0.000000	  0.000000	  0.515152	  0.484848	
  0.000000	  0.000000	  0.484848	  0.515152	
  0.000000	  0.242424	  0.484848	  0.272727	
  0.333333	  0.666667	  0.000000	  0.000000	

MOTIF MA0117.1_Mafb 

letter-probability matrix: alength= 4 w= 8 nsites= 15 E= 0
  0.000000	  0.000000	  1.000000	  0.000000	
  0.066667	  0.800000	  0.066667	  0.066667	
  0.000000	  0.200000	  0.066667	  0.733333	
  0.066667	  0.000000	  0.800000	  0.133333	
  0.800000	  0.133333	  0.000000	  0.066667	
  0.200000	  0.533333	  0.066667	  0.200000	
  0.200000	  0.066667	  0.466667	  0.266667	
  0.133333	  0.333333	  0.333333	  0.200000	

MOTIF MA0119.1_TLX1::NFIC 

letter-probability matrix: alength= 4 w= 14 nsites= 16 E= 0
  0.000000	  0.000000	  0.000000	  1.000000	
  0.000000	  0.000000	  1.000000	  0.000000	
  0.000000	  0.000000	  1.000000	  0.000000	
  0.000000	  1.000000	  0.000000	  0.000000	
  0.875000	  0.062500	  0.000000	  0.062500	
  0.125000	  0.500000	  0.312500	  0.062500	
  0.125000	  0.500000	  0.250000	  0.125000	
  0.437500	  0.062500	  0.312500	  0.187500	
  0.250000	  0.187500	  0.125000	  0.437500	
  0.000000	  0.000000	  1.000000	  0.000000	
  0.000000	  1.000000	  0.000000	  0.000000	
  0.000000	  1.000000	  0.000000	  0.000000	
  1.000000	  0.000000	  0.000000	  0.000000	
  0.875000	  0.000000	  0.062500	  0.062500	

MOTIF MA0122.1_Nkx3-2 

letter-probability matrix: alength= 4 w= 9 nsites= 24 E= 0
  0.166667	  0.291667	  0.166667	  0.375000	
  0.041667	  0.166667	  0.208333	  0.583333	
  0.541667	  0.041667	  0.291667	  0.125000	
  1.000000	  0.000000	  0.000000	  0.000000	
  0.000000	  0.000000	  1.000000	  0.000000	
  0.000000	  0.000000	  0.000000	  1.000000	
  0.250000	  0.000000	  0.750000	  0.000000	
  0.166667	  0.250000	  0.500000	  0.083333	
  0.375000	  0.291667	  0.208333	  0.125000	

MOTIF MA0124.1_NKX3-1 

letter-probability matrix: alength= 4 w= 7 nsites= 20 E= 0
  0.650000	  0.050000	  0.150000	  0.150000	
  0.000000	  0.050000	  0.000000	  0.950000	
  1.000000	  0.000000	  0.000000	  0.000000	
  0.000000	  0.950000	  0.000000	  0.050000	
  0.050000	  0.000000	  0.000000	  0.950000	
  0.050000	  0.000000	  0.000000	  0.950000	
  0.950000	  0.000000	  0.050000	  0.000000	

MOTIF MA0125.1_Nobox 

letter-probability matrix: alength= 4 w= 8 nsites= 38 E= 0
  0.000000	  0.026316	  0.000000	  0.973684	
  0.947368	  0.000000	  0.000000	  0.052632	
  1.000000	  0.000000	  0.000000	  0.000000	
  0.026316	  0.026316	  0.052632	  0.894737	
  0.052632	  0.000000	  0.105263	  0.842105	
  0.394737	  0.000000	  0.578947	  0.026316	
  0.105263	  0.315789	  0.473684	  0.105263	
  0.052632	  0.342105	  0.157895	  0.447368	

MOTIF MA0130.1_ZNF354C 

letter-probability matrix: alength= 4 w= 6 nsites= 16 E= 0
  0.437500	  0.375000	  0.187500	  0.000000	
  0.187500	  0.125000	  0.000000	  0.687500	
  0.000000	  1.000000	  0.000000	  0.000000	
  0.000000	  1.000000	  0.000000	  0.000000	
  1.000000	  0.000000	  0.000000	  0.000000	
  0.000000	  0.937500	  0.062500	  0.000000	

MOTIF MA0131.1_HINFP 

letter-probability matrix: alength= 4 w= 10 nsites= 20 E= 0
  0.100000	  0.300000	  0.250000	  0.350000	
  0.650000	  0.050000	  0.000000	  0.300000	
  1.000000	  0.000000	  0.000000	  0.000000	
  0.100000	  0.850000	  0.050000	  0.000000	
  0.000000	  0.000000	  0.950000	  0.050000	
  0.000000	  0.050000	  0.000000	  0.950000	
  0.000000	  0.950000	  0.000000	  0.050000	
  0.000000	  0.900000	  0.100000	  0.000000	
  0.000000	  0.000000	  0.950000	  0.050000	
  0.100000	  0.650000	  0.050000	  0.200000	

MOTIF MA0132.1_Pdx1 

letter-probability matrix: alength= 4 w= 6 nsites= 31 E= 0
  0.032258	  0.612903	  0.161290	  0.193548	
  0.000000	  0.000000	  0.000000	  1.000000	
  1.000000	  0.000000	  0.000000	  0.000000	
  1.000000	  0.000000	  0.000000	  0.000000	
  0.000000	  0.000000	  0.032258	  0.967742	
  0.032258	  0.032258	  0.322581	  0.612903	

MOTIF MA0133.1_BRCA1 

letter-probability matrix: alength= 4 w= 7 nsites= 43 E= 0
  0.348837	  0.255814	  0.232558	  0.162791	
  0.093023	  0.813953	  0.046512	  0.046512	
  0.953488	  0.023256	  0.023256	  0.000000	
  0.837209	  0.046512	  0.093023	  0.023256	
  0.162791	  0.674419	  0.139535	  0.023256	
  0.441860	  0.325581	  0.162791	  0.069767	
  0.069767	  0.511628	  0.348837	  0.069767	

MOTIF MA0135.1_Lhx3 

letter-probability matrix: alength= 4 w= 13 nsites= 20 E= 0
  0.450000	  0.000000	  0.150000	  0.400000	
  0.800000	  0.100000	  0.100000	  0.000000	
  0.950000	  0.000000	  0.000000	  0.050000	
  0.000000	  0.000000	  0.000000	  1.000000	
  0.000000	  0.000000	  0.000000	  1.000000	
  0.950000	  0.000000	  0.000000	  0.050000	
  1.000000	  0.000000	  0.000000	  0.000000	
  0.100000	  0.100000	  0.000000	  0.800000	
  0.000000	  0.050000	  0.000000	  0.950000	
  0.800000	  0.050000	  0.000000	  0.150000	
  0.450000	  0.000000	  0.150000	  0.400000	
  0.100000	  0.400000	  0.000000	  0.500000	
  0.100000	  0.450000	  0.150000	  0.300000	

MOTIF MA0136.1_ELF5 

letter-probability matrix: alength= 4 w= 9 nsites= 44 E= 0
  0.272727	  0.204545	  0.068182	  0.454545	
  0.659091	  0.068182	  0.159091	  0.113636	
  0.045455	  0.454545	  0.113636	  0.386364	
  0.318182	  0.000000	  0.022727	  0.659091	
  0.000000	  0.022727	  0.000000	  0.977273	
  0.000000	  1.000000	  0.000000	  0.000000	
  0.000000	  1.000000	  0.000000	  0.000000	
  0.090909	  0.068182	  0.250000	  0.590909	
  0.090909	  0.181818	  0.250000	  0.477273	

MOTIF MA0137.3_STAT1 

letter-probability matrix: alength= 4 w= 11 nsites= 3629 E= 0
  0.100854	  0.201433	  0.216313	  0.481400	
  0.000000	  0.014329	  0.000000	  0.985671	
  0.000000	  0.001653	  0.030311	  0.968035	
  0.099476	  0.898870	  0.001653	  0.000000	
  0.030036	  0.553596	  0.000000	  0.416368	
  0.479195	  0.000000	  0.451088	  0.069716	
  0.044916	  0.000000	  0.955084	  0.000000	
  0.007991	  0.001929	  0.944062	  0.046018	
  0.997520	  0.000000	  0.002480	  0.000000	
  0.998622	  0.001378	  0.000000	  0.000000	
  0.517773	  0.085699	  0.199780	  0.196748	

MOTIF MA0138.2_REST 

letter-probability matrix: alength= 4 w= 21 nsites= 1600 E= 0
  0.132621	  0.109365	  0.230044	  0.527970	
  0.036318	  0.168441	  0.091421	  0.703820	
  0.047589	  0.855354	  0.031309	  0.065748	
  0.906367	  0.018727	  0.058677	  0.016230	
  0.021197	  0.027431	  0.945137	  0.006234	
  0.076012	  0.609346	  0.201246	  0.113396	
  0.980697	  0.004359	  0.007472	  0.007472	
  0.001868	  0.987547	  0.007472	  0.003113	
  0.021793	  0.922167	  0.012453	  0.043587	
  0.568847	  0.125234	  0.100935	  0.204984	
  0.136534	  0.233791	  0.077307	  0.552369	
  0.024314	  0.004364	  0.966958	  0.004364	
  0.012469	  0.003117	  0.983167	  0.001247	
  0.877105	  0.069869	  0.021210	  0.031815	
  0.008125	  0.800000	  0.145625	  0.046250	
  0.983750	  0.005625	  0.004375	  0.006250	
  0.026349	  0.008156	  0.959849	  0.005646	
  0.128688	  0.632141	  0.114878	  0.124294	
  0.229899	  0.019472	  0.432161	  0.318467	
  0.133962	  0.586792	  0.200629	  0.078616	
  0.112579	  0.700629	  0.023270	  0.163522	

MOTIF MA0139.1_CTCF 

letter-probability matrix: alength= 4 w= 19 nsites= 911 E= 0
  0.095290	  0.318729	  0.083242	  0.502738	
  0.182913	  0.158817	  0.453450	  0.204819	
  0.307777	  0.053669	  0.491785	  0.146769	
  0.061336	  0.876232	  0.023001	  0.039430	
  0.008762	  0.989047	  0.000000	  0.002191	
  0.814896	  0.014239	  0.071194	  0.099671	
  0.043812	  0.578313	  0.365827	  0.012048	
  0.117325	  0.474781	  0.052632	  0.355263	
  0.933114	  0.012061	  0.035088	  0.019737	
  0.005488	  0.000000	  0.991218	  0.003293	
  0.365532	  0.003293	  0.621295	  0.009879	
  0.059276	  0.013172	  0.553238	  0.374314	
  0.013187	  0.000000	  0.978022	  0.008791	
  0.061538	  0.008791	  0.851648	  0.078022	
  0.114411	  0.806381	  0.005501	  0.073707	
  0.409241	  0.014301	  0.557756	  0.018702	
  0.090308	  0.530837	  0.338106	  0.040749	
  0.128855	  0.354626	  0.080396	  0.436123	
  0.442731	  0.199339	  0.292952	  0.064978	

MOTIF MA0140.2_TAL1::GATA1 

letter-probability matrix: alength= 4 w= 18 nsites= 4955 E= 0
  0.224823	  0.411302	  0.195156	  0.168718	
  0.041574	  0.162866	  0.032089	  0.763471	
  0.064178	  0.000000	  0.000000	  0.935822	
  1.000000	  0.000000	  0.000000	  0.000000	
  0.000000	  0.000000	  0.000000	  1.000000	
  0.000000	  1.000000	  0.000000	  0.000000	
  0.413522	  0.012714	  0.011100	  0.562664	
  0.132795	  0.268618	  0.446821	  0.151766	
  0.194349	  0.245005	  0.251060	  0.309586	
  0.240363	  0.227447	  0.306761	  0.225429	
  0.358829	  0.228052	  0.199798	  0.213320	
  0.209485	  0.249647	  0.345510	  0.195358	
  0.272856	  0.230474	  0.295863	  0.200807	
  0.380424	  0.208476	  0.165489	  0.245610	
  0.278708	  0.249647	  0.380222	  0.091423	
  0.022200	  0.973158	  0.004642	  0.000000	
  0.940262	  0.000000	  0.000000	  0.059738	
  0.032291	  0.179617	  0.715237	  0.072856	

MOTIF MA0141.2_Esrrb 

letter-probability matrix: alength= 4 w= 12 nsites= 3647 E= 0
  0.292001	  0.221699	  0.272350	  0.213950	
  0.185706	  0.229581	  0.373068	  0.211645	
  0.110897	  0.333517	  0.333517	  0.222069	
  0.071409	  0.337819	  0.123318	  0.467454	
  0.085573	  0.727647	  0.172792	  0.013988	
  0.915982	  0.008758	  0.067871	  0.007389	
  0.981411	  0.000547	  0.016402	  0.001640	
  0.009014	  0.000546	  0.982518	  0.007921	
  0.003278	  0.003005	  0.989347	  0.004370	
  0.049207	  0.011755	  0.066430	  0.872608	
  0.002462	  0.928591	  0.045691	  0.023256	
  0.952094	  0.005749	  0.035040	  0.007117	

MOTIF MA0142.1_Pou5f1::Sox2 

letter-probability matrix: alength= 4 w= 15 nsites= 1366 E= 0
  0.046188	  0.620235	  0.048387	  0.285191	
  0.423865	  0.042460	  0.020498	  0.513177	
  0.008047	  0.036576	  0.026335	  0.929042	
  0.034332	  0.008766	  0.057706	  0.899196	
  0.086194	  0.265157	  0.602630	  0.046019	
  0.303141	  0.013148	  0.021183	  0.662527	
  0.150475	  0.266618	  0.135866	  0.447042	
  0.902118	  0.021914	  0.017531	  0.058437	
  0.012418	  0.003652	  0.010957	  0.972973	
  0.007305	  0.011687	  0.905040	  0.075968	
  0.010234	  0.752193	  0.094298	  0.143275	
  0.769231	  0.011722	  0.021978	  0.197070	
  0.651248	  0.049927	  0.231278	  0.067548	
  0.881705	  0.024247	  0.055107	  0.038942	
  0.145481	  0.087436	  0.152094	  0.614989	

MOTIF MA0143.3_Sox2 

letter-probability matrix: alength= 4 w= 8 nsites= 1476 E= 0
  0.000000	  1.000000	  0.000000	  0.000000	
  0.000000	  1.000000	  0.000000	  0.000000	
  0.453252	  0.000000	  0.000000	  0.546748	
  0.000000	  0.000000	  0.000000	  1.000000	
  0.000000	  0.000000	  0.000000	  1.000000	
  0.000000	  0.000000	  1.000000	  0.000000	
  0.000000	  0.000000	  0.000000	  1.000000	
  0.000000	  0.283875	  0.201220	  0.514905	

MOTIF MA0144.2_STAT3 

letter-probability matrix: alength= 4 w= 11 nsites= 21620 E= 0
  0.089547	  0.396438	  0.175809	  0.338205	
  0.032747	  0.000000	  0.000000	  0.967253	
  0.011563	  0.016004	  0.270583	  0.701850	
  0.046531	  0.905874	  0.000000	  0.047595	
  0.038853	  0.359852	  0.000000	  0.601295	
  0.170768	  0.000000	  0.529880	  0.299352	
  0.072803	  0.000000	  0.927197	  0.000000	
  0.117114	  0.000000	  0.864292	  0.018594	
  1.000000	  0.000000	  0.000000	  0.000000	
  1.000000	  0.000000	  0.000000	  0.000000	
  0.430666	  0.044496	  0.304302	  0.220537	

MOTIF MA0145.2_Tcfcp2l1 

letter-probability matrix: alength= 4 w= 14 nsites= 4082 E= 0
  0.001965	  0.925571	  0.062638	  0.009826	
  0.069921	  0.810599	  0.005397	  0.114082	
  0.597011	  0.005145	  0.273640	  0.124204	
  0.005878	  0.024002	  0.967181	  0.002939	
  0.173892	  0.337987	  0.025227	  0.462895	
  0.098433	  0.289667	  0.061949	  0.549951	
  0.172988	  0.398826	  0.150722	  0.277465	
  0.357370	  0.225373	  0.250794	  0.166463	
  0.631720	  0.069892	  0.190616	  0.107771	
  0.394132	  0.051834	  0.308802	  0.245232	
  0.003918	  0.933154	  0.054603	  0.008325	
  0.062010	  0.814706	  0.002941	  0.120343	
  0.539897	  0.007366	  0.302480	  0.150258	
  0.012054	  0.029028	  0.954736	  0.004182	

MOTIF MA0146.2_Zfx 

letter-probability matrix: alength= 4 w= 14 nsites= 480 E= 0
  0.104822	  0.373166	  0.375262	  0.146751	
  0.123690	  0.356394	  0.362683	  0.157233	
  0.190377	  0.315900	  0.416318	  0.077406	
  0.150313	  0.102296	  0.620042	  0.127349	
  0.020790	  0.617464	  0.299376	  0.062370	
  0.012474	  0.750520	  0.004158	  0.232848	
  0.062370	  0.257796	  0.380457	  0.299376	
  0.397089	  0.318087	  0.253638	  0.031185	
  0.016632	  0.004158	  0.977131	  0.002079	
  0.000000	  0.006237	  0.991684	  0.002079	
  0.000000	  1.000000	  0.000000	  0.000000	
  0.000000	  0.997921	  0.000000	  0.002079	
  0.000000	  0.002079	  0.000000	  0.997921	
  0.175000	  0.254167	  0.454167	  0.116667	

MOTIF MA0147.2_Myc 

letter-probability matrix: alength= 4 w= 10 nsites= 5335 E= 0
  0.221368	  0.684161	  0.094470	  0.000000	
  0.000000	  1.000000	  0.000000	  0.000000	
  1.000000	  0.000000	  0.000000	  0.000000	
  0.000000	  0.430178	  0.000000	  0.569822	
  0.000000	  0.000000	  1.000000	  0.000000	
  0.000000	  0.000000	  0.000000	  1.000000	
  0.000000	  0.000000	  1.000000	  0.000000	
  0.009185	  0.430553	  0.390066	  0.170197	
  0.158950	  0.203749	  0.104217	  0.533083	
  0.015370	  0.351828	  0.150141	  0.482662	

MOTIF MA0148.3_FOXA1 

letter-probability matrix: alength= 4 w= 15 nsites= 22008 E= 0
  0.196656	  0.219329	  0.187386	  0.396628	
  0.211696	  0.311296	  0.214967	  0.262041	
  0.139131	  0.388859	  0.241458	  0.230553	
  0.324200	  0.196156	  0.165440	  0.314204	
  0.003181	  0.000000	  0.000545	  0.996274	
  0.267312	  0.000000	  0.732688	  0.000000	
  0.000000	  0.000000	  0.000000	  1.000000	
  0.000000	  0.000000	  0.058706	  0.941294	
  0.000000	  0.000000	  0.129907	  0.870093	
  0.829335	  0.000000	  0.170665	  0.000000	
  0.000000	  0.934024	  0.000000	  0.065976	
  0.417712	  0.120638	  0.000000	  0.461650	
  0.037577	  0.331516	  0.063250	  0.567657	
  0.486278	  0.000045	  0.002863	  0.510814	
  0.218421	  0.118275	  0.427799	  0.235505	

MOTIF MA0149.1_EWSR1-FLI1 

letter-probability matrix: alength= 4 w= 18 nsites= 105 E= 0
  0.000000	  0.000000	  1.000000	  0.000000	
  0.019048	  0.000000	  0.980952	  0.000000	
  0.990476	  0.000000	  0.009524	  0.000000	
  0.990476	  0.000000	  0.009524	  0.000000	
  0.009524	  0.000000	  0.990476	  0.000000	
  0.019048	  0.000000	  0.971429	  0.009524	
  0.980952	  0.000000	  0.019048	  0.000000	
  0.971429	  0.000000	  0.028571	  0.000000	
  0.000000	  0.000000	  0.990476	  0.009524	
  0.000000	  0.019048	  0.980952	  0.000000	
  0.942857	  0.038095	  0.019048	  0.000000	
  1.000000	  0.000000	  0.000000	  0.000000	
  0.000000	  0.000000	  1.000000	  0.000000	
  0.000000	  0.019048	  0.980952	  0.000000	
  0.952381	  0.028571	  0.000000	  0.019048	
  0.971429	  0.000000	  0.019048	  0.009524	
  0.047619	  0.000000	  0.923810	  0.028571	
  0.028571	  0.028571	  0.923810	  0.019048	

MOTIF MA0150.2_Nfe2l2 

letter-probability matrix: alength= 4 w= 15 nsites= 726 E= 0
  0.228650	  0.465565	  0.150138	  0.155647	
  0.552342	  0.107438	  0.219008	  0.121212	
  0.162534	  0.329201	  0.378788	  0.129477	
  0.279614	  0.340220	  0.209366	  0.170799	
  0.672176	  0.038567	  0.282369	  0.006887	
  0.000000	  0.000000	  0.000000	  1.000000	
  0.000000	  0.000000	  0.979339	  0.020661	
  1.000000	  0.000000	  0.000000	  0.000000	
  0.027548	  0.734160	  0.162534	  0.075758	
  0.115702	  0.027548	  0.022039	  0.834711	
  0.089532	  0.756198	  0.063361	  0.090909	
  0.794766	  0.004132	  0.123967	  0.077135	
  0.013774	  0.015152	  0.961433	  0.009642	
  0.005510	  0.962810	  0.026171	  0.005510	
  0.858127	  0.035813	  0.042700	  0.063361	

MOTIF MA0151.1_ARID3A 

letter-probability matrix: alength= 4 w= 6 nsites= 27 E= 0
  1.000000	  0.000000	  0.000000	  0.000000	
  0.000000	  0.000000	  0.000000	  1.000000	
  0.037037	  0.333333	  0.000000	  0.629630	
  1.000000	  0.000000	  0.000000	  0.000000	
  1.000000	  0.000000	  0.000000	  0.000000	
  0.740741	  0.000000	  0.037037	  0.222222	

MOTIF MA0152.1_NFATC2 

letter-probability matrix: alength= 4 w= 7 nsites= 26 E= 0
  0.115385	  0.038462	  0.076923	  0.769231	
  0.038462	  0.076923	  0.076923	  0.807692	
  0.038462	  0.038462	  0.000000	  0.923077	
  0.000000	  0.000000	  0.000000	  1.000000	
  0.038462	  0.961538	  0.000000	  0.000000	
  0.000000	  1.000000	  0.000000	  0.000000	
  0.692308	  0.115385	  0.038462	  0.153846	

MOTIF MA0153.1_HNF1B 

letter-probability matrix: alength= 4 w= 12 nsites= 9 E= 0
  0.000000	  0.333333	  0.000000	  0.666667	
  0.000000	  0.333333	  0.000000	  0.666667	
  0.888889	  0.111111	  0.000000	  0.000000	
  0.777778	  0.111111	  0.111111	  0.000000	
  0.000000	  0.000000	  0.000000	  1.000000	
  0.555556	  0.000000	  0.444444	  0.000000	
  0.333333	  0.000000	  0.111111	  0.555556	
  0.000000	  0.000000	  0.111111	  0.888889	
  0.000000	  0.000000	  0.000000	  1.000000	
  0.888889	  0.000000	  0.111111	  0.000000	
  1.000000	  0.000000	  0.000000	  0.000000	
  0.000000	  0.888889	  0.000000	  0.111111	

MOTIF MA0154.2_EBF1 

letter-probability matrix: alength= 4 w= 11 nsites= 33855 E= 0
  0.133304	  0.209629	  0.371614	  0.285453	
  0.000000	  0.303264	  0.078068	  0.618668	
  0.000000	  1.000000	  0.000000	  0.000000	
  0.026170	  0.672751	  0.000000	  0.301078	
  0.000000	  0.997814	  0.000000	  0.002186	
  0.271481	  0.659194	  0.000000	  0.069325	
  0.631103	  0.000000	  0.000000	  0.368897	
  0.032048	  0.000000	  0.967952	  0.000000	
  0.248914	  0.000000	  0.747127	  0.003958	
  0.000000	  0.000000	  1.000000	  0.000000	
  0.653493	  0.085394	  0.213115	  0.047999	

MOTIF MA0155.1_INSM1 

letter-probability matrix: alength= 4 w= 12 nsites= 24 E= 0
  0.041667	  0.000000	  0.166667	  0.791667	
  0.000000	  0.000000	  0.833333	  0.166667	
  0.000000	  0.333333	  0.125000	  0.541667	
  0.250000	  0.625000	  0.000000	  0.125000	
  0.666667	  0.000000	  0.000000	  0.333333	
  0.000000	  0.000000	  1.000000	  0.000000	
  0.000000	  0.041667	  0.958333	  0.000000	
  0.000000	  0.000000	  1.000000	  0.000000	
  0.000000	  0.000000	  1.000000	  0.000000	
  0.000000	  0.083333	  0.666667	  0.250000	
  0.125000	  0.666667	  0.000000	  0.208333	
  0.416667	  0.000000	  0.500000	  0.083333	

MOTIF MA0156.1_FEV 

letter-probability matrix: alength= 4 w= 8 nsites= 13 E= 0
  0.153846	  0.692308	  0.076923	  0.076923	
  0.692308	  0.230769	  0.076923	  0.000000	
  0.000000	  0.000000	  1.000000	  0.000000	
  0.000000	  0.000000	  1.000000	  0.000000	
  1.000000	  0.000000	  0.000000	  0.000000	
  0.923077	  0.000000	  0.000000	  0.076923	
  0.538462	  0.000000	  0.461538	  0.000000	
  0.000000	  0.000000	  0.000000	  1.000000	

MOTIF MA0157.1_FOXO3 

letter-probability matrix: alength= 4 w= 8 nsites= 13 E= 0
  0.000000	  0.000000	  0.384615	  0.615385	
  0.076923	  0.153846	  0.769231	  0.000000	
  0.230769	  0.000000	  0.076923	  0.692308	
  1.000000	  0.000000	  0.000000	  0.000000	
  0.923077	  0.076923	  0.000000	  0.000000	
  1.000000	  0.000000	  0.000000	  0.000000	
  0.000000	  0.923077	  0.000000	  0.076923	
  0.923077	  0.000000	  0.000000	  0.076923	

MOTIF MA0158.1_HOXA5 

letter-probability matrix: alength= 4 w= 8 nsites= 16 E= 0
  0.133333	  0.866667	  0.000000	  0.000000	
  0.437500	  0.000000	  0.312500	  0.250000	
  0.000000	  0.437500	  0.312500	  0.250000	
  0.375000	  0.000000	  0.062500	  0.562500	
  0.875000	  0.000000	  0.000000	  0.125000	
  0.875000	  0.000000	  0.125000	  0.000000	
  0.000000	  0.000000	  0.000000	  1.000000	
  0.000000	  0.062500	  0.375000	  0.562500	

MOTIF MA0159.1_RXR::RAR_DR5 

letter-probability matrix: alength= 4 w= 17 nsites= 23 E= 0
  0.521739	  0.000000	  0.478261	  0.000000	
  0.000000	  0.000000	  1.000000	  0.000000	
  0.043478	  0.000000	  0.565217	  0.391304	
  0.000000	  0.000000	  0.043478	  0.956522	
  0.000000	  0.782609	  0.130435	  0.086957	
  0.956522	  0.000000	  0.043478	  0.000000	
  0.173913	  0.304348	  0.217391	  0.304348	
  0.217391	  0.347826	  0.391304	  0.043478	
  0.217391	  0.173913	  0.478261	  0.130435	
  0.565217	  0.043478	  0.304348	  0.086957	
  0.217391	  0.260870	  0.521739	  0.000000	
  0.739130	  0.130435	  0.130435	  0.000000	
  0.043478	  0.043478	  0.869565	  0.043478	
  0.000000	  0.043478	  0.695652	  0.260870	
  0.086957	  0.043478	  0.130435	  0.739130	
  0.043478	  0.739130	  0.130435	  0.086957	
  0.913043	  0.000000	  0.043478	  0.043478	

MOTIF MA0160.1_NR4A2 

letter-probability matrix: alength= 4 w= 8 nsites= 14 E= 0
  0.615385	  0.076923	  0.230769	  0.076923	
  0.928571	  0.000000	  0.071429	  0.000000	
  0.000000	  0.000000	  0.928571	  0.071429	
  0.214286	  0.000000	  0.785714	  0.000000	
  0.142857	  0.142857	  0.000000	  0.714286	
  0.000000	  0.928571	  0.000000	  0.071429	
  1.000000	  0.000000	  0.000000	  0.000000	
  0.230769	  0.615385	  0.153846	  0.000000	

MOTIF MA0161.1_NFIC 

letter-probability matrix: alength= 4 w= 6 nsites= 6912 E= 0
  0.051794	  0.265046	  0.025463	  0.657697	
  0.011719	  0.009693	  0.043403	  0.935185	
  0.011719	  0.009693	  0.971209	  0.007378	
  0.013166	  0.012731	  0.961082	  0.013021	
  0.177373	  0.776042	  0.023148	  0.023438	
  0.477141	  0.141927	  0.171586	  0.209346	

MOTIF MA0162.2_EGR1 

letter-probability matrix: alength= 4 w= 14 nsites= 12256 E= 0
  0.089589	  0.467363	  0.251550	  0.191498	
  0.122879	  0.558665	  0.110884	  0.207572	
  0.094648	  0.493554	  0.183584	  0.228215	
  0.108926	  0.851093	  0.000000	  0.039980	
  0.019011	  0.944354	  0.000000	  0.036635	
  0.237516	  0.000000	  0.558094	  0.204390	
  0.000000	  1.000000	  0.000000	  0.000000	
  0.000000	  0.967037	  0.000000	  0.032963	
  0.000000	  0.828492	  0.049853	  0.121655	
  0.297977	  0.682196	  0.000000	  0.019827	
  0.000000	  0.975196	  0.000000	  0.024804	
  0.193211	  0.000000	  0.538430	  0.268358	
  0.000000	  0.803606	  0.115862	  0.080532	
  0.246899	  0.456511	  0.156087	  0.140503	

MOTIF MA0163.1_PLAG1 

letter-probability matrix: alength= 4 w= 14 nsites= 18 E= 0
  0.000000	  0.000000	  1.000000	  0.000000	
  0.166667	  0.000000	  0.777778	  0.055556	
  0.000000	  0.000000	  1.000000	  0.000000	
  0.000000	  0.000000	  0.944444	  0.055556	
  0.000000	  0.777778	  0.222222	  0.000000	
  0.000000	  0.833333	  0.055556	  0.111111	
  0.222222	  0.555556	  0.055556	  0.166667	
  0.666667	  0.000000	  0.000000	  0.333333	
  0.611111	  0.277778	  0.111111	  0.000000	
  0.111111	  0.000000	  0.777778	  0.111111	
  0.000000	  0.000000	  1.000000	  0.000000	
  0.000000	  0.000000	  1.000000	  0.000000	
  0.000000	  0.000000	  0.888889	  0.111111	
  0.111111	  0.000000	  0.888889	  0.000000	

MOTIF MA0164.1_Nr2e3 

letter-probability matrix: alength= 4 w= 7 nsites= 23 E= 0
  0.173913	  0.521739	  0.086957	  0.217391	
  1.000000	  0.000000	  0.000000	  0.000000	
  1.000000	  0.000000	  0.000000	  0.000000	
  0.000000	  0.043478	  0.956522	  0.000000	
  0.000000	  1.000000	  0.000000	  0.000000	
  0.000000	  0.000000	  0.000000	  1.000000	
  0.000000	  0.000000	  0.000000	  1.000000	

MOTIF MA0258.2_ESR2 

letter-probability matrix: alength= 4 w= 15 nsites= 8243 E= 0
  0.656314	  0.011646	  0.310930	  0.021109	
  0.052044	  0.000000	  0.869829	  0.078127	
  0.007158	  0.000000	  0.987868	  0.004974	
  0.008977	  0.017833	  0.119981	  0.853209	
  0.000000	  0.924542	  0.064661	  0.010797	
  0.982409	  0.000121	  0.006915	  0.010554	
  0.060900	  0.509766	  0.332161	  0.097173	
  0.253791	  0.392454	  0.204780	  0.148975	
  0.219338	  0.304501	  0.263618	  0.212544	
  0.194347	  0.118282	  0.064661	  0.622710	
  0.135994	  0.048283	  0.807716	  0.008007	
  0.397671	  0.249424	  0.168749	  0.184156	
  0.052651	  0.784787	  0.044037	  0.118525	
  0.134781	  0.710178	  0.000000	  0.155041	
  0.101177	  0.328521	  0.073517	  0.496785	

MOTIF MA0259.1_HIF1A::ARNT 

letter-probability matrix: alength= 4 w= 8 nsites= 104 E= 0
  0.259615	  0.269231	  0.471154	  0.000000	
  0.096154	  0.278846	  0.326923	  0.298077	
  0.750000	  0.019231	  0.221154	  0.009615	
  0.000000	  0.990385	  0.000000	  0.009615	
  0.000000	  0.000000	  1.000000	  0.000000	
  0.000000	  0.000000	  0.000000	  1.000000	
  0.000000	  0.000000	  1.000000	  0.000000	
  0.173077	  0.490385	  0.192308	  0.144231	

MOTIF MA0442.1_SOX10 

letter-probability matrix: alength= 4 w= 6 nsites= 22 E= 0
  0.000000	  0.863636	  0.000000	  0.136364	
  0.363636	  0.090909	  0.090909	  0.454545	
  0.000000	  0.045455	  0.181818	  0.772727	
  0.000000	  0.000000	  0.000000	  1.000000	
  0.000000	  0.136364	  0.863636	  0.000000	
  0.000000	  0.000000	  0.045455	  0.954545	

MOTIF MA0461.1_Atoh1 

letter-probability matrix: alength= 4 w= 8 nsites= 7714 E= 0
  0.000000	  1.000000	  0.000000	  0.000000	
  1.000000	  0.000000	  0.000000	  0.000000	
  0.000000	  0.000000	  1.000000	  0.000000	
  0.550817	  0.449183	  0.000000	  0.000000	
  0.201841	  0.000000	  0.000000	  0.798159	
  0.000000	  0.000000	  1.000000	  0.000000	
  0.000000	  0.000000	  1.000000	  0.000000	
  0.000000	  0.619653	  0.000000	  0.380347	

MOTIF MA0462.1_BATF::JUN 

letter-probability matrix: alength= 4 w= 11 nsites= 10522 E= 0
  0.292910	  0.045714	  0.488120	  0.173256	
  0.454476	  0.052557	  0.274568	  0.218400	
  0.429481	  0.016157	  0.210891	  0.343471	
  0.784832	  0.140468	  0.000000	  0.074701	
  0.000000	  0.000000	  0.000000	  1.000000	
  0.000000	  0.000000	  0.985934	  0.014066	
  1.000000	  0.000000	  0.000000	  0.000000	
  0.055693	  0.477666	  0.466641	  0.000000	
  0.000000	  0.000000	  0.000000	  1.000000	
  0.122695	  0.816385	  0.060920	  0.000000	
  0.975480	  0.000000	  0.000000	  0.024520	

MOTIF MA0463.1_Bcl6 

letter-probability matrix: alength= 4 w= 14 nsites= 956 E= 0
  0.199791	  0.178870	  0.256276	  0.365063	
  0.036611	  0.023013	  0.029289	  0.911088	
  0.005230	  0.083682	  0.031381	  0.879707	
  0.031381	  0.916318	  0.025105	  0.027197	
  0.000000	  0.856695	  0.000000	  0.143305	
  0.000000	  0.000000	  0.000000	  1.000000	
  0.466527	  0.089958	  0.422594	  0.020921	
  0.148536	  0.000000	  0.851464	  0.000000	
  0.984310	  0.000000	  0.011506	  0.004184	
  0.671548	  0.105649	  0.183054	  0.039749	
  0.643305	  0.007322	  0.222803	  0.126569	
  0.105649	  0.096234	  0.658996	  0.139121	
  0.197699	  0.516736	  0.121339	  0.164226	
  0.385983	  0.196653	  0.173640	  0.243724	

MOTIF MA0464.1_Bhlhe40 

letter-probability matrix: alength= 4 w= 11 nsites= 15804 E= 0
  0.102885	  0.434574	  0.399329	  0.063212	
  0.308087	  0.033156	  0.199064	  0.459694	
  0.000000	  1.000000	  0.000000	  0.000000	
  1.000000	  0.000000	  0.000000	  0.000000	
  0.000000	  0.917046	  0.000000	  0.082954	
  0.181916	  0.070046	  0.748038	  0.000000	
  0.000000	  0.000000	  0.000000	  1.000000	
  0.000000	  0.000000	  1.000000	  0.000000	
  0.244179	  0.754176	  0.001645	  0.000000	
  0.419451	  0.269236	  0.021830	  0.289484	
  0.128322	  0.398190	  0.232916	  0.240572	

MOTIF MA0465.1_CDX2 

letter-probability matrix: alength= 4 w= 11 nsites= 1597 E= 0
  0.383845	  0.199750	  0.300564	  0.115842	
  0.416406	  0.005009	  0.314339	  0.264245	
  0.192862	  0.085160	  0.721979	  0.000000	
  0.000000	  0.656230	  0.000000	  0.343770	
  0.436443	  0.520977	  0.000000	  0.042580	
  1.000000	  0.000000	  0.000000	  0.000000	
  0.000000	  0.000000	  0.000000	  1.000000	
  1.000000	  0.000000	  0.000000	  0.000000	
  1.000000	  0.000000	  0.000000	  0.000000	
  1.000000	  0.000000	  0.000000	  0.000000	
  0.634314	  0.093926	  0.195992	  0.075767	

MOTIF MA0466.1_CEBPB 

letter-probability matrix: alength= 4 w= 11 nsites= 99494 E= 0
  0.130721	  0.100770	  0.337880	  0.430629	
  0.755804	  0.058978	  0.185217	  0.000000	
  0.000000	  0.000000	  0.000000	  1.000000	
  0.000000	  0.000000	  0.000000	  1.000000	
  0.045792	  0.000000	  0.759151	  0.195057	
  0.000000	  1.000000	  0.000000	  0.000000	
  0.750950	  0.055059	  0.100659	  0.093332	
  0.086980	  0.522182	  0.000000	  0.390838	
  0.604569	  0.395431	  0.000000	  0.000000	
  1.000000	  0.000000	  0.000000	  0.000000	
  0.000000	  0.362213	  0.020534	  0.617253	

MOTIF MA0467.1_Crx 

letter-probability matrix: alength= 4 w= 11 nsites= 2097 E= 0
  0.575584	  0.141631	  0.218407	  0.064378	
  0.693371	  0.020505	  0.198856	  0.087268	
  0.165474	  0.026228	  0.701001	  0.107296	
  0.449690	  0.105866	  0.392465	  0.051979	
  0.245589	  0.000000	  0.750596	  0.003815	
  0.000000	  0.000000	  1.000000	  0.000000	
  0.778255	  0.221745	  0.000000	  0.000000	
  0.000000	  0.000000	  0.000000	  1.000000	
  0.000000	  0.013829	  0.000000	  0.986171	
  0.951359	  0.000000	  0.000000	  0.048641	
  0.259418	  0.024797	  0.632332	  0.083453	

MOTIF MA0468.1_DUX4 

letter-probability matrix: alength= 4 w= 11 nsites= 38217 E= 0
  0.190936	  0.065285	  0.025617	  0.718162	
  0.968182	  0.000000	  0.031818	  0.000000	
  1.000000	  0.000000	  0.000000	  0.000000	
  0.136798	  0.305492	  0.052385	  0.505325	
  0.000000	  0.431169	  0.130335	  0.438496	
  0.000000	  0.365047	  0.160321	  0.474632	
  0.923097	  0.075595	  0.000000	  0.001308	
  1.000000	  0.000000	  0.000000	  0.000000	
  0.000000	  0.000000	  0.000000	  1.000000	
  0.000000	  0.978831	  0.000000	  0.021169	
  0.884371	  0.000000	  0.000000	  0.115629	

MOTIF MA0469.1_E2F3 

letter-probability matrix: alength= 4 w= 15 nsites= 2383 E= 0
  0.000000	  0.549235	  0.000000	  0.450765	
  0.000000	  0.000000	  0.000000	  1.000000	
  0.000000	  1.000000	  0.000000	  0.000000	
  0.000000	  0.968615	  0.031385	  0.000000	
  0.000000	  1.000000	  0.000000	  0.000000	
  0.000000	  0.000000	  0.878776	  0.121224	
  0.000000	  1.000000	  0.000000	  0.000000	
  0.000000	  0.668105	  0.238133	  0.093762	
  0.143193	  0.520596	  0.155747	  0.180463	
  0.107885	  0.354257	  0.291095	  0.246763	
  0.076893	  0.586505	  0.218125	  0.118478	
  0.421080	  0.170820	  0.265836	  0.142264	
  0.056594	  0.558152	  0.302181	  0.083074	
  0.228972	  0.332295	  0.103842	  0.334891	
  0.158359	  0.372793	  0.334372	  0.134476	

MOTIF MA0470.1_E2F4 

letter-probability matrix: alength= 4 w= 11 nsites= 1878 E= 0
  0.144835	  0.197018	  0.451544	  0.206603	
  0.082535	  0.271565	  0.645900	  0.000000	
  0.000000	  0.005857	  0.994143	  0.000000	
  0.000000	  1.000000	  0.000000	  0.000000	
  0.000000	  0.000000	  1.000000	  0.000000	
  0.014377	  0.116081	  0.869542	  0.000000	
  0.007987	  0.021832	  0.970181	  0.000000	
  0.960064	  0.000000	  0.039936	  0.000000	
  0.667199	  0.000000	  0.332801	  0.000000	
  0.379127	  0.185836	  0.383387	  0.051651	
  0.267838	  0.209265	  0.328009	  0.194888	

MOTIF MA0471.1_E2F6 

letter-probability matrix: alength= 4 w= 11 nsites= 2757 E= 0
  0.294523	  0.029017	  0.509975	  0.166485	
  0.160319	  0.147262	  0.692419	  0.000000	
  0.000000	  0.000000	  1.000000	  0.000000	
  0.243743	  0.708741	  0.000000	  0.047515	
  0.002539	  0.000000	  0.997461	  0.000000	
  0.000000	  0.000000	  1.000000	  0.000000	
  0.007254	  0.010519	  0.982227	  0.000000	
  1.000000	  0.000000	  0.000000	  0.000000	
  0.611534	  0.000000	  0.388466	  0.000000	
  0.358361	  0.164672	  0.411679	  0.065288	
  0.279652	  0.256075	  0.329706	  0.134567	

MOTIF MA0472.1_EGR2 

letter-probability matrix: alength= 4 w= 15 nsites= 1246 E= 0
  0.135634	  0.459069	  0.233547	  0.171750	
  0.270465	  0.369181	  0.144462	  0.215891	
  0.134831	  0.459069	  0.173355	  0.232745	
  0.310594	  0.579454	  0.052167	  0.057785	
  0.020867	  0.951846	  0.000000	  0.027287	
  0.359551	  0.000000	  0.483146	  0.157303	
  0.000000	  1.000000	  0.000000	  0.000000	
  0.121990	  0.878010	  0.000000	  0.000000	
  0.000000	  0.938202	  0.000000	  0.061798	
  0.849920	  0.150080	  0.000000	  0.000000	
  0.000000	  1.000000	  0.000000	  0.000000	
  0.369181	  0.000000	  0.464687	  0.166132	
  0.000000	  0.835474	  0.091493	  0.073034	
  0.447833	  0.242376	  0.159711	  0.150080	
  0.101926	  0.495185	  0.201445	  0.201445	

MOTIF MA0473.1_ELF1 

letter-probability matrix: alength= 4 w= 13 nsites= 13518 E= 0
  0.305814	  0.160305	  0.413301	  0.120580	
  0.517088	  0.111111	  0.263574	  0.108226	
  0.590176	  0.089288	  0.171475	  0.149061	
  0.302264	  0.339473	  0.230138	  0.128125	
  0.068353	  0.740272	  0.191374	  0.000000	
  0.660527	  0.339473	  0.000000	  0.000000	
  0.000000	  0.000000	  1.000000	  0.000000	
  0.000000	  0.000000	  1.000000	  0.000000	
  1.000000	  0.000000	  0.000000	  0.000000	
  1.000000	  0.000000	  0.000000	  0.000000	
  0.087513	  0.000000	  0.912487	  0.000000	
  0.116215	  0.154905	  0.013242	  0.715638	
  0.194851	  0.128347	  0.601050	  0.075751	

MOTIF MA0474.1_Erg 

letter-probability matrix: alength= 4 w= 11 nsites= 16727 E= 0
  0.563759	  0.013810	  0.351169	  0.071262	
  0.088061	  0.626711	  0.283135	  0.002092	
  0.956956	  0.041430	  0.001614	  0.000000	
  0.000000	  0.000000	  1.000000	  0.000000	
  0.000000	  0.000000	  1.000000	  0.000000	
  1.000000	  0.000000	  0.000000	  0.000000	
  0.991212	  0.000000	  0.000000	  0.008788	
  0.193938	  0.000000	  0.806062	  0.000000	
  0.093860	  0.241406	  0.128296	  0.536438	
  0.296108	  0.089556	  0.490465	  0.123872	
  0.272494	  0.147905	  0.480780	  0.098822	

MOTIF MA0475.1_FLI1 

letter-probability matrix: alength= 4 w= 11 nsites= 3667 E= 0
  0.499046	  0.055904	  0.390510	  0.054540	
  0.080447	  0.767657	  0.151895	  0.000000	
  0.739569	  0.260431	  0.000000	  0.000000	
  0.000000	  0.000000	  1.000000	  0.000000	
  0.000000	  0.000000	  1.000000	  0.000000	
  1.000000	  0.000000	  0.000000	  0.000000	
  0.959913	  0.000000	  0.000000	  0.040087	
  0.169076	  0.000000	  0.830924	  0.000000	
  0.025907	  0.272975	  0.081811	  0.619307	
  0.231797	  0.081811	  0.580856	  0.105536	
  0.276520	  0.125989	  0.511317	  0.086174	

MOTIF MA0476.1_FOS 

letter-probability matrix: alength= 4 w= 11 nsites= 29396 E= 0
  0.268030	  0.024221	  0.329501	  0.378249	
  0.254286	  0.346204	  0.368792	  0.030718	
  0.000000	  0.000000	  0.000000	  1.000000	
  0.000000	  0.000000	  0.922166	  0.077834	
  1.000000	  0.000000	  0.000000	  0.000000	
  0.033950	  0.478943	  0.381208	  0.105899	
  0.000000	  0.000000	  0.000000	  1.000000	
  0.000000	  1.000000	  0.000000	  0.000000	
  1.000000	  0.000000	  0.000000	  0.000000	
  0.008777	  0.198088	  0.052320	  0.740815	
  0.136277	  0.280174	  0.268642	  0.314907	

MOTIF MA0477.1_FOSL1 

letter-probability matrix: alength= 4 w= 11 nsites= 5272 E= 0
  0.339719	  0.022572	  0.452200	  0.185508	
  0.297420	  0.082891	  0.589719	  0.029970	
  0.000000	  0.000000	  0.000000	  1.000000	
  0.000000	  0.000000	  1.000000	  0.000000	
  1.000000	  0.000000	  0.000000	  0.000000	
  0.023520	  0.591806	  0.384674	  0.000000	
  0.000000	  0.000000	  0.000000	  1.000000	
  0.033574	  0.966426	  0.000000	  0.000000	
  1.000000	  0.000000	  0.000000	  0.000000	
  0.007018	  0.153832	  0.328907	  0.510243	
  0.224583	  0.319423	  0.355653	  0.100341	

MOTIF MA0478.1_FOSL2 

letter-probability matrix: alength= 4 w= 11 nsites= 5318 E= 0
  0.156638	  0.186912	  0.392253	  0.264197	
  0.286762	  0.111320	  0.509026	  0.092892	
  0.537984	  0.010342	  0.437759	  0.013915	
  0.000000	  0.000000	  0.000000	  1.000000	
  0.000000	  0.000000	  1.000000	  0.000000	
  0.954306	  0.009590	  0.036104	  0.000000	
  0.000000	  0.617901	  0.345619	  0.036480	
  0.000000	  0.000000	  0.000000	  1.000000	
  0.038548	  0.961452	  0.000000	  0.000000	
  1.000000	  0.000000	  0.000000	  0.000000	
  0.000000	  0.263069	  0.363483	  0.373449	

MOTIF MA0479.1_FOXH1 

letter-probability matrix: alength= 4 w= 11 nsites= 8211 E= 0
  0.114359	  0.345877	  0.181464	  0.358300	
  0.192181	  0.284131	  0.260261	  0.263427	
  0.118500	  0.397150	  0.384362	  0.099988	
  1.000000	  0.000000	  0.000000	  0.000000	
  0.919133	  0.000000	  0.027889	  0.052978	
  0.000000	  0.000000	  0.000000	  1.000000	
  0.289124	  0.703081	  0.000000	  0.007794	
  0.172208	  0.827792	  0.000000	  0.000000	
  1.000000	  0.000000	  0.000000	  0.000000	
  0.000000	  1.000000	  0.000000	  0.000000	
  0.869322	  0.000000	  0.000000	  0.130678	

MOTIF MA0480.1_Foxo1 

letter-probability matrix: alength= 4 w= 11 nsites= 2490 E= 0
  0.187952	  0.111245	  0.191968	  0.508835	
  0.051004	  0.513655	  0.302008	  0.133333	
  0.034940	  0.564659	  0.083936	  0.316466	
  0.000000	  0.000000	  0.000000	  1.000000	
  0.000000	  0.000000	  1.000000	  0.000000	
  0.000000	  0.000000	  0.000000	  1.000000	
  0.000000	  0.000000	  0.000000	  1.000000	
  0.000000	  0.000000	  0.115261	  0.884739	
  0.751406	  0.063052	  0.000000	  0.185542	
  0.000000	  0.806024	  0.000000	  0.193976	
  0.430522	  0.230120	  0.028514	  0.310843	

MOTIF MA0481.1_FOXP1 

letter-probability matrix: alength= 4 w= 15 nsites= 311 E= 0
  0.331190	  0.347267	  0.154341	  0.167203	
  0.421222	  0.183280	  0.176849	  0.218650	
  0.498392	  0.125402	  0.128617	  0.247588	
  0.578778	  0.135048	  0.170418	  0.115756	
  0.443730	  0.019293	  0.282958	  0.254019	
  0.254019	  0.035370	  0.710611	  0.000000	
  0.228296	  0.012862	  0.000000	  0.758842	
  1.000000	  0.000000	  0.000000	  0.000000	
  1.000000	  0.000000	  0.000000	  0.000000	
  1.000000	  0.000000	  0.000000	  0.000000	
  0.051447	  0.893891	  0.032154	  0.022508	
  1.000000	  0.000000	  0.000000	  0.000000	
  0.565916	  0.247588	  0.183280	  0.003215	
  0.781350	  0.057878	  0.073955	  0.086817	
  0.327974	  0.135048	  0.414791	  0.122186	

MOTIF MA0482.1_Gata4 

letter-probability matrix: alength= 4 w= 11 nsites= 2746 E= 0
  0.003642	  0.378369	  0.136198	  0.481792	
  0.000000	  0.788420	  0.111435	  0.100146	
  0.000000	  0.032411	  0.000000	  0.967589	
  0.000000	  0.000000	  0.000000	  1.000000	
  0.985798	  0.014202	  0.000000	  0.000000	
  0.000000	  0.000000	  0.000000	  1.000000	
  0.000000	  1.000000	  0.000000	  0.000000	
  0.199199	  0.000000	  0.000000	  0.800801	
  0.000000	  0.451566	  0.342316	  0.206118	
  0.218864	  0.365623	  0.057174	  0.358339	
  0.140568	  0.338310	  0.248361	  0.272760	

MOTIF MA0483.1_Gfi1b 

letter-probability matrix: alength= 4 w= 11 nsites= 1761 E= 0
  0.638274	  0.248722	  0.059057	  0.053947	
  1.000000	  0.000000	  0.000000	  0.000000	
  0.998864	  0.000000	  0.001136	  0.000000	
  0.000000	  0.191936	  0.015900	  0.792164	
  0.000000	  1.000000	  0.000000	  0.000000	
  0.586599	  0.011925	  0.000000	  0.401476	
  0.034639	  0.745031	  0.220329	  0.000000	
  0.633731	  0.000000	  0.000568	  0.365701	
  0.032368	  0.000568	  0.951732	  0.015332	
  0.080636	  0.754117	  0.043157	  0.122090	
  0.420216	  0.245883	  0.073822	  0.260080	

MOTIF MA0484.1_HNF4G 

letter-probability matrix: alength= 4 w= 15 nsites= 9452 E= 0
  0.371773	  0.197207	  0.212759	  0.218261	
  0.344795	  0.161976	  0.405205	  0.088024	
  0.496826	  0.010791	  0.403195	  0.089187	
  0.116695	  0.021265	  0.791367	  0.070673	
  0.205671	  0.075434	  0.349238	  0.369657	
  0.159860	  0.303639	  0.241113	  0.295387	
  0.000000	  0.933876	  0.023381	  0.042742	
  0.988468	  0.005819	  0.005713	  0.000000	
  0.834638	  0.008675	  0.156686	  0.000000	
  0.895472	  0.000000	  0.099238	  0.005290	
  0.010474	  0.000635	  0.962548	  0.026344	
  0.034278	  0.015129	  0.383411	  0.567182	
  0.023804	  0.458950	  0.117118	  0.400127	
  0.016822	  0.886267	  0.008993	  0.087918	
  0.717837	  0.084003	  0.058824	  0.139336	

MOTIF MA0485.1_Hoxc9 

letter-probability matrix: alength= 4 w= 13 nsites= 885 E= 0
  0.265537	  0.124294	  0.453107	  0.157062	
  0.126554	  0.193220	  0.605650	  0.074576	
  0.099435	  0.683616	  0.045198	  0.171751	
  0.253107	  0.528814	  0.001130	  0.216949	
  0.746893	  0.003390	  0.231638	  0.018079	
  0.000000	  0.010169	  0.000000	  0.989831	
  0.841808	  0.094915	  0.039548	  0.023729	
  0.995480	  0.000000	  0.000000	  0.004520	
  0.993220	  0.006780	  0.000000	  0.000000	
  0.020339	  0.000000	  0.000000	  0.979661	
  0.054237	  0.807910	  0.005650	  0.132203	
  0.640678	  0.081356	  0.006780	  0.271186	
  0.159322	  0.371751	  0.180791	  0.288136	

MOTIF MA0486.1_HSF1 

letter-probability matrix: alength= 4 w= 15 nsites= 225 E= 0
  0.111111	  0.364444	  0.248889	  0.275556	
  0.035556	  0.115556	  0.053333	  0.795556	
  0.013333	  0.048889	  0.035556	  0.902222	
  0.004444	  0.986667	  0.008889	  0.000000	
  0.017778	  0.315556	  0.026667	  0.640000	
  0.568889	  0.031111	  0.395556	  0.004444	
  0.000000	  0.000000	  1.000000	  0.000000	
  0.831111	  0.106667	  0.013333	  0.048889	
  0.826667	  0.026667	  0.066667	  0.080000	
  0.195556	  0.280000	  0.324444	  0.200000	
  0.173333	  0.275556	  0.297778	  0.253333	
  0.057778	  0.071111	  0.040000	  0.831111	
  0.035556	  0.022222	  0.017778	  0.924444	
  0.000000	  0.968889	  0.008889	  0.022222	
  0.026667	  0.391111	  0.080000	  0.502222	

MOTIF MA0488.1_JUN 

letter-probability matrix: alength= 4 w= 13 nsites= 20968 E= 0
  0.388258	  0.133155	  0.233403	  0.245183	
  0.339374	  0.140118	  0.237743	  0.282764	
  0.309805	  0.090757	  0.461751	  0.137686	
  0.788153	  0.034767	  0.177079	  0.000000	
  0.000000	  0.000000	  0.000000	  1.000000	
  0.000000	  0.000000	  0.994325	  0.005675	
  0.999952	  0.000000	  0.000000	  0.000048	
  0.000000	  0.163964	  0.215185	  0.620851	
  0.000000	  0.028997	  0.971003	  0.000000	
  0.044735	  0.168399	  0.000000	  0.786866	
  0.329264	  0.670736	  0.000000	  0.000000	
  1.000000	  0.000000	  0.000000	  0.000000	
  0.009681	  0.176650	  0.048455	  0.765214	

MOTIF MA0489.1_JUN_(var.2) 

letter-probability matrix: alength= 4 w= 14 nsites= 10956 E= 0
  0.442862	  0.114093	  0.257211	  0.185834	
  0.358434	  0.120847	  0.375137	  0.145582	
  0.340088	  0.102866	  0.395217	  0.161829	
  0.401241	  0.102410	  0.315900	  0.180449	
  0.378423	  0.054126	  0.384538	  0.182913	
  0.541256	  0.090635	  0.368109	  0.000000	
  0.000000	  0.000000	  0.000000	  1.000000	
  0.000000	  0.000000	  1.000000	  0.000000	
  0.999726	  0.000000	  0.000000	  0.000274	
  0.034867	  0.520628	  0.373311	  0.071194	
  0.018164	  0.000000	  0.000000	  0.981836	
  0.087258	  0.912742	  0.000000	  0.000000	
  1.000000	  0.000000	  0.000000	  0.000000	
  0.034319	  0.229007	  0.241420	  0.495254	

MOTIF MA0490.1_JUNB 

letter-probability matrix: alength= 4 w= 11 nsites= 16992 E= 0
  0.212159	  0.198093	  0.352107	  0.237641	
  0.297493	  0.062206	  0.495939	  0.144362	
  0.493409	  0.034251	  0.472340	  0.000000	
  0.000000	  0.000000	  0.000000	  1.000000	
  0.000000	  0.000000	  1.000000	  0.000000	
  1.000000	  0.000000	  0.000000	  0.000000	
  0.000000	  0.580214	  0.369645	  0.050141	
  0.000000	  0.000000	  0.000000	  1.000000	
  0.073917	  0.926083	  0.000000	  0.000000	
  1.000000	  0.000000	  0.000000	  0.000000	
  0.043315	  0.174317	  0.359993	  0.422375	

MOTIF MA0491.1_JUND 

letter-probability matrix: alength= 4 w= 11 nsites= 38710 E= 0
  0.320046	  0.019607	  0.352364	  0.307982	
  0.391708	  0.124619	  0.483673	  0.000000	
  0.000000	  0.000000	  0.000000	  1.000000	
  0.000000	  0.000000	  1.000000	  0.000000	
  1.000000	  0.000000	  0.000000	  0.000000	
  0.000000	  0.590468	  0.363679	  0.045854	
  0.000000	  0.000000	  0.000000	  1.000000	
  0.039964	  0.960036	  0.000000	  0.000000	
  1.000000	  0.000000	  0.000000	  0.000000	
  0.000000	  0.132679	  0.059442	  0.807879	
  0.149470	  0.386360	  0.321080	  0.143090	

MOTIF MA0492.1_JUND_(var.2) 

letter-probability matrix: alength= 4 w= 15 nsites= 33631 E= 0
  0.340400	  0.128631	  0.237757	  0.293212	
  0.399512	  0.095983	  0.259314	  0.245190	
  0.334840	  0.143796	  0.241147	  0.280218	
  0.404865	  0.072909	  0.468645	  0.053582	
  0.753680	  0.005025	  0.241295	  0.000000	
  0.000000	  0.000000	  0.000000	  1.000000	
  0.000000	  0.000000	  0.996432	  0.003568	
  1.000000	  0.000000	  0.000000	  0.000000	
  0.000000	  0.309417	  0.246410	  0.444174	
  0.152359	  0.054236	  0.793405	  0.000000	
  0.000000	  0.117005	  0.000000	  0.882995	
  0.261455	  0.734352	  0.004193	  0.000000	
  1.000000	  0.000000	  0.000000	  0.000000	
  0.007939	  0.162648	  0.071571	  0.757842	
  0.304927	  0.322351	  0.188844	  0.183878	

MOTIF MA0493.1_Klf1 

letter-probability matrix: alength= 4 w= 11 nsites= 526 E= 0
  0.285171	  0.144487	  0.384030	  0.186312	
  0.317490	  0.076046	  0.579848	  0.026616	
  0.127376	  0.752852	  0.060837	  0.058935	
  0.024715	  0.876426	  0.000000	  0.098859	
  0.768061	  0.224335	  0.000000	  0.007605	
  0.000000	  1.000000	  0.000000	  0.000000	
  0.760456	  0.000000	  0.184411	  0.055133	
  0.000000	  1.000000	  0.000000	  0.000000	
  0.000000	  1.000000	  0.000000	  0.000000	
  0.000000	  0.965779	  0.000000	  0.034221	
  0.532319	  0.066540	  0.000000	  0.401141	

MOTIF MA0494.1_Nr1h3::Rxra 

letter-probability matrix: alength= 4 w= 19 nsites= 1269 E= 0
  0.000000	  0.039401	  0.022065	  0.938534	
  0.110323	  0.023641	  0.858156	  0.007880	
  0.581560	  0.191489	  0.107959	  0.118991	
  0.193853	  0.765169	  0.000000	  0.040977	
  0.045705	  0.851064	  0.002364	  0.100867	
  0.061466	  0.246651	  0.100867	  0.591017	
  0.282112	  0.250591	  0.270292	  0.197006	
  0.294720	  0.202522	  0.264775	  0.237983	
  0.625690	  0.000000	  0.252955	  0.121355	
  0.219070	  0.014972	  0.711584	  0.054374	
  0.060678	  0.000000	  0.003152	  0.936170	
  0.440504	  0.060678	  0.346730	  0.152088	
  0.709220	  0.139480	  0.151300	  0.000000	
  0.200946	  0.758077	  0.015760	  0.025217	
  0.092199	  0.819543	  0.000000	  0.088258	
  0.008668	  0.395587	  0.033097	  0.562648	
  0.106383	  0.400315	  0.154452	  0.338849	
  0.221434	  0.154452	  0.262411	  0.361702	
  0.186761	  0.228526	  0.345942	  0.238771	

MOTIF MA0495.1_MAFF 

letter-probability matrix: alength= 4 w= 18 nsites= 53758 E= 0
  0.121489	  0.230459	  0.499442	  0.148610	
  0.244745	  0.550188	  0.040124	  0.164943	
  0.234979	  0.197459	  0.047807	  0.519755	
  0.274117	  0.112114	  0.403568	  0.210201	
  0.608802	  0.089084	  0.109323	  0.192790	
  0.158358	  0.304903	  0.478478	  0.058261	
  0.018565	  0.005990	  0.005822	  0.969623	
  0.060233	  0.939767	  0.000000	  0.000000	
  0.991983	  0.000000	  0.000000	  0.008017	
  0.007199	  0.000000	  0.880557	  0.112244	
  0.000000	  0.998940	  0.000000	  0.001060	
  0.906656	  0.007087	  0.013877	  0.072380	
  0.372633	  0.141821	  0.174188	  0.311358	
  0.397299	  0.062298	  0.048421	  0.491983	
  0.338908	  0.074668	  0.035306	  0.551118	
  0.262975	  0.133134	  0.065330	  0.538562	
  0.193776	  0.204807	  0.156739	  0.444678	
  0.237007	  0.200733	  0.176681	  0.385580	

MOTIF MA0496.1_MAFK 

letter-probability matrix: alength= 4 w= 15 nsites= 60790 E= 0
  0.281757	  0.487975	  0.074667	  0.155601	
  0.250683	  0.218424	  0.063925	  0.466968	
  0.285688	  0.152509	  0.351045	  0.210758	
  0.571887	  0.079980	  0.132111	  0.216022	
  0.169979	  0.286758	  0.481510	  0.061754	
  0.000000	  0.004293	  0.000000	  0.995707	
  0.043905	  0.956095	  0.000000	  0.000000	
  1.000000	  0.000000	  0.000000	  0.000000	
  0.000000	  0.000000	  0.913621	  0.086379	
  0.000000	  0.999210	  0.000790	  0.000000	
  0.952361	  0.007074	  0.000000	  0.040566	
  0.386100	  0.160799	  0.162083	  0.291018	
  0.446850	  0.065175	  0.020859	  0.467116	
  0.343231	  0.086017	  0.025909	  0.544843	
  0.284290	  0.152805	  0.044399	  0.518506	

MOTIF MA0497.1_MEF2C 

letter-probability matrix: alength= 4 w= 15 nsites= 2209 E= 0
  0.319149	  0.145315	  0.306021	  0.229516	
  0.331824	  0.068357	  0.259393	  0.340426	
  0.195111	  0.088728	  0.372114	  0.344047	
  0.172929	  0.639203	  0.035310	  0.152558	
  0.000000	  0.445903	  0.000000	  0.554097	
  0.731553	  0.115890	  0.033499	  0.119058	
  0.772295	  0.014486	  0.109099	  0.104120	
  0.953825	  0.000000	  0.039384	  0.006790	
  0.964690	  0.000000	  0.000905	  0.034405	
  0.966501	  0.000000	  0.001811	  0.031689	
  0.025351	  0.028067	  0.000000	  0.946582	
  0.985514	  0.000000	  0.014486	  0.000000	
  0.176098	  0.054323	  0.756451	  0.013128	
  0.441376	  0.378452	  0.066999	  0.113173	
  0.456768	  0.203712	  0.057039	  0.282481	

MOTIF MA0498.1_Meis1 

letter-probability matrix: alength= 4 w= 15 nsites= 2607 E= 0
  0.514384	  0.046797	  0.191408	  0.247411	
  0.065593	  0.291139	  0.542386	  0.100882	
  0.046414	  0.924818	  0.001151	  0.027618	
  0.000000	  0.000000	  0.000000	  1.000000	
  0.000000	  0.000000	  1.000000	  0.000000	
  0.032605	  0.019179	  0.000000	  0.948216	
  0.000000	  1.000000	  0.000000	  0.000000	
  0.942846	  0.000000	  0.000000	  0.057154	
  0.100115	  0.427695	  0.412351	  0.059839	
  0.128117	  0.205984	  0.100882	  0.565017	
  0.067127	  0.564634	  0.189490	  0.178750	
  0.406214	  0.209820	  0.055619	  0.328347	
  0.197545	  0.307633	  0.266974	  0.227848	
  0.181051	  0.386268	  0.205600	  0.227081	
  0.202915	  0.282317	  0.184120	  0.330648	

MOTIF MA0499.1_Myod1 

letter-probability matrix: alength= 4 w= 13 nsites= 24514 E= 0
  0.279922	  0.227992	  0.204087	  0.287999	
  0.168965	  0.265685	  0.448723	  0.116627	
  0.000000	  1.000000	  0.000000	  0.000000	
  0.993432	  0.000000	  0.000000	  0.006568	
  0.000000	  0.262014	  0.737211	  0.000775	
  0.000000	  1.000000	  0.000000	  0.000000	
  0.000000	  0.000000	  0.000000	  1.000000	
  0.000000	  0.000000	  1.000000	  0.000000	
  0.000367	  0.370686	  0.026679	  0.602268	
  0.000653	  0.449131	  0.118504	  0.431712	
  0.239088	  0.309660	  0.242514	  0.208738	
  0.078037	  0.474096	  0.176185	  0.271681	
  0.168434	  0.312352	  0.180428	  0.338786	

MOTIF MA0500.1_Myog 

letter-probability matrix: alength= 4 w= 11 nsites= 19356 E= 0
  0.404939	  0.148274	  0.446787	  0.000000	
  0.597851	  0.017101	  0.385049	  0.000000	
  0.000000	  1.000000	  0.000000	  0.000000	
  1.000000	  0.000000	  0.000000	  0.000000	
  0.000000	  0.000000	  1.000000	  0.000000	
  0.003461	  0.840101	  0.156437	  0.000000	
  0.000000	  0.000000	  0.000000	  1.000000	
  0.000000	  0.000000	  1.000000	  0.000000	
  0.146311	  0.440380	  0.303833	  0.109475	
  0.276038	  0.194462	  0.266997	  0.262503	
  0.210219	  0.246435	  0.388458	  0.154887	

MOTIF MA0501.1_NFE2::MAF 

letter-probability matrix: alength= 4 w= 15 nsites= 1090 E= 0
  0.666055	  0.023853	  0.306422	  0.003670	
  0.000000	  0.000000	  0.000000	  1.000000	
  0.000000	  0.000000	  0.992661	  0.007339	
  1.000000	  0.000000	  0.000000	  0.000000	
  0.014679	  0.799083	  0.152294	  0.033945	
  0.100917	  0.000917	  0.011009	  0.887156	
  0.073394	  0.859633	  0.020183	  0.046789	
  0.897248	  0.000000	  0.046789	  0.055963	
  0.007339	  0.003670	  0.955046	  0.033945	
  0.000000	  0.975229	  0.020183	  0.004587	
  0.854128	  0.015596	  0.066972	  0.063303	
  0.351376	  0.186239	  0.259633	  0.202752	
  0.331193	  0.091743	  0.119266	  0.457798	
  0.267890	  0.093578	  0.083486	  0.555046	
  0.193578	  0.259633	  0.097248	  0.449541	

MOTIF MA0502.1_NFYB 

letter-probability matrix: alength= 4 w= 15 nsites= 7020 E= 0
  0.422365	  0.225071	  0.282621	  0.069943	
  0.401140	  0.250570	  0.153561	  0.194729	
  0.401852	  0.250712	  0.167521	  0.179915	
  0.093305	  0.317379	  0.155128	  0.434188	
  0.096011	  0.295726	  0.385613	  0.222650	
  0.403419	  0.155413	  0.424217	  0.016952	
  0.499858	  0.019801	  0.416097	  0.064245	
  0.000000	  1.000000	  0.000000	  0.000000	
  0.000000	  1.000000	  0.000000	  0.000000	
  1.000000	  0.000000	  0.000000	  0.000000	
  0.997578	  0.000000	  0.002422	  0.000000	
  0.000000	  0.000000	  0.000000	  1.000000	
  0.058832	  0.680912	  0.243447	  0.016809	
  0.776923	  0.013818	  0.207550	  0.001709	
  0.103276	  0.134330	  0.731624	  0.030769	

MOTIF MA0503.1_Nkx2-5_(var.2) 

letter-probability matrix: alength= 4 w= 11 nsites= 3429 E= 0
  0.522018	  0.095363	  0.239428	  0.143190	
  0.373870	  0.055993	  0.427822	  0.142316	
  0.100321	  0.518227	  0.376786	  0.004666	
  0.000000	  1.000000	  0.000000	  0.000000	
  0.719452	  0.001750	  0.000000	  0.278798	
  0.000000	  1.000000	  0.000000	  0.000000	
  0.000000	  0.000000	  0.000000	  1.000000	
  0.000000	  0.988918	  0.000000	  0.011082	
  0.833479	  0.125693	  0.000000	  0.040828	
  0.660542	  0.000875	  0.240595	  0.097988	
  0.146398	  0.278798	  0.523476	  0.051327	

MOTIF MA0504.1_NR2C2 

letter-probability matrix: alength= 4 w= 15 nsites= 395 E= 0
  0.326582	  0.318987	  0.227848	  0.126582	
  0.207595	  0.177215	  0.559494	  0.055696	
  0.488608	  0.015190	  0.493671	  0.002532	
  0.000000	  0.020253	  0.926582	  0.053165	
  0.025316	  0.007595	  0.898734	  0.068354	
  0.007595	  0.000000	  0.200000	  0.792405	
  0.015190	  0.782278	  0.136709	  0.065823	
  0.868354	  0.000000	  0.121519	  0.010127	
  0.473418	  0.000000	  0.526582	  0.000000	
  0.820253	  0.000000	  0.179747	  0.000000	
  0.025316	  0.000000	  0.974684	  0.000000	
  0.027848	  0.000000	  0.850633	  0.121519	
  0.000000	  0.068354	  0.225316	  0.706329	
  0.022785	  0.797468	  0.088608	  0.091139	
  0.734177	  0.000000	  0.232911	  0.032911	

MOTIF MA0505.1_Nr5a2 

letter-probability matrix: alength= 4 w= 15 nsites= 1702 E= 0
  0.378966	  0.131610	  0.372503	  0.116921	
  0.578731	  0.099882	  0.197415	  0.123972	
  0.162162	  0.116334	  0.581669	  0.139835	
  0.071680	  0.222092	  0.215041	  0.491187	
  0.041716	  0.206228	  0.013514	  0.738543	
  0.004700	  0.949471	  0.043478	  0.002350	
  0.990012	  0.008226	  0.000000	  0.001763	
  0.986486	  0.000000	  0.013514	  0.000000	
  0.022914	  0.000000	  0.977086	  0.000000	
  0.000000	  0.000000	  1.000000	  0.000000	
  0.099295	  0.343126	  0.035840	  0.521739	
  0.000000	  0.921269	  0.007051	  0.071680	
  0.844301	  0.011751	  0.052879	  0.091069	
  0.159224	  0.202703	  0.434783	  0.203290	
  0.146298	  0.407168	  0.266745	  0.179788	

MOTIF MA0506.1_NRF1 

letter-probability matrix: alength= 4 w= 11 nsites= 4624 E= 0
  0.130190	  0.081099	  0.788711	  0.000000	
  0.134732	  0.865268	  0.000000	  0.000000	
  0.042388	  0.040874	  0.916739	  0.000000	
  0.000000	  0.868512	  0.101211	  0.030277	
  0.327422	  0.402682	  0.202206	  0.067690	
  0.000000	  0.087154	  0.114187	  0.798659	
  0.000000	  0.000000	  1.000000	  0.000000	
  0.000000	  0.938149	  0.000000	  0.061851	
  0.000000	  0.075476	  0.924524	  0.000000	
  0.016003	  0.983997	  0.000000	  0.000000	
  0.485510	  0.173875	  0.340614	  0.000000	

MOTIF MA0507.1_POU2F2 

letter-probability matrix: alength= 4 w= 13 nsites= 2287 E= 0
  0.181460	  0.277656	  0.175776	  0.365107	
  0.231745	  0.116310	  0.259292	  0.392654	
  0.264539	  0.360735	  0.181460	  0.193266	
  0.881504	  0.008308	  0.000437	  0.109751	
  0.000000	  0.000000	  0.000000	  1.000000	
  0.111937	  0.000875	  0.000000	  0.887188	
  0.000000	  0.000000	  0.000000	  1.000000	
  0.069086	  0.000000	  0.873196	  0.057718	
  0.000000	  0.993004	  0.000000	  0.006996	
  0.986882	  0.013118	  0.000000	  0.000000	
  0.000000	  0.000875	  0.000000	  0.999125	
  0.506777	  0.017053	  0.268037	  0.208133	
  0.259729	  0.157849	  0.046786	  0.535636	

MOTIF MA0508.1_PRDM1 

letter-probability matrix: alength= 4 w= 15 nsites= 4603 E= 0
  0.386487	  0.102325	  0.225288	  0.285900	
  0.358245	  0.064740	  0.506409	  0.070606	
  0.683902	  0.074951	  0.149468	  0.091679	
  0.757332	  0.095373	  0.096024	  0.051271	
  0.906583	  0.000000	  0.093417	  0.000000	
  0.091679	  0.000000	  0.877254	  0.031067	
  0.158158	  0.023897	  0.202042	  0.615903	
  0.045840	  0.000000	  0.954160	  0.000000	
  1.000000	  0.000000	  0.000000	  0.000000	
  0.903976	  0.000000	  0.093417	  0.002607	
  0.976972	  0.000000	  0.008473	  0.014556	
  0.034543	  0.030849	  0.909407	  0.025201	
  0.025418	  0.099500	  0.112970	  0.762112	
  0.229633	  0.108190	  0.486422	  0.175755	
  0.443624	  0.169020	  0.211384	  0.175972	

MOTIF MA0509.1_Rfx1 

letter-probability matrix: alength= 4 w= 14 nsites= 2138 E= 0
  0.135641	  0.073433	  0.716558	  0.074369	
  0.027128	  0.103835	  0.176333	  0.692703	
  0.067820	  0.389616	  0.061272	  0.481291	
  0.196913	  0.202526	  0.356408	  0.244153	
  0.017306	  0.817587	  0.044902	  0.120206	
  0.000000	  0.957905	  0.000000	  0.042095	
  0.586529	  0.188026	  0.034144	  0.191300	
  0.064546	  0.053789	  0.044902	  0.836763	
  0.282507	  0.000000	  0.717493	  0.000000	
  0.086997	  0.000000	  0.913003	  0.000000	
  0.134238	  0.799813	  0.005613	  0.060337	
  0.838634	  0.000000	  0.114125	  0.047240	
  0.973807	  0.000000	  0.026193	  0.000000	
  0.000000	  1.000000	  0.000000	  0.000000	

MOTIF MA0510.1_RFX5 

letter-probability matrix: alength= 4 w= 15 nsites= 3868 E= 0
  0.088676	  0.406412	  0.145036	  0.359876	
  0.153826	  0.205791	  0.222854	  0.417528	
  0.001551	  0.483454	  0.331696	  0.183299	
  0.046794	  0.953206	  0.000000	  0.000000	
  0.307394	  0.561272	  0.015770	  0.115564	
  0.000000	  0.215098	  0.000000	  0.784902	
  0.476732	  0.000259	  0.523009	  0.000000	
  0.063340	  0.000000	  0.908480	  0.028180	
  0.000000	  0.727766	  0.105481	  0.166753	
  0.790331	  0.128490	  0.081179	  0.000000	
  0.954498	  0.045502	  0.000000	  0.000000	
  0.000000	  1.000000	  0.000000	  0.000000	
  0.538780	  0.202172	  0.000000	  0.259049	
  0.247156	  0.093330	  0.564633	  0.094881	
  0.225181	  0.358842	  0.320321	  0.095657	

MOTIF MA0511.1_RUNX2 

letter-probability matrix: alength= 4 w= 15 nsites= 1062 E= 0
  0.093220	  0.125235	  0.417137	  0.364407	
  0.155367	  0.112053	  0.418079	  0.314501	
  0.142185	  0.074388	  0.401130	  0.382298	
  0.113936	  0.161959	  0.449153	  0.274953	
  0.116761	  0.145951	  0.230697	  0.506591	
  0.070621	  0.369115	  0.125235	  0.435028	
  0.008475	  0.003766	  0.010358	  0.977401	
  0.000000	  0.000942	  0.969868	  0.029190	
  0.014124	  0.002825	  0.000000	  0.983051	
  0.000000	  0.000000	  1.000000	  0.000000	
  0.000000	  0.000000	  0.998117	  0.001883	
  0.000000	  0.124294	  0.084746	  0.790960	
  0.039548	  0.178908	  0.148776	  0.632768	
  0.242938	  0.007533	  0.134652	  0.614878	
  0.118644	  0.118644	  0.435028	  0.327684	

MOTIF MA0512.1_Rxra 

letter-probability matrix: alength= 4 w= 11 nsites= 5348 E= 0
  0.051982	  0.845363	  0.057031	  0.045625	
  0.776739	  0.078160	  0.001683	  0.143418	
  0.490464	  0.047120	  0.462416	  0.000000	
  0.911930	  0.000000	  0.088070	  0.000000	
  0.000000	  0.000000	  1.000000	  0.000000	
  0.000000	  0.000000	  0.725879	  0.274121	
  0.000000	  0.109013	  0.120232	  0.770755	
  0.000000	  1.000000	  0.000000	  0.000000	
  1.000000	  0.000000	  0.000000	  0.000000	
  0.215034	  0.200075	  0.436799	  0.148093	
  0.306657	  0.138743	  0.293381	  0.261219	

MOTIF MA0513.1_SMAD2::SMAD3::SMAD4 

letter-probability matrix: alength= 4 w= 13 nsites= 899 E= 0
  0.184650	  0.480534	  0.186874	  0.147942	
  0.218020	  0.083426	  0.037820	  0.660734	
  0.015573	  0.008899	  0.975528	  0.000000	
  0.036707	  0.050056	  0.114572	  0.798665	
  0.000000	  1.000000	  0.000000	  0.000000	
  0.000000	  0.000000	  0.000000	  1.000000	
  0.117909	  0.256952	  0.599555	  0.025584	
  0.234705	  0.139043	  0.311457	  0.314794	
  0.000000	  0.996663	  0.003337	  0.000000	
  0.850945	  0.021135	  0.020022	  0.107898	
  0.033370	  0.818687	  0.147942	  0.000000	
  0.130145	  0.648498	  0.052280	  0.169077	
  0.122358	  0.238042	  0.038932	  0.600667	

MOTIF MA0514.1_Sox3 

letter-probability matrix: alength= 4 w= 10 nsites= 2067 E= 0
  0.000000	  0.719400	  0.159652	  0.120948	
  0.000000	  0.750847	  0.000000	  0.249153	
  0.126754	  0.000000	  0.000000	  0.873246	
  0.000000	  0.000000	  0.000000	  1.000000	
  0.000000	  0.000000	  0.000000	  1.000000	
  0.000000	  0.069666	  0.930334	  0.000000	
  0.000000	  0.000000	  0.000000	  1.000000	
  0.000000	  0.337687	  0.122883	  0.539429	
  0.009192	  0.412675	  0.010643	  0.567489	
  0.020319	  0.316401	  0.184809	  0.478471	

MOTIF MA0515.1_Sox6 

letter-probability matrix: alength= 4 w= 10 nsites= 249 E= 0
  0.016064	  0.558233	  0.200803	  0.224900	
  0.000000	  0.887550	  0.000000	  0.112450	
  0.646586	  0.000000	  0.000000	  0.353414	
  0.000000	  0.000000	  0.000000	  1.000000	
  0.000000	  0.000000	  0.000000	  1.000000	
  0.000000	  0.000000	  1.000000	  0.000000	
  0.000000	  0.000000	  0.000000	  1.000000	
  0.000000	  0.461847	  0.020080	  0.518072	
  0.016064	  0.449799	  0.000000	  0.534137	
  0.056225	  0.305221	  0.124498	  0.514056	

MOTIF MA0516.1_SP2 

letter-probability matrix: alength= 4 w= 15 nsites= 1686 E= 0
  0.094899	  0.150059	  0.609727	  0.145314	
  0.023132	  0.481020	  0.152432	  0.343416	
  0.030842	  0.822064	  0.000593	  0.146501	
  0.000000	  0.995848	  0.004152	  0.000000	
  0.000000	  0.974496	  0.000000	  0.025504	
  0.103203	  0.000000	  0.759193	  0.137604	
  0.000000	  1.000000	  0.000000	  0.000000	
  0.000000	  0.982206	  0.000000	  0.017794	
  0.000000	  0.657177	  0.000000	  0.342823	
  0.122183	  0.709371	  0.000000	  0.168446	
  0.068209	  0.575919	  0.058719	  0.297153	
  0.110913	  0.328588	  0.192764	  0.367734	
  0.134045	  0.425267	  0.237841	  0.202847	
  0.135231	  0.470937	  0.241993	  0.151839	
  0.120403	  0.441874	  0.250297	  0.187426	

MOTIF MA0517.1_STAT2::STAT1 

letter-probability matrix: alength= 4 w= 15 nsites= 620 E= 0
  0.111290	  0.101613	  0.124194	  0.662903	
  0.241935	  0.370968	  0.135484	  0.251613	
  0.693548	  0.011290	  0.243548	  0.051613	
  0.004839	  0.238710	  0.753226	  0.003226	
  0.000000	  0.003226	  0.000000	  0.996774	
  0.004839	  0.003226	  0.000000	  0.991935	
  0.004839	  0.020968	  0.006452	  0.967742	
  0.000000	  0.937097	  0.000000	  0.062903	
  0.411290	  0.120968	  0.308065	  0.159677	
  0.172581	  0.179032	  0.259677	  0.388710	
  0.006452	  0.020968	  0.016129	  0.956452	
  0.016129	  0.003226	  0.000000	  0.980645	
  0.006452	  0.274194	  0.006452	  0.712903	
  0.024194	  0.788710	  0.014516	  0.172581	
  0.045161	  0.588710	  0.058065	  0.308065	

MOTIF MA0518.1_Stat4 

letter-probability matrix: alength= 4 w= 14 nsites= 2873 E= 0
  0.073442	  0.354682	  0.168465	  0.403411	
  0.004177	  0.000696	  0.000000	  0.995127	
  0.009050	  0.000000	  0.184128	  0.806822	
  0.219979	  0.775844	  0.004177	  0.000000	
  0.106857	  0.518970	  0.025061	  0.349112	
  0.504699	  0.009746	  0.425687	  0.059868	
  0.255134	  0.000000	  0.742778	  0.002088	
  0.015663	  0.000000	  0.984337	  0.000000	
  1.000000	  0.000000	  0.000000	  0.000000	
  1.000000	  0.000000	  0.000000	  0.000000	
  0.547511	  0.097111	  0.289941	  0.065437	
  0.169161	  0.273234	  0.238427	  0.319179	
  0.219979	  0.250957	  0.357814	  0.171250	
  0.309433	  0.154194	  0.388792	  0.147581	

MOTIF MA0519.1_Stat5a::Stat5b 

letter-probability matrix: alength= 4 w= 11 nsites= 16507 E= 0
  0.373902	  0.140910	  0.268068	  0.217120	
  0.125583	  0.217847	  0.175744	  0.480826	
  0.000000	  0.000000	  0.000000	  1.000000	
  0.000000	  0.096929	  0.000000	  0.903071	
  0.000000	  0.989944	  0.000000	  0.010056	
  0.015933	  0.775126	  0.000000	  0.208942	
  0.426728	  0.371782	  0.000000	  0.201490	
  0.699279	  0.000000	  0.250803	  0.049918	
  0.000000	  0.000000	  1.000000	  0.000000	
  0.901920	  0.005634	  0.000000	  0.092446	
  0.901799	  0.000000	  0.098201	  0.000000	

MOTIF MA0520.1_Stat6 

letter-probability matrix: alength= 4 w= 15 nsites= 1852 E= 0
  0.138769	  0.357991	  0.260259	  0.242981	
  0.359071	  0.177106	  0.200864	  0.262959	
  0.082073	  0.305616	  0.235421	  0.376890	
  0.000000	  0.000000	  0.000000	  1.000000	
  0.007019	  0.000000	  0.000000	  0.992981	
  0.065875	  0.907127	  0.000000	  0.026998	
  0.037797	  0.650108	  0.000000	  0.312095	
  0.358531	  0.011339	  0.118251	  0.511879	
  0.177106	  0.288337	  0.484881	  0.049676	
  0.622570	  0.001620	  0.224622	  0.151188	
  0.014039	  0.000000	  0.969762	  0.016199	
  1.000000	  0.000000	  0.000000	  0.000000	
  0.998380	  0.000000	  0.001620	  0.000000	
  0.335313	  0.291577	  0.214903	  0.158207	
  0.186285	  0.264579	  0.126890	  0.422246	

MOTIF MA0521.1_Tcf12 

letter-probability matrix: alength= 4 w= 11 nsites= 12895 E= 0
  0.478480	  0.122916	  0.397286	  0.001318	
  0.683986	  0.009616	  0.306398	  0.000000	
  0.000000	  1.000000	  0.000000	  0.000000	
  1.000000	  0.000000	  0.000000	  0.000000	
  0.000620	  0.000000	  0.999380	  0.000000	
  0.014269	  0.839240	  0.146491	  0.000000	
  0.000000	  0.000000	  0.000000	  1.000000	
  0.000000	  0.000000	  1.000000	  0.000000	
  0.145405	  0.428616	  0.295541	  0.130438	
  0.303373	  0.187359	  0.226832	  0.282435	
  0.222024	  0.233036	  0.375029	  0.169911	

MOTIF MA0522.1_Tcf3 

letter-probability matrix: alength= 4 w= 11 nsites= 17261 E= 0
  0.157407	  0.491802	  0.271653	  0.079138	
  0.469266	  0.372690	  0.101732	  0.056312	
  0.000000	  1.000000	  0.000000	  0.000000	
  1.000000	  0.000000	  0.000000	  0.000000	
  0.000000	  0.237588	  0.718556	  0.043856	
  0.000000	  0.976189	  0.023811	  0.000000	
  0.000000	  0.000000	  0.000000	  1.000000	
  0.000000	  0.000000	  1.000000	  0.000000	
  0.000000	  0.725856	  0.196802	  0.077342	
  0.403047	  0.243555	  0.005562	  0.347836	
  0.136203	  0.238399	  0.383813	  0.241585	

MOTIF MA0523.1_TCF7L2 

letter-probability matrix: alength= 4 w= 14 nsites= 4188 E= 0
  0.364136	  0.180516	  0.272206	  0.183142	
  0.431710	  0.200573	  0.275310	  0.092407	
  0.733047	  0.032474	  0.133477	  0.101003	
  0.020296	  0.464900	  0.479465	  0.035339	
  0.667383	  0.006208	  0.000000	  0.326409	
  0.032951	  0.000000	  0.000000	  0.967049	
  0.037011	  0.788921	  0.174069	  0.000000	
  1.000000	  0.000000	  0.000000	  0.000000	
  0.979704	  0.003582	  0.016714	  0.000000	
  0.995463	  0.000000	  0.004537	  0.000000	
  0.072350	  0.008835	  0.918816	  0.000000	
  0.247135	  0.202722	  0.479465	  0.070678	
  0.333811	  0.268147	  0.288921	  0.109121	
  0.425501	  0.197230	  0.180755	  0.196514	

MOTIF MA0524.1_TFAP2C 

letter-probability matrix: alength= 4 w= 15 nsites= 18426 E= 0
  0.260556	  0.366439	  0.115218	  0.257788	
  0.351514	  0.254694	  0.181646	  0.212146	
  0.138391	  0.268262	  0.143439	  0.449908	
  0.266905	  0.109031	  0.330945	  0.293118	
  0.022848	  0.327798	  0.598773	  0.050581	
  0.000000	  1.000000	  0.000000	  0.000000	
  0.000000	  0.804135	  0.000000	  0.195865	
  0.000000	  0.505644	  0.067133	  0.427222	
  0.058721	  0.802670	  0.095951	  0.042657	
  0.892326	  0.000000	  0.064854	  0.042820	
  0.010366	  0.000000	  0.989634	  0.000000	
  0.000000	  0.000000	  1.000000	  0.000000	
  0.015467	  0.429176	  0.554760	  0.000597	
  0.235700	  0.501194	  0.097037	  0.166070	
  0.483284	  0.176870	  0.137632	  0.202214	

MOTIF MA0525.1_TP63 

letter-probability matrix: alength= 4 w= 20 nsites= 9632 E= 0
  0.375104	  0.181894	  0.246262	  0.196740	
  0.249377	  0.138808	  0.373650	  0.238164	
  0.418086	  0.056478	  0.394726	  0.130710	
  0.001973	  0.950270	  0.010590	  0.037168	
  0.678571	  0.170266	  0.063953	  0.087209	
  0.303779	  0.026474	  0.131125	  0.538621	
  0.008513	  0.000000	  0.991487	  0.000000	
  0.093023	  0.456811	  0.007683	  0.442483	
  0.213663	  0.427637	  0.103613	  0.255087	
  0.045370	  0.726744	  0.147114	  0.080772	
  0.523775	  0.212832	  0.021595	  0.241798	
  0.291944	  0.102679	  0.472903	  0.132475	
  0.490656	  0.020556	  0.366487	  0.122301	
  0.000000	  1.000000	  0.000000	  0.000000	
  0.529589	  0.192691	  0.006852	  0.270868	
  0.098941	  0.084821	  0.072155	  0.744082	
  0.023360	  0.000000	  0.975291	  0.001350	
  0.054817	  0.566238	  0.022114	  0.356831	
  0.246989	  0.424522	  0.042359	  0.286130	
  0.150125	  0.391923	  0.168293	  0.289659	

MOTIF MA0526.1_USF2 

letter-probability matrix: alength= 4 w= 11 nsites= 13819 E= 0
  0.287720	  0.150011	  0.515594	  0.046675	
  0.108184	  0.324915	  0.138143	  0.428758	
  0.000000	  1.000000	  0.000000	  0.000000	
  1.000000	  0.000000	  0.000000	  0.000000	
  0.000000	  0.351907	  0.099139	  0.548954	
  0.000000	  0.000000	  1.000000	  0.000000	
  0.000000	  0.000000	  0.000000	  1.000000	
  0.000000	  0.000000	  1.000000	  0.000000	
  0.756422	  0.053911	  0.185831	  0.003835	
  0.000000	  0.718504	  0.052753	  0.228743	
  0.158043	  0.479991	  0.032926	  0.329040	

MOTIF MA0527.1_ZBTB33 

letter-probability matrix: alength= 4 w= 15 nsites= 705 E= 0
  0.116312	  0.363121	  0.207092	  0.313475	
  0.008511	  0.093617	  0.045390	  0.852482	
  0.039716	  0.934752	  0.015603	  0.009929	
  0.014184	  0.126241	  0.007092	  0.852482	
  0.000000	  1.000000	  0.000000	  0.000000	
  0.049645	  0.000000	  0.946099	  0.004255	
  0.002837	  0.947518	  0.000000	  0.049645	
  0.000000	  0.000000	  1.000000	  0.000000	
  0.653901	  0.113475	  0.167376	  0.065248	
  0.011348	  0.080851	  0.638298	  0.269504	
  0.590071	  0.133333	  0.200000	  0.076596	
  0.120567	  0.329078	  0.192908	  0.357447	
  0.026950	  0.465248	  0.060993	  0.446809	
  0.112057	  0.205674	  0.154610	  0.527660	
  0.127660	  0.330496	  0.377305	  0.164539	

MOTIF MA0528.1_ZNF263 

letter-probability matrix: alength= 4 w= 21 nsites= 15235 E= 0
  0.155300	  0.019232	  0.727141	  0.098326	
  0.301674	  0.000000	  0.698326	  0.000000	
  0.729767	  0.000000	  0.183919	  0.086314	
  0.029734	  0.000000	  0.907056	  0.063210	
  0.066360	  0.114079	  0.816803	  0.002757	
  0.913620	  0.036167	  0.002822	  0.047391	
  0.102987	  0.055399	  0.738563	  0.103052	
  0.101871	  0.093666	  0.751625	  0.052839	
  0.532524	  0.063538	  0.361864	  0.042074	
  0.336856	  0.101280	  0.462225	  0.099639	
  0.203216	  0.070167	  0.621661	  0.104956	
  0.433082	  0.038727	  0.441746	  0.086446	
  0.274040	  0.040696	  0.584378	  0.100886	
  0.269511	  0.106203	  0.593502	  0.030784	
  0.521365	  0.062356	  0.313751	  0.102527	
  0.250935	  0.000066	  0.634001	  0.114998	
  0.205579	  0.000000	  0.751165	  0.043256	
  0.545126	  0.000000	  0.386741	  0.068133	
  0.343026	  0.014375	  0.585691	  0.056908	
  0.266951	  0.042665	  0.644503	  0.045881	
  0.476797	  0.059534	  0.403085	  0.060584	

MOTIF MA0591.1_Bach1::Mafk 

letter-probability matrix: alength= 4 w= 15 nsites= 114 E= 0
  0.394737	  0.122807	  0.359649	  0.122807	
  0.122807	  0.315789	  0.403509	  0.157895	
  0.131579	  0.359649	  0.473684	  0.035088	
  0.578947	  0.140351	  0.280702	  0.000000	
  0.017544	  0.008772	  0.000000	  0.973684	
  0.000000	  0.000000	  0.938596	  0.061404	
  0.991228	  0.000000	  0.000000	  0.008772	
  0.000000	  0.824561	  0.175439	  0.000000	
  0.008772	  0.000000	  0.035088	  0.956140	
  0.043860	  0.938596	  0.017544	  0.000000	
  0.947368	  0.008772	  0.026316	  0.017544	
  0.000000	  0.008772	  0.991228	  0.000000	
  0.000000	  1.000000	  0.000000	  0.000000	
  0.859649	  0.035088	  0.052632	  0.052632	
  0.105263	  0.368421	  0.333333	  0.192982	

MOTIF MA0592.1_ESRRA 

letter-probability matrix: alength= 4 w= 11 nsites= 208 E= 0
  0.081731	  0.567308	  0.052885	  0.298077	
  0.086538	  0.836538	  0.072115	  0.004808	
  0.961538	  0.009615	  0.028846	  0.000000	
  0.951923	  0.000000	  0.048077	  0.000000	
  0.000000	  0.000000	  0.975962	  0.024038	
  0.000000	  0.000000	  0.995192	  0.004808	
  0.028846	  0.000000	  0.105769	  0.865385	
  0.000000	  0.985577	  0.014423	  0.000000	
  0.947115	  0.004808	  0.048077	  0.000000	
  0.110577	  0.519231	  0.211538	  0.158654	
  0.336538	  0.259615	  0.192308	  0.211538	

MOTIF MA0593.1_FOXP2 

letter-probability matrix: alength= 4 w= 11 nsites= 766 E= 0
  0.430809	  0.147520	  0.248042	  0.173629	
  0.443864	  0.009138	  0.185379	  0.361619	
  0.208877	  0.000000	  0.791123	  0.000000	
  0.077023	  0.000000	  0.000000	  0.922977	
  1.000000	  0.000000	  0.000000	  0.000000	
  1.000000	  0.000000	  0.000000	  0.000000	
  1.000000	  0.000000	  0.000000	  0.000000	
  0.000000	  0.988251	  0.000000	  0.011749	
  1.000000	  0.000000	  0.000000	  0.000000	
  0.387728	  0.201044	  0.382507	  0.028721	
  0.433420	  0.161880	  0.240209	  0.164491	

MOTIF MA0594.1_Hoxa9 

letter-probability matrix: alength= 4 w= 11 nsites= 172 E= 0
  0.197674	  0.308140	  0.470930	  0.023256	
  0.069767	  0.639535	  0.029070	  0.261628	
  0.220930	  0.680233	  0.000000	  0.098837	
  0.936047	  0.017442	  0.046512	  0.000000	
  0.000000	  0.000000	  0.000000	  1.000000	
  0.587209	  0.337209	  0.046512	  0.029070	
  0.912791	  0.034884	  0.000000	  0.052326	
  0.994186	  0.005814	  0.000000	  0.000000	
  0.029070	  0.000000	  0.005814	  0.965116	
  0.040698	  0.895349	  0.000000	  0.063953	
  0.761628	  0.063953	  0.000000	  0.174419	

MOTIF MA0595.1_SREBF1 

letter-probability matrix: alength= 4 w= 10 nsites= 58 E= 0
  0.482759	  0.241379	  0.275862	  0.000000	
  0.000000	  0.000000	  0.000000	  1.000000	
  0.000000	  1.000000	  0.000000	  0.000000	
  1.000000	  0.000000	  0.000000	  0.000000	
  0.000000	  0.879310	  0.120690	  0.000000	
  0.103448	  0.655172	  0.224138	  0.017241	
  0.000000	  0.758621	  0.000000	  0.241379	
  0.034483	  0.775862	  0.189655	  0.000000	
  1.000000	  0.000000	  0.000000	  0.000000	
  0.000000	  0.448276	  0.120690	  0.431034	

MOTIF MA0596.1_SREBF2 

letter-probability matrix: alength= 4 w= 10 nsites= 47 E= 0
  0.510638	  0.191489	  0.297872	  0.000000	
  0.000000	  0.000000	  0.000000	  1.000000	
  0.000000	  0.063830	  0.936170	  0.000000	
  0.212766	  0.000000	  0.787234	  0.000000	
  0.042553	  0.212766	  0.574468	  0.170213	
  0.042553	  0.191489	  0.765957	  0.000000	
  0.000000	  0.000000	  0.000000	  1.000000	
  0.000000	  0.000000	  1.000000	  0.000000	
  1.000000	  0.000000	  0.000000	  0.000000	
  0.042553	  0.340426	  0.042553	  0.574468	

MOTIF MA0597.1_THAP1 

letter-probability matrix: alength= 4 w= 9 nsites= 199 E= 0
  0.090452	  0.467337	  0.135678	  0.306533	
  0.075377	  0.236181	  0.060302	  0.628141	
  0.100503	  0.000000	  0.688442	  0.211055	
  0.035176	  0.914573	  0.000000	  0.050251	
  0.015075	  0.979899	  0.000000	  0.005025	
  0.291457	  0.683417	  0.005025	  0.020101	
  0.236181	  0.085427	  0.386935	  0.291457	
  0.150754	  0.356784	  0.206030	  0.286432	
  0.582915	  0.170854	  0.085427	  0.160804	

MOTIF MA0598.1_EHF 

letter-probability matrix: alength= 4 w= 8 nsites= 1427 E= 0
  0.492642	  0.507358	  0.000000	  0.000000	
  0.000000	  1.000000	  0.000000	  0.000000	
  0.000000	  0.000000	  0.000000	  1.000000	
  0.000000	  0.000000	  0.000000	  1.000000	
  0.000000	  1.000000	  0.000000	  0.000000	
  0.000000	  1.000000	  0.000000	  0.000000	
  0.000000	  0.000000	  0.000000	  1.000000	
  0.000000	  0.495445	  0.504555	  0.000000	

MOTIF MA0599.1_KLF5 

letter-probability matrix: alength= 4 w= 10 nsites= 13611 E= 0
  0.104989	  0.148630	  0.556315	  0.190067	
  0.000000	  0.874293	  0.000000	  0.125707	
  0.000000	  0.882228	  0.000000	  0.117772	
  0.255455	  0.703034	  0.000000	  0.041511	
  0.000000	  1.000000	  0.000000	  0.000000	
  0.371097	  0.000000	  0.380721	  0.248182	
  0.000000	  1.000000	  0.000000	  0.000000	
  0.000000	  1.000000	  0.000000	  0.000000	
  0.000000	  0.965028	  0.000000	  0.034972	
  0.287635	  0.411065	  0.000000	  0.301300	

MOTIF MA0600.1_RFX2 

letter-probability matrix: alength= 4 w= 19 nsites= 2346 E= 0
  0.158994	  0.060102	  0.731458	  0.049446	
  0.026428	  0.078431	  0.135124	  0.760017	
  0.081841	  0.313725	  0.027280	  0.577153	
  0.183717	  0.135124	  0.387894	  0.293265	
  0.014493	  0.825234	  0.051577	  0.108696	
  0.000426	  0.921569	  0.002984	  0.075021	
  0.667945	  0.184143	  0.017477	  0.130435	
  0.069906	  0.094629	  0.040068	  0.795396	
  0.247656	  0.000000	  0.752344	  0.000000	
  0.082268	  0.002131	  0.914749	  0.000853	
  0.091219	  0.823529	  0.000000	  0.085251	
  0.893009	  0.003410	  0.072464	  0.031117	
  0.985507	  0.000000	  0.011935	  0.002558	
  0.000000	  0.977835	  0.000000	  0.022165	
  0.323956	  0.334186	  0.229753	  0.112106	
  0.250639	  0.171782	  0.502131	  0.075448	
  0.173061	  0.354220	  0.312447	  0.160273	
  0.249361	  0.268542	  0.324382	  0.157715	
  0.264280	  0.284740	  0.289003	  0.161978	
